# Supplementary material for: snRNA‐Seq Unveils Cell‐Type‐Specific Immune Dynamics in Arabidopsis During Pinewood Nematode Infection
Source: Mol Plant Pathol. 2025 Aug 18;26(8):e70136. doi: 10.1111/mpp.70136 (PMC12361641; doi:10.1111/mpp.70136)
Supplement: Supplementary file 8 — Table S1: Statistical table of sequencing. [file MPP-26-e70136-s002.xlsx]

## Sheet: Sheet1
Table S1 Statistical table of sequencing
sample	Estimate d Number of Cells	Mean Reads per Cell	Median Genes per Cell	Total Genes Detected
Mock_rep1	17818	25502	745	22280
Mock_rep2	13758	19917	862	21837
PWN_rep1	8012	28679	530	20253
PWN_rep2	15430	17300	669	21273
