# Supplementary material for: snRNA‐Seq Unveils Cell‐Type‐Specific Immune Dynamics in Arabidopsis During Pinewood Nematode Infection
Source: Mol Plant Pathol. 2025 Aug 18;26(8):e70136. doi: 10.1111/mpp.70136 (PMC12361641; doi:10.1111/mpp.70136)
Supplement: Supplementary file 9 — Table S2: List of cell‐type marker genes used in this study. [file MPP-26-e70136-s009.xlsx]

## Sheet: Sheet1
Table S2 List of cell-type marker genes used in this study
gene_id	gene_name	celltype
AT5G38410	RBCS3B	Mesophyll cell
AT2G05100	LHCB2.1	Mesophyll cell
AT3G01500	CA1	Mesophyll cell
AT3G14210	ESM1	Mesophyll cell
AT3G14415	GOX2	Mesophyll cell
AT5G38420	RBCS2B	Mesophyll cell
AT2G45180	AT2G45180	Mesophyll cell
AT5G14780	FDH1	Mesophyll cell
AT2G39470	PNSL1	Mesophyll cell
AT4G26530	FBA5	Mesophyll cell
AT3G25770	AOC2	Mesophyll cell
AT2G05520	GRP-3	Epidermal cell
AT1G77210	STP14	Epidermal cell
AT1G68530	KCS6	Epidermal cell
AT1G09310	SVB2	Epidermal cell
AT4G21750	ATML1	Epidermal cell
AT3G47600	MYB94	Epidermal cell
AT5G57800	CER3	Epidermal cell
AT2G02100	LCR69	Vascular cell
AT5G49630	AAP6	Vascular cell
AT5G23010	GSM1	Vascular cell
AT4G14040	EDA38	Vascular cell
AT4G13770	CYP83A1	Vascular cell
AT2G22860	PSK2	Vascular cell
AT5G14200	IMD1	Vascular cell
AT2G46650	CB5-C	Vascular cell
AT5G61420	MYB28	Vascular cell
AT3G14990	DJ1A	Vascular cell
AT4G39940	AKN2	Vascular cell
AT2G37170	PIP2B	Vascular cell
AT5G57350	AHA3	Companion cell
AT1G22710	SUC2	Companion cell
AT5G02600	NAKR1	Companion cell
AT3G15353	MT3	Companion cell
AT1G58360	AAP1	Companion cell
AT4G19840	AN5	Companion cell
AT4G13345	MEE55	Companion cell
AT3G57870	AHUS5	Companion cell
AT1G79430	APL	companion cell
AT4G15700	GRXS3	Companion cell
AT5G18240	MYR1	Companion cell
AT5G06850	FTIP1	companion cell
AT3G12090	TET6	companion cell
