# Supplementary material for: snRNA‐Seq Unveils Cell‐Type‐Specific Immune Dynamics in Arabidopsis During Pinewood Nematode Infection
Source: Mol Plant Pathol. 2025 Aug 18;26(8):e70136. doi: 10.1111/mpp.70136 (PMC12361641; doi:10.1111/mpp.70136)
Supplement: Supplementary file 10 — Table S3: List of DEGs of different cell types. [file MPP-26-e70136-s001.xlsx]

## Sheet: TableS3 DEG_p0.01_fc0.5
Table S3 List of DEGs
p_val	avg_log2FC	pct.1	pct.2	p_val_adj	pct_d	gene	trend	cluster	gene_id
0	2.22885861056519	0.703	0.253	0	0.45	AT2G17840	CK	0	AT2G17840
0	2.50553834791591	0.635	0.195	0	0.44	AT5G15970	CK	0	AT5G15970
0	3.3983366579547	0.509	0.082	0	0.427	AT2G02100	CK	0	AT2G02100
0	1.68597991650646	0.815	0.4	0	0.415	AT3G27690	CK	0	AT3G27690
0	2.82246655258731	0.523	0.11	0	0.413	AT1G51090	CK	0	AT1G51090
0	2.20067745474287	0.664	0.255	0	0.409	AT1G20440	CK	0	AT1G20440
0	1.84143836768484	0.776	0.371	0	0.405	AT3G17800	CK	0	AT3G17800
0	-2.07242	0.19	0.589	0	0.399	AT2G14560	BX	0	AT2G14560
0	-1.93431	0.372	0.764	0	0.392	AT1G35710	BX	0	AT1G35710
0	1.86261758746339	0.632	0.247	0	0.385	AT4G17090	CK	0	AT4G17090
0	1.6155337931293	0.875	0.494	0	0.381	AT1G20450	CK	0	AT1G20450
0	1.95920790557355	0.575	0.222	0	0.353	AT3G47960	CK	0	AT3G47960
0	2.15769794686689	0.474	0.129	0	0.345	AT4G34410	CK	0	AT4G34410
0	2.15444777405057	0.55	0.207	0	0.343	AT1G65390	CK	0	AT1G65390
0	1.84664782312859	0.562	0.226	0	0.336	AT4G27520	CK	0	AT4G27520
0	1.75754722911524	0.623	0.287	0	0.336	AT1G17420	CK	0	AT1G17420
0	-1.77689	0.237	0.556	0	0.319	AT5G24530	BX	0	AT5G24530
0	1.65569132346462	0.568	0.255	0	0.313	AT1G30360	CK	0	AT1G30360
0	2.92687568925136	0.376	0.065	0	0.311	AT3G24520	CK	0	AT3G24520
0	1.36877849960476	0.702	0.394	0	0.308	AT1G02660	CK	0	AT1G02660
0	1.44669715908371	0.618	0.311	0	0.307	AT1G73480	CK	0	AT1G73480
0	-1.37264	0.265	0.566	0	0.301	AT4G02520	BX	0	AT4G02520
0	2.04619070325312	0.433	0.134	0	0.299	AT3G55430	CK	0	AT3G55430
0	-1.23964	0.604	0.899	0	0.295	AT2G25510	BX	0	AT2G25510
0	1.32747285204915	0.734	0.441	0	0.293	AT4G34150	CK	0	AT4G34150
0	1.15266958440614	0.675	0.386	0	0.289	AT4G29780	CK	0	AT4G29780
0	2.12604764673401	0.401	0.116	0	0.285	AT3G59350	CK	0	AT3G59350
0	-1.29083	0.374	0.653	0	0.279	AT2G30600	BX	0	AT2G30600
0	1.68836998135387	0.452	0.174	0	0.278	AT3G57530	CK	0	AT3G57530
0	2.05507216211977	0.415	0.138	0	0.277	AT1G01470	CK	0	AT1G01470
0	2.51481691686385	0.343	0.07	0	0.273	AT2G33510	CK	0	AT2G33510
0	-2.61018	0.077	0.35	0	0.273	AT1G14880	BX	0	AT1G14880
0	1.40851863530521	0.491	0.219	0	0.272	AT2G30020	CK	0	AT2G30020
0	-1.46324	0.252	0.524	0	0.272	AT4G02380	BX	0	AT4G02380
0	1.72441665032551	0.465	0.195	0	0.27	AT4G11280	CK	0	AT4G11280
0	-1.03987	0.374	0.637	0	0.263	AT4G14400	BX	0	AT4G14400
0	0.90341848572602	0.727	0.464	0	0.263	AT5G50950	CK	0	AT5G50950
0	2.07181909658302	0.916	0.661	0	0.255	AT1G56660	CK	0	AT1G56660
0	1.55220295878365	0.444	0.189	0	0.255	AT2G45820	CK	0	AT2G45820
0	2.50016245139746	0.319	0.067	0	0.252	AT1G78070	CK	0	AT1G78070
0	-1.06926	0.499	0.751	0	0.252	AT4G39260	BX	0	AT4G39260
0	1.16511241584694	0.71	0.459	0	0.251	AT1G80840	CK	0	AT1G80840
0	-1.08114	0.472	0.721	0	0.249	AT1G31580	BX	0	AT1G31580
0	2.33878723036577	0.317	0.074	0	0.243	AT5G52050	CK	0	AT5G52050
0	1.00929817300575	0.842	0.601	0	0.241	AT2G34430	CK	0	AT2G34430
0	1.85513296479201	0.351	0.11	0	0.241	AT3G20500	CK	0	AT3G20500
0	0.97027051308685	0.688	0.448	0	0.24	AT4G05050	CK	0	AT4G05050
0	-1.36946	0.235	0.472	0	0.237	AT2G05520	BX	0	AT2G05520
0	-0.952261	0.461	0.691	0	0.23	AT1G72150	BX	0	AT1G72150
0	1.98329372003107	0.319	0.09	0	0.229	AT4G36010	CK	0	AT4G36010
0	2.30387847098445	0.298	0.07	0	0.228	AT4G30350	CK	0	AT4G30350
0	2.02825932456763	0.314	0.088	0	0.226	AT3G05500	CK	0	AT3G05500
0	2.21612829494961	0.307	0.082	0	0.225	AT5G49520	CK	0	AT5G49520
0	-1.17067	0.706	0.922	0	0.216	AT5G42530	BX	0	AT5G42530
0	0.942841144543567	0.87	0.656	0	0.214	AT1G29910	CK	0	AT1G29910
0	-1.89525	0.118	0.321	0	0.203	ATCG01130	BX	0	ATCG01130
0	-1.87749	0.093	0.296	0	0.203	AT1G13470	BX	0	AT1G13470
0	0.883424566516756	0.775	0.573	0	0.202	AT5G08760	CK	0	AT5G08760
0	-2.75515	0.045	0.243	0	0.198	AT5G56870	BX	0	AT5G56870
0	0.88134926820517	0.921	0.73	0	0.191	AT5G54270	CK	0	AT5G54270
0	0.760254609146127	0.841	0.664	0	0.177	AT3G55980	CK	0	AT3G55980
0	0.767622364570563	0.883	0.728	0	0.155	AT1G73540	CK	0	AT1G73540
0	0.690038888857479	0.949	0.828	0	0.121	AT4G10340	CK	0	AT4G10340
0	0.632319867742318	0.938	0.825	0	0.113	AT3G54890	CK	0	AT3G54890
2.60461297469283e-305	2.02775205389512	0.31	0.09	4.56380285425677e-301	0.22	AT4G21570	CK	0	AT4G21570
1.0741636912917e-303	2.5771588225234	0.249	0.048	1.88214961988132e-299	0.201	AT5G08780	CK	0	AT5G08780
5.78533494233534e-302	-1.57664	0.128	0.334	1.013706388596e-297	0.206	AT2G15042	BX	0	AT2G15042
2.26148878251666e-300	1.36413675785863	0.507	0.271	3.96258064472569e-296	0.236	AT5G63320	CK	0	AT5G63320
2.36405293611178e-300	2.05267533643682	0.295	0.08	4.14229355465507e-296	0.215	AT1G59910	CK	0	AT1G59910
1.68493651821459e-295	2.63645521118954	0.24	0.045	2.9523457672156e-291	0.195	AT4G17615	CK	0	AT4G17615
1.04510752343983e-291	1.53320900850202	0.414	0.179	1.83123740257127e-287	0.235	AT3G45970	CK	0	AT3G45970
6.54127070299123e-287	2.93949964631226	0.214	0.031	1.14616145257812e-282	0.183	AT1G60190	CK	0	AT1G60190
4.76720739275032e-285	0.665832557820452	0.812	0.64	8.35310079357711e-281	0.172	AT1G18300	CK	0	AT1G18300
8.19505111587436e-280	1.57448692172935	0.438	0.216	1.43593685652351e-275	0.222	AT1G61890	CK	0	AT1G61890
9.80781148342557e-280	-1.12691	0.266	0.489	1.71852472812583e-275	0.223	AT2G41090	BX	0	AT2G41090
4.30084776410625e-279	1.29243354157393	0.439	0.202	7.53594545226697e-275	0.237	AT5G05410	CK	0	AT5G05410
1.08501145763147e-272	1.57626846490419	0.355	0.135	1.90115707606186e-268	0.22	AT4G17230	CK	0	AT4G17230
4.99855482652177e-271	0.910356009044577	0.607	0.365	8.75846776703145e-267	0.242	AT4G13575	CK	0	AT4G13575
6.41276486571173e-271	-1.89367	0.078	0.247	1.12364465977001e-266	0.169	AT4G36850	BX	0	AT4G36850
5.74716593276255e-266	-1.18406	0.24	0.455	1.00701841473865e-261	0.215	AT3G56400	BX	0	AT3G56400
5.53399711164623e-263	2.15644986195347	0.253	0.063	9.69666973902652e-259	0.19	AT5G65470	CK	0	AT5G65470
1.73326137093972e-261	1.70074139346404	0.336	0.126	3.03702057416058e-257	0.21	AT1G53840	CK	0	AT1G53840
4.5529971692703e-261	-0.989238	0.305	0.53	7.97776163999542e-257	0.225	AT3G01290	BX	0	AT3G01290
2.3356137915733e-260	2.35983707216473	0.241	0.057	4.09246248559474e-256	0.184	AT1G73530	CK	0	AT1G73530
5.41365782137784e-254	1.08810271752827	0.568	0.364	9.48581123461826e-250	0.204	AT1G11210	CK	0	AT1G11210
7.54253290473626e-254	0.95824046714996	0.608	0.397	1.32160261556789e-249	0.211	AT1G56510	CK	0	AT1G56510
1.45193732452674e-250	1.26752294807898	0.419	0.199	2.54408458003576e-246	0.22	AT3G57930	CK	0	AT3G57930
1.33974824509322e-247	1.37755778268738	0.386	0.171	2.34750687505234e-243	0.215	AT2G34510	CK	0	AT2G34510
1.31228810322518e-244	4.31756193099246	0.16	0.013	2.29939121447116e-240	0.147	AT5G52310	CK	0	AT5G52310
2.33215606416493e-239	-2.65213	0.027	0.144	4.08640385562978e-235	0.117	AT2G32680	BX	0	AT2G32680
1.0531360173768e-238	0.946688073893849	0.575	0.364	1.84530492964763e-234	0.211	AT2G29290	CK	0	AT2G29290
3.34344514698009e-238	-1.90124	0.065	0.212	5.85838458653852e-234	0.147	AT5G52750	BX	0	AT5G52750
3.67199691724935e-238	1.56184572275875	0.307	0.109	6.43407299840431e-234	0.198	AT4G25490	CK	0	AT4G25490
2.48973989280439e-237	2.15894921396706	0.236	0.06	4.36252224017186e-233	0.176	AT2G05920	CK	0	AT2G05920
1.90079682961388e-236	-0.750001	0.54	0.722	3.33057620484945e-232	0.182	AT5G20250	BX	0	AT5G20250
1.59777180606158e-234	1.6187422796421	0.322	0.125	2.79961575858111e-230	0.197	AT4G16780	CK	0	AT4G16780
5.5287185069137e-231	-1.42071	0.187	0.375	9.68742056781419e-227	0.188	ATCG00170	BX	0	ATCG00170
1.1846596513305e-230	2.48698855237375	0.2	0.039	2.0757606410613e-226	0.161	AT5G62520	CK	0	AT5G62520
5.42071434544365e-228	4.0606704198458	0.144	0.009	9.49817567608637e-224	0.135	AT3G54000	CK	0	AT3G54000
1.30933922537923e-219	1.01964267388127	0.598	0.411	2.29422419070948e-215	0.187	AT2G39010	CK	0	AT2G39010
5.28332022897723e-217	3.17542502869875	0.16	0.02	9.2574337052139e-213	0.14	AT1G01130	CK	0	AT1G01130
1.72065200148843e-216	-0.885971	0.385	0.575	3.01492643700802e-212	0.19	AT2G20670	BX	0	AT2G20670
4.5431539144012e-216	1.92249628970534	0.251	0.078	7.96051428881378e-212	0.173	AT3G19240	CK	0	AT3G19240
7.66941748648624e-215	0.787767782736421	0.648	0.46	1.34383533198212e-210	0.188	AT4G24570	CK	0	AT4G24570
7.87702551167183e-213	1.65910149820845	0.268	0.091	1.38021241015514e-208	0.177	AT5G24590	CK	0	AT5G24590
1.354232260537e-212	0.988038582403987	0.538	0.341	2.37288576691293e-208	0.197	AT2G01670	CK	0	AT2G01670
5.97698106512211e-212	1.22016565388201	0.432	0.235	1.0472866222307e-207	0.197	AT4G23180	CK	0	AT4G23180
1.08395750505763e-210	2.88172757328917	0.162	0.023	1.89931034036198e-206	0.139	AT3G48520	CK	0	AT3G48520
6.85788227238819e-210	1.00377921043355	0.502	0.301	1.20163813176786e-205	0.201	AT1G01140	CK	0	AT1G01140
1.75646856552739e-208	1.74742648157758	0.25	0.08	3.07768422051709e-204	0.17	AT5G13100	CK	0	AT5G13100
7.87103738566677e-208	0.63185703020159	0.733	0.565	1.37916317071653e-203	0.168	AT1G76180	CK	0	AT1G76180
5.5621487899727e-207	-1.28047	0.184	0.364	9.74599710979017e-203	0.18	AT2G05380	BX	0	AT2G05380
1.29303247302617e-203	4.63135935000115	0.124	0.005	2.26565149923646e-199	0.119	AT1G70640	CK	0	AT1G70640
1.07525269067826e-200	1.55069204761161	0.282	0.106	1.88405776460644e-196	0.176	AT3G10300	CK	0	AT3G10300
6.18577669995134e-200	1.41557373554848	0.324	0.141	1.08387179336547e-195	0.183	AT5G66210	CK	0	AT5G66210
9.25249259406018e-200	2.49421719290727	0.174	0.033	1.62122175233122e-195	0.141	AT1G11960	CK	0	AT1G11960
1.29375878479022e-199	1.88016358317506	0.223	0.064	2.26692414270943e-195	0.159	AT1G29395	CK	0	AT1G29395
3.35546930608195e-198	-1.46599	0.096	0.245	5.87945331811679e-194	0.149	AT3G22235	BX	0	AT3G22235
1.42223760959776e-196	1.34931	0.321	0.139	2.49204473953719e-192	0.182	AT3G24550	CK	0	AT3G24550
2.92284617813167e-196	1.58554749871255	0.265	0.095	5.1214110733223e-192	0.17	AT3G28860	CK	0	AT3G28860
3.27150277577883e-196	0.905736701727658	0.502	0.304	5.73232716371967e-192	0.198	AT1G58290	CK	0	AT1G58290
8.25391007368062e-196	2.25494264582617	0.191	0.045	1.44625012311032e-191	0.146	AT5G45350	CK	0	AT5G45350
6.59532674936129e-195	-1.7786	0.062	0.19	1.15563315302308e-190	0.128	AT5G25250	BX	0	AT5G25250
3.77292693257584e-194	1.40963012532552	0.321	0.142	6.61092257125939e-190	0.179	AT4G01250	CK	0	AT4G01250
2.48841563248988e-192	0.54928796712811	0.799	0.664	4.36020187124876e-188	0.135	AT3G61470	CK	0	AT3G61470
2.85619985216292e-192	2.43006554879779	0.172	0.034	5.00463338095988e-188	0.138	AT5G54470	CK	0	AT5G54470
5.0854652142918e-190	2.06380990923788	0.213	0.062	8.91075214848209e-186	0.151	AT5G63770	CK	0	AT5G63770
6.25548505953318e-190	1.89591480813327	0.224	0.069	1.0960860921314e-185	0.155	AT2G42530	CK	0	AT2G42530
5.22286388685267e-187	2.92696083476283	0.144	0.02	9.15150210254325e-183	0.124	AT1G12610	CK	0	AT1G12610
4.22521556504154e-186	-1.28528	0.12	0.274	7.40342271306578e-182	0.154	AT1G21250	BX	0	AT1G21250
2.15968067081027e-185	1.61891313747238	0.252	0.091	3.78419247139376e-181	0.161	AT3G23920	CK	0	AT3G23920
3.04396034469429e-185	2.74542209860632	0.156	0.027	5.33362731597333e-181	0.129	AT2G42540	CK	0	AT2G42540
3.07210271609305e-185	1.87541437898524	0.214	0.064	5.38293837913824e-181	0.15	AT5G03210	CK	0	AT5G03210
3.81378035341406e-185	1.96597294265497	0.212	0.063	6.68250593525211e-181	0.149	AT4G29670	CK	0	AT4G29670
2.14021000898067e-182	-1.35399	0.131	0.284	3.75007597773592e-178	0.153	ATCG00180	BX	0	ATCG00180
1.30215472163404e-180	1.3986494995735	0.285	0.117	2.28163550324716e-176	0.168	AT1G70090	CK	0	AT1G70090
1.91896672055577e-177	0.735202393387512	0.631	0.459	3.36241348775783e-173	0.172	AT4G28080	CK	0	AT4G28080
4.34504792919479e-177	1.01513866378254	0.4	0.215	7.61339298153512e-173	0.185	AT1G18740	CK	0	AT1G18740
5.33206271480478e-177	1.90045075597567	0.206	0.062	9.34284028888094e-173	0.144	AT3G10720	CK	0	AT3G10720
7.12386878383117e-177	-0.773985	0.445	0.607	1.2482442883029e-172	0.162	ATCG00040	BX	0	ATCG00040
2.69719679212178e-176	-1.19405	0.158	0.318	4.72602821915579e-172	0.16	AT3G45860	BX	0	AT3G45860
6.58551056225675e-176	-1.34241	0.133	0.284	1.15391316071863e-171	0.151	AT4G35770	BX	0	AT4G35770
1.51175924427476e-175	-1.43396	0.11	0.253	2.64890454781824e-171	0.143	AT1G66880	BX	0	AT1G66880
1.20190644747419e-174	-0.854957	0.283	0.467	2.10598047726428e-170	0.184	AT2G26560	BX	0	AT2G26560
5.03771669639688e-172	1.01827021191859	0.421	0.24	8.82708719542661e-168	0.181	AT5G35735	CK	0	AT5G35735
1.52912950111971e-171	2.45232099999988	0.158	0.033	2.67934071186196e-167	0.125	AT2G03240	CK	0	AT2G03240
2.61033347872744e-171	-2.02843	0.042	0.148	4.57382632142623e-167	0.106	AT3G11010	BX	0	AT3G11010
1.7771958841188e-169	2.12274092611082	0.169	0.039	3.11400262815296e-165	0.13	AT1G33760	CK	0	AT1G33760
1.31068511938532e-167	-1.79889	0.051	0.161	2.29658246618696e-163	0.11	AT3G22231	BX	0	AT3G22231
5.34392454107226e-166	2.09791045250654	0.172	0.043	9.36362458086682e-162	0.129	AT3G27540	CK	0	AT3G27540
3.79208779532739e-163	2.11925801950341	0.159	0.035	6.64449623497265e-159	0.124	AT3G55240	CK	0	AT3G55240
5.34272022929455e-163	1.55655531858037	0.225	0.079	9.36151438576991e-159	0.146	AT1G68670	CK	0	AT1G68670
2.04386911464315e-162	0.594598274870302	0.715	0.573	3.58126746267772e-158	0.142	AT5G54940	CK	0	AT5G54940
2.84705538459089e-162	1.87502163884077	0.187	0.054	4.98861044488016e-158	0.133	AT2G47060	CK	0	AT2G47060
4.48813297668743e-162	2.99002780101776	0.126	0.017	7.86410660175171e-158	0.109	AT4G01360	CK	0	AT4G01360
2.77447476997409e-160	1.37355408148618	0.267	0.113	4.86143469194861e-156	0.154	AT4G11600	CK	0	AT4G11600
3.90400286847439e-159	1.2503442827923	0.29	0.131	6.84059382614083e-155	0.159	AT2G29300	CK	0	AT2G29300
4.85444297358843e-159	-1.23215	0.137	0.281	8.50595497832165e-155	0.144	ATCG00380	BX	0	ATCG00380
2.08153537184833e-157	-0.855751	0.285	0.452	3.64726627855265e-153	0.167	AT1G80920	BX	0	AT1G80920
2.03172387199832e-155	1.69705897389662	0.208	0.071	3.55998656851545e-151	0.137	AT2G34600	CK	0	AT2G34600
2.30190677642594e-155	-0.544033	0.627	0.756	4.03340105365353e-151	0.129	AT4G05320	BX	0	AT4G05320
7.40968924563468e-154	1.11140338217654	0.342	0.178	1.29832574962011e-149	0.164	AT1G63860	CK	0	AT1G63860
1.25547578093817e-153	-0.762129	0.408	0.562	2.19984466335987e-149	0.154	ATCG00540	BX	0	ATCG00540
1.20249353970161e-152	1.19295241794148	0.335	0.176	2.10700918026517e-148	0.159	AT1G27770	CK	0	AT1G27770
3.73609892901066e-151	0.668559851422116	0.639	0.489	6.54639254341248e-147	0.15	AT5G19240	CK	0	AT5G19240
4.20728401441186e-150	1.67354007804854	0.198	0.066	7.37200305005246e-146	0.132	AT2G34090	CK	0	AT2G34090
4.4136777003335e-149	1.79538390595058	0.183	0.056	7.73364606652436e-145	0.127	AT4G27720	CK	0	AT4G27720
2.21649559196994e-147	1.14405155436855	0.309	0.152	3.88374357624974e-143	0.157	AT3G61580	CK	0	AT3G61580
1.99108201436125e-146	-1.22253	0.143	0.282	3.48877390556379e-142	0.139	ATCG00190	BX	0	ATCG00190
2.5477312304509e-146	0.970320433677633	0.359	0.194	4.46413466199607e-142	0.165	AT4G25470	CK	0	AT4G25470
2.7312413710362e-146	1.62016287803725	0.235	0.097	4.78568113032962e-142	0.138	AT3G07195	CK	0	AT3G07195
3.09728314111627e-146	0.730465490630948	0.514	0.344	5.42705951986393e-142	0.17	AT2G43010	CK	0	AT2G43010
5.22466785096318e-146	-0.681214	0.424	0.58	9.15466300845768e-142	0.156	AT5G14120	BX	0	AT5G14120
1.72900264629771e-145	2.57718396972648	0.126	0.022	3.02955843684285e-141	0.104	AT3G16860	CK	0	AT3G16860
1.19777498499519e-144	-1.54648	0.071	0.183	2.09874132870857e-140	0.112	AT4G31800	BX	0	AT4G31800
1.20691798165263e-144	1.00469597801063	0.36	0.199	2.11476168745173e-140	0.161	AT4G14880	CK	0	AT4G14880
1.46178130249277e-144	1.2669154449296	0.286	0.137	2.56133319822783e-140	0.149	AT5G45340	CK	0	AT5G45340
1.30066477799115e-142	-0.784723	0.301	0.461	2.27902482399609e-138	0.16	AT1G68520	BX	0	AT1G68520
4.46975603488063e-142	0.924817071314496	0.391	0.227	7.83190652431785e-138	0.164	AT3G53990	CK	0	AT3G53990
2.61704271820465e-141	1.56804347249672	0.216	0.083	4.58558225083819e-137	0.133	AT5G26030	CK	0	AT5G26030
5.53560435394434e-141	1.46674987360168	0.229	0.093	9.69948594898127e-137	0.136	AT1G20510	CK	0	AT1G20510
8.57086839780358e-141	0.965042491783727	0.42	0.262	1.50178756066314e-136	0.158	AT5G41740	CK	0	AT5G41740
1.45988703686063e-140	0.734307227132105	0.535	0.376	2.55801406598719e-136	0.159	AT3G45780	CK	0	AT3G45780
2.52629213331558e-140	0.739976010523448	0.52	0.354	4.42656907599556e-136	0.166	AT5G16030	CK	0	AT5G16030
5.34263892683984e-140	2.14378685570572	0.147	0.037	9.36137192760876e-136	0.11	AT4G24380	CK	0	AT4G24380
6.30340759893994e-140	1.43667894508197	0.224	0.089	1.10448307948626e-135	0.135	AT5G45750	CK	0	AT5G45750
1.60260658035859e-139	-1.18645	0.123	0.253	2.80808725010432e-135	0.13	AT5G21940	BX	0	AT5G21940
2.68153240409289e-139	0.656342088077019	0.584	0.424	4.69858107845156e-135	0.16	AT1G19180	CK	0	AT1G19180
5.61733298351719e-139	-1.402	0.084	0.2	9.84269085371882e-135	0.116	AT2G40750	BX	0	AT2G40750
6.33626004471646e-139	0.921180123962268	0.427	0.27	1.11023948503522e-134	0.157	AT2G38470	CK	0	AT2G38470
1.42041916110261e-138	0.885596612652303	0.414	0.251	2.48885845408399e-134	0.163	AT2G28900	CK	0	AT2G28900
2.56448883481625e-137	-1.59716	0.058	0.159	4.49349733636503e-133	0.101	AT2G24120	BX	0	AT2G24120
8.40251588773216e-137	1.10785116200759	0.303	0.153	1.47228883384843e-132	0.15	AT1G15010	CK	0	AT1G15010
1.98880887540733e-136	-0.910014	0.21	0.359	3.48479091148872e-132	0.149	AT1G25440	BX	0	AT1G25440
4.71132012165338e-135	1.4989281399078	0.217	0.086	8.25517511716105e-131	0.131	AT5G13740	CK	0	AT5G13740
2.28317737452721e-134	1.30733308234904	0.244	0.107	4.00058339564658e-130	0.137	AT3G61640	CK	0	AT3G61640
1.63027395187231e-133	1.1611359549203	0.284	0.14	2.85656601847066e-129	0.144	AT3G23400	CK	0	AT3G23400
2.93652232727776e-133	1.30498557937299	0.249	0.111	5.14537442185609e-129	0.138	AT1G53170	CK	0	AT1G53170
3.11447204282616e-133	1.26329799823209	0.257	0.118	5.45717791344001e-129	0.139	AT1G53210	CK	0	AT1G53210
6.06644693423775e-132	1.72641259078147	0.174	0.057	1.06296283181714e-127	0.117	AT3G62260	CK	0	AT3G62260
1.40121997878038e-131	2.04635608501091	0.143	0.037	2.45521764681898e-127	0.106	AT5G44530	CK	0	AT5G44530
2.65205332559413e-131	2.08461540675932	0.14	0.035	4.64692783710603e-127	0.105	AT2G27080	CK	0	AT2G27080
1.21140084750486e-129	1.13586210130048	0.317	0.172	2.12261656499801e-125	0.145	AT1G18210	CK	0	AT1G18210
1.39617762447377e-129	-1.20762	0.105	0.225	2.44638243360293e-125	0.12	AT5G07100	BX	0	AT5G07100
1.89602722606685e-129	0.547577960710391	0.641	0.491	3.32221890551433e-125	0.15	AT4G32020	CK	0	AT4G32020
1.02868668374639e-128	-1.29996	0.083	0.193	1.80246480726042e-124	0.11	AT1G75750	BX	0	AT1G75750
1.05685569748939e-128	-1.04692	0.189	0.328	1.8518225531409e-124	0.139	AT3G57520	BX	0	AT3G57520
4.23443584200145e-128	1.54768256001769	0.187	0.068	7.41957848235494e-124	0.119	AT1G29690	CK	0	AT1G29690
7.2660589888405e-128	1.36870064078691	0.223	0.094	1.27315885602463e-123	0.129	AT1G78280	CK	0	AT1G78280
7.58087324691982e-128	1.4366734622469	0.203	0.079	1.32832061032529e-123	0.124	AT4G27657	CK	0	AT4G27657
1.31219988630579e-126	1.77439687242186	0.162	0.051	2.299236640785e-122	0.111	AT1G17380	CK	0	AT1G17380
1.98832965439885e-126	1.3474631198241	0.22	0.093	3.48395122043766e-122	0.127	AT3G49530	CK	0	AT3G49530
7.65605052141556e-126	1.52631239634679	0.193	0.073	1.34149317236243e-121	0.12	AT5G16830	CK	0	AT5G16830
3.6331850769155e-125	1.09799806452248	0.287	0.146	6.36606689177134e-121	0.141	AT1G23490	CK	0	AT1G23490
4.04923132289707e-125	1.13097117634994	0.265	0.127	7.09506312398025e-121	0.138	AT5G62360	CK	0	AT5G62360
1.39785080013972e-124	0.73863171860072	0.476	0.321	2.44931417200482e-120	0.155	AT5G42050	CK	0	AT5G42050
1.57348795566808e-124	1.35602955754496	0.216	0.09	2.75706559592161e-120	0.126	AT4G19960	CK	0	AT4G19960
1.70803195836411e-124	1.20955	0.248	0.114	2.99281359744559e-120	0.134	AT5G62570	CK	0	AT5G62570
4.60597964393109e-124	1.04917968266507	0.291	0.149	8.07059753209606e-120	0.142	AT3G08030	CK	0	AT3G08030
6.00129182649172e-123	0.852608214321282	0.395	0.244	1.05154635383788e-118	0.151	AT4G21960	CK	0	AT4G21960
4.2163337341335e-122	0.909273900174836	0.366	0.217	7.38785996894871e-118	0.149	AT2G24600	CK	0	AT2G24600
6.89582706819593e-122	1.76989491831966	0.157	0.05	1.20828681888929e-117	0.107	AT3G49220	CK	0	AT3G49220
1.10126182848779e-121	1.43078284361737	0.199	0.079	1.9296309758763e-117	0.12	AT3G27210	CK	0	AT3G27210
6.83272504198189e-121	1.06222898333108	0.286	0.147	1.19723008185607e-116	0.139	AT5G39785	CK	0	AT5G39785
6.93626360391103e-121	1.18245181590103	0.247	0.116	1.21537210867729e-116	0.131	AT2G01180	CK	0	AT2G01180
3.64818719415635e-119	1.53968812189329	0.182	0.068	6.39235360160076e-115	0.114	AT2G32150	CK	0	AT2G32150
3.61024525796305e-118	0.887912541914346	0.364	0.218	6.32587174100285e-114	0.146	AT5G10750	CK	0	AT5G10750
6.36351822569273e-118	1.11574006916169	0.272	0.138	1.11501566350588e-113	0.134	AT4G34480	CK	0	AT4G34480
2.18981384233354e-117	1.55894556003365	0.173	0.063	3.83699181453683e-113	0.11	AT5G47120	CK	0	AT5G47120
4.82613623982586e-117	-1.22454	0.09	0.197	8.45635591942287e-113	0.107	AT3G61280	BX	0	AT3G61280
2.59263710328672e-114	1.10140795375679	0.262	0.131	4.54281873237899e-110	0.131	AT3G15730	CK	0	AT3G15730
7.16409549397754e-113	1.15003238698182	0.238	0.113	1.25529281245475e-108	0.125	AT3G49720	CK	0	AT3G49720
1.74058074032236e-112	-0.548862	0.558	0.68	3.04984557319284e-108	0.122	AT5G53460	BX	0	AT5G53460
2.00645827093577e-112	0.654196053552716	0.498	0.349	3.51571618233365e-108	0.149	AT5G35790	CK	0	AT5G35790
2.47471959851737e-112	1.41583090647236	0.181	0.07	4.33620368052213e-108	0.111	AT5G24030	CK	0	AT5G24030
3.1392459800556e-112	-0.603645	0.435	0.569	5.50058680625342e-108	0.134	AT2G01850	BX	0	AT2G01850
1.22329851412878e-111	1.00196213512082	0.29	0.155	2.14346365645645e-107	0.135	AT5G17920	CK	0	AT5G17920
1.3815777127766e-111	1.18666893085689	0.227	0.105	2.42080046832715e-107	0.122	AT4G26690	CK	0	AT4G26690
1.38238738255219e-111	0.617746648857288	0.583	0.449	2.42221917170796e-107	0.134	AT2G23810	CK	0	AT2G23810
3.67883795412541e-109	-0.659877	0.318	0.463	6.44605986321854e-105	0.145	AT3G50480	BX	0	AT3G50480
2.54056810693399e-108	0.553706837071719	0.676	0.569	4.45158343696973e-104	0.107	AT1G59870	CK	0	AT1G59870
2.56785001610424e-108	1.60782099326475	0.154	0.053	4.49938679821785e-104	0.101	AT5G05190	CK	0	AT5G05190
5.48226222511774e-108	-0.853041	0.222	0.352	9.6060198708513e-104	0.13	AT5G57655	BX	0	AT5G57655
7.57652754746511e-108	0.897713889687648	0.319	0.183	1.32755915686684e-103	0.136	AT3G15210	CK	0	AT3G15210
1.44240029378652e-106	1.00673241496012	0.267	0.139	2.52737379477273e-102	0.128	AT1G74930	CK	0	AT1G74930
3.48220271544856e-106	0.739671022188663	0.424	0.284	6.10151559800897e-102	0.14	AT1G13260	CK	0	AT1G13260
3.09715998683473e-104	0.881453679758491	0.385	0.251	5.42684372893182e-100	0.134	AT2G39800	CK	0	AT2G39800
1.62221336485767e-102	1.04179708743474	0.243	0.122	2.8424422579036e-98	0.121	AT3G14050	CK	0	AT3G14050
3.89514816257202e-101	-1.08877	0.104	0.207	6.82507861045869e-97	0.103	AT3G59940	BX	0	AT3G59940
4.39674074259148e-101	1.4059092754125	0.182	0.077	7.70396912916879e-97	0.105	AT4G31550	CK	0	AT4G31550
1.70228002316208e-100	1.29718257945586	0.194	0.086	2.98273505658459e-96	0.108	AT1G04430	CK	0	AT1G04430
3.29893150786804e-100	-0.939961	0.143	0.258	5.78038778808637e-96	0.115	AT1G28330	BX	0	AT1G28330
8.50464191596961e-98	0.790818578858185	0.324	0.192	1.49018335651619e-93	0.132	AT5G11070	CK	0	AT5G11070
1.51381921179207e-97	1.11074554268073	0.245	0.128	2.65251402290206e-93	0.117	AT2G06050	CK	0	AT2G06050
2.12230205317312e-97	0.658680562763404	0.41	0.268	3.71869765756994e-93	0.142	AT1G35140	CK	0	AT1G35140
5.79946611514261e-96	0.831789566359464	0.338	0.209	1.01618245269529e-91	0.129	AT4G20830	CK	0	AT4G20830
3.8648841342163e-95	1.04549172642477	0.24	0.124	6.7720499799738e-91	0.116	AT4G18010	CK	0	AT4G18010
5.99520431131315e-95	-0.913561	0.144	0.255	1.05047969942829e-90	0.111	AT5G53550	BX	0	AT5G53550
1.32181732968516e-94	1.15344907881176	0.206	0.097	2.31608832507434e-90	0.109	AT2G28305	CK	0	AT2G28305
2.31089454728986e-93	0.780014825954394	0.345	0.216	4.0491494257613e-89	0.129	AT5G58720	CK	0	AT5G58720
2.37712153614352e-93	0.746760960983418	0.411	0.282	4.16519235563068e-89	0.129	AT4G19520	CK	0	AT4G19520
1.52427105378801e-92	1.2411092457546	0.197	0.092	2.67082774044735e-88	0.105	AT1G71697	CK	0	AT1G71697
2.80893292101038e-91	0.9520385207556	0.253	0.137	4.92181226419438e-87	0.116	AT3G23170	CK	0	AT3G23170
6.19017072770897e-91	0.72027872467076	0.367	0.236	1.08464171490917e-86	0.131	AT3G53800	CK	0	AT3G53800
1.97879373494798e-90	0.640634878374693	0.534	0.417	3.46724238237585e-86	0.117	AT5G01750	CK	0	AT5G01750
3.29680864208237e-90	1.01631153874569	0.243	0.13	5.77666810265673e-86	0.113	AT5G20010	CK	0	AT5G20010
3.49665424826718e-90	0.750422611727979	0.363	0.234	6.12683757381375e-86	0.129	AT5G05690	CK	0	AT5G05690
5.16939296369311e-90	1.17544531477519	0.191	0.088	9.05781035098306e-86	0.103	AT3G56800	CK	0	AT3G56800
9.04527961992204e-90	0.72845760837261	0.378	0.25	1.58491389500274e-85	0.128	AT2G27500	CK	0	AT2G27500
6.37205205603505e-89	-0.520178	0.544	0.647	1.11651096125846e-84	0.103	ATCG00270	BX	0	ATCG00270
1.41732079193313e-88	1.08363189985116	0.205	0.1	2.48342949162523e-84	0.105	AT3G51550	CK	0	AT3G51550
5.16138929441936e-88	0.754532067769619	0.333	0.208	9.04378632168161e-84	0.125	AT1G19450	CK	0	AT1G19450
5.75563883377714e-88	1.0954892080823	0.206	0.101	1.00850303645443e-83	0.105	AT2G18090	CK	0	AT2G18090
1.9138098160436e-87	-0.521659	0.459	0.578	3.35337755967159e-83	0.119	AT1G20920	BX	0	AT1G20920
2.28351342854804e-87	-0.554105	0.423	0.547	4.00117222950187e-83	0.124	AT5G49360	BX	0	AT5G49360
4.45614158250027e-85	0.54006992127462	0.601	0.482	7.80805128085697e-81	0.119	AT5G40450	CK	0	AT5G40450
1.65582994639168e-84	1.0158170542096	0.22	0.114	2.90134523206751e-80	0.106	AT5G42650	CK	0	AT5G42650
2.71160133255379e-84	0.745394315270146	0.335	0.212	4.75126785490076e-80	0.123	AT4G04340	CK	0	AT4G04340
5.46202063435182e-83	1.01564075617881	0.242	0.135	9.57055255551127e-79	0.107	AT3G48100	CK	0	AT3G48100
8.43562781551617e-83	1.03619814694281	0.21	0.107	1.47809070583474e-78	0.103	AT1G19350	CK	0	AT1G19350
1.95914068689881e-82	-0.655663	0.3	0.416	3.4328063115841e-78	0.116	AT2G22980	BX	0	AT2G22980
4.15080639709888e-82	1.03847676613486	0.247	0.14	7.27304296899665e-78	0.107	AT1G72520	CK	0	AT1G72520
5.81003537404388e-82	0.925585718859782	0.245	0.137	1.01803439823997e-77	0.108	AT3G15810	CK	0	AT3G15810
1.28047796840178e-81	1.01823579169374	0.217	0.114	2.24365349623359e-77	0.103	AT5G08500	CK	0	AT5G08500
1.44554946691285e-81	0.835603515166066	0.246	0.136	2.53289177592469e-77	0.11	AT1G74670	CK	0	AT1G74670
2.3842579557426e-81	1.03202209983142	0.202	0.102	4.17769679005219e-77	0.1	AT1G28380	CK	0	AT1G28380
9.8470515140727e-80	0.59590570111848	0.444	0.32	1.72540036629582e-75	0.124	AT3G18080	CK	0	AT3G18080
6.94465024147899e-78	-0.602871	0.316	0.431	1.21684161531195e-73	0.115	AT1G32230	BX	0	AT1G32230
9.47959670309218e-78	-0.766582	0.185	0.292	1.66101493431581e-73	0.107	AT3G04210	BX	0	AT3G04210
1.67188553144087e-76	0.650877170102368	0.409	0.293	2.92947782819069e-72	0.116	AT3G06500	CK	0	AT3G06500
9.40440491575097e-76	0.51207715632508	0.497	0.372	1.64783982933789e-71	0.125	AT4G01150	CK	0	AT4G01150
1.60986198114027e-75	-0.521564	0.406	0.516	2.82080016335398e-71	0.11	AT2G40000	BX	0	AT2G40000
1.11125625499287e-74	-0.611939	0.292	0.403	1.9471432099985e-70	0.111	AT1G26580	BX	0	AT1G26580
3.18604957859535e-74	-0.74649	0.194	0.299	5.58259607161478e-70	0.105	AT1G08450	BX	0	AT1G08450
3.86033813671607e-74	0.753868417699727	0.305	0.195	6.7640844831539e-70	0.11	AT5G19220	CK	0	AT5G19220
8.99837878669134e-74	0.78156253307717	0.293	0.184	1.57669593100406e-69	0.109	AT5G53300	CK	0	AT5G53300
1.90167003168991e-73	-0.843814	0.192	0.294	3.33210622952707e-69	0.102	ATCG00740	BX	0	ATCG00740
9.18272734548758e-73	0.579651413497473	0.412	0.294	1.60899748547633e-68	0.118	AT4G04330	CK	0	AT4G04330
4.04638871133954e-72	0.577794892298682	0.433	0.318	7.09008230000914e-68	0.115	AT2G31360	CK	0	AT2G31360
2.26429958959091e-69	0.626397227130835	0.367	0.254	3.96750574088119e-65	0.113	AT2G41640	CK	0	AT2G41640
3.38268077515725e-67	-0.678706	0.209	0.31	5.92713325423054e-63	0.101	AT1G58180	BX	0	AT1G58180
1.2965547924376e-66	0.717279713477478	0.269	0.166	2.27182330730916e-62	0.103	AT3G19820	CK	0	AT3G19820
4.07356678502811e-66	-0.578387	0.315	0.42	7.13770372072626e-62	0.105	AT2G26980	BX	0	AT2G26980
1.64494672783602e-65	0.632989872642197	0.337	0.229	2.88227565651428e-61	0.108	AT3G04910	CK	0	AT3G04910
1.751510444446e-64	0.690488851509238	0.281	0.179	3.06899660075828e-60	0.102	AT1G78040	CK	0	AT1G78040
4.40353986686677e-63	0.689653444728841	0.375	0.271	7.71588255472396e-59	0.104	AT1G22530	CK	0	AT1G22530
3.03784204591643e-62	-0.5389	0.234	0.34	5.32290683285476e-58	0.106	AT4G23260	BX	0	AT4G23260
7.48216561850429e-62	0.52644088145538	0.39	0.28	1.31102505967432e-57	0.11	AT2G23120	CK	0	AT2G23120
3.47778367568447e-59	0.563897690207386	0.337	0.232	6.09377255653433e-55	0.105	AT5G58140	CK	0	AT5G58140
4.3349526353066e-59	0.573738120785475	0.333	0.229	7.59570400758422e-55	0.104	AT3G61260	CK	0	AT3G61260
2.40244379163954e-58	0.521215396147593	0.404	0.298	4.2095620117108e-54	0.106	AT3G01500	CK	0	AT3G01500
2.79238470670177e-58	0.506576112162287	0.391	0.285	4.89281648308284e-54	0.106	AT1G57990	CK	0	AT1G57990
3.79558282109895e-58	0.583367949540216	0.358	0.257	6.65062021912958e-54	0.101	AT3G50950	CK	0	AT3G50950
7.20346427126805e-56	-0.505371	0.284	0.385	1.26219100961159e-51	0.101	AT1G21130	BX	0	AT1G21130
1.97559296431345e-158	2.78260512824905	0.71	0.181	3.46163399207002e-154	0.529	AT2G02100	CK	3	AT2G021001
1.41834243538866e-139	1.95974722249457	0.884	0.682	2.48521961528802e-135	0.202	AT1G56660	CK	3	AT1G566601
3.11975657857718e-125	1.44152624336588	0.874	0.567	5.46643747698294e-121	0.307	AT1G20450	CK	3	AT1G204501
6.13580956097441e-113	-1.52768	0.47	0.806	1.07511655127394e-108	0.336	AT2G25510	BX	3	AT2G255101
1.44217691552698e-111	1.98705273191023	0.705	0.303	2.52698239138638e-107	0.402	AT1G17420	CK	3	AT1G174201
5.89920228473710e-111	2.72038660555342	0.596	0.167	1.03365822433163e-106	0.429	AT5G15970	CK	3	AT5G159701
5.06314398597977e-105	-3.53158	0.038	0.322	8.87164089223376e-101	0.284	AT1G14880	BX	3	AT1G148801
1.04259919241202e-99	2.29448374401141	0.595	0.192	1.82684230494434e-95	0.403	AT2G17840	CK	3	AT2G178401
1.45574339467748e-94	1.32074280381424	0.838	0.522	2.55075357615389e-90	0.316	AT1G20440	CK	3	AT1G204401
7.00262136956263e-92	-2.2559	0.122	0.45	1.22699931637476e-87	0.328	AT2G14560	BX	3	AT2G145601
1.83825415629383e-84	2.11154185690227	0.572	0.207	3.22098893265805e-80	0.365	AT1G01470	CK	3	AT1G014701
1.78249519010267e-83	2.72244	0.478	0.115	3.12328807209789e-79	0.363	AT1G51090	CK	3	AT1G510901
3.18915426797871e-82	-1.83357	0.176	0.505	5.5880361083523e-78	0.329	AT4G02520	BX	3	AT4G025201
3.93719472089973e-81	1.00210631181274	0.882	0.648	6.89875258996051e-77	0.234	AT3G55980	CK	3	AT3G559801
2.60888485752124e-78	1.00694268189696	0.88	0.67	4.57128804734871e-74	0.21	AT1G73540	CK	3	AT1G735401
3.26062923138478e-78	-1.18985	0.599	0.815	5.71327453923242e-74	0.216	AT5G42530	BX	3	AT5G425301
1.8458434797659e-77	2.15787231350213	0.509	0.157	3.23428694524581e-73	0.352	AT4G17090	CK	3	AT4G170901
7.42650903645167e-77	1.18036128504763	0.792	0.52	1.30127291336706e-72	0.272	AT1G80840	CK	3	AT1G808401
5.14342353277284e-75	1.19960119094076	0.756	0.453	9.01230671412456e-71	0.303	AT2G34430	CK	3	AT2G344301
3.9399664252712e-74	1.24311518970242	0.762	0.445	6.90360917036021e-70	0.317	AT4G34150	CK	3	AT4G341501
4.12292947422927e-74	2.27479805165668	0.489	0.148	7.22419702474453e-70	0.341	AT4G27520	CK	3	AT4G275201
1.95770935523465e-73	1.88515438852613	0.572	0.237	3.43029833224216e-69	0.335	AT1G27770	CK	3	AT1G277701
2.51110199944894e-73	2.05881978869396	0.512	0.167	4.39995292343444e-69	0.345	AT3G47960	CK	3	AT3G479601
1.43838075848363e-67	3.69625527353425	0.35	0.049	2.52033076501502e-63	0.301	AT5G52310	CK	3	AT5G523101
6.71331004692839e-66	1.79943744132188	0.521	0.194	1.17630618642279e-61	0.327	AT3G55430	CK	3	AT3G554301
3.69096271175636e-64	2.37322989329099	0.398	0.087	6.46730486353949e-60	0.311	AT2G33510	CK	3	AT2G335101
2.01925314406107e-62	2.12035260254008	0.442	0.128	3.5381353590238e-58	0.314	AT4G18280	CK	3	AT4G18280
2.05921047800601e-61	1.78637682089201	0.515	0.2	3.60814859956214e-57	0.315	AT5G45340	CK	3	AT5G453401
3.46398763053566e-61	2.16867815536139	0.422	0.118	6.06959912622458e-57	0.304	AT4G34410	CK	3	AT4G344101
3.46979360111112e-60	0.953502234918175	0.826	0.596	6.0797723478669e-56	0.23	AT5G54270	CK	3	AT5G542701
1.83768268838626e-59	1.45723967158815	0.613	0.326	3.2199876065904e-55	0.287	AT3G27690	CK	3	AT3G276901
6.69039415716648e-58	-1.14863	0.41	0.681	1.17229086421871e-53	0.271	AT1G31580	BX	3	AT1G315801
3.02686841872711e-54	-3.39455	0.014	0.157	5.30367884329364e-50	0.143	AT5G56870	BX	3	AT5G568701
1.75224070262706e-53	-1.12735	0.434	0.685	3.07027615914314e-49	0.251	AT4G39260	BX	3	AT4G392601
1.9538421720218e-53	1.44151247723873	0.58	0.307	3.42352225381659e-49	0.273	AT1G02660	CK	3	AT1G026601
5.71264437421354e-53	0.871294040272603	0.802	0.596	1.0009695472497e-48	0.206	AT1G29910	CK	3	AT1G299101
2.05247216133486e-52	-1.23756	0.306	0.583	3.59634172109095e-48	0.277	AT5G20250	BX	3	AT5G202501
9.88290387493096e-52	2.76213712201112	0.308	0.055	1.7316824169654e-47	0.253	AT1G78070	CK	3	AT1G780701
1.65782184257713e-51	1.23281405375495	0.613	0.333	2.90483543256365e-47	0.28	AT4G29780	CK	3	AT4G297801
2.26691135973935e-50	1.75709067895211	0.454	0.179	3.97208208453529e-46	0.275	AT1G30360	CK	3	AT1G303601
3.19737384581817e-50	2.83583197627948	0.297	0.051	5.6024384526426e-46	0.246	AT3G24520	CK	3	AT3G245201
6.00843468209105e-50	-2.5389	0.047	0.224	1.05279792499599e-45	0.177	AT4G23260	BX	3	AT4G232601
1.17509424535658e-49	1.73151340339616	0.45	0.177	2.05900013671381e-45	0.273	AT5G66210	CK	3	AT5G662101
1.36457626394114e-49	1.49947	0.531	0.255	2.39101052967766e-45	0.276	AT1G73480	CK	3	AT1G734801
4.80562353879556e-49	0.719896614015744	0.882	0.722	8.42041356467758e-45	0.16	AT4G10340	CK	3	AT4G103401
2.74293416249625e-47	1.77368609895582	0.424	0.162	4.80616923952593e-43	0.262	AT2G45820	CK	3	AT2G458201
9.12119579801264e-47	2.36395207970298	0.32	0.075	1.59821592772778e-42	0.245	AT1G73530	CK	3	AT1G735301
1.58129945383489e-46	1.04098608533649	0.669	0.431	2.7707529030095e-42	0.238	AT4G05050	CK	3	AT4G050501
1.85354077419657e-46	-1.67754	0.133	0.354	3.24777414454722e-42	0.221	ATCG01130	BX	3	ATCG011301
1.30705081326415e-45	1.61385905155116	0.464	0.2	2.29021443500144e-41	0.264	AT4G11280	CK	3	AT4G112801
1.85399936941976e-44	1.86345304391065	0.394	0.145	3.24857769509731e-40	0.249	AT1G61890	CK	3	AT1G618901
4.81682632375544e-44	2.27297841965548	0.32	0.084	8.44004308448429e-40	0.236	AT4G21570	CK	3	AT4G215701
5.81343753158386e-44	1.03998365206881	0.653	0.399	1.01863052428412e-39	0.254	AT4G24570	CK	3	AT4G245701
3.35062618114582e-43	-1.09865	0.464	0.689	5.87096719460371e-39	0.225	AT1G35710	BX	3	AT1G357101
4.33699269738951e-42	2.47082012053931	0.274	0.054	7.5992786043659e-38	0.22	AT5G45350	CK	3	AT5G453501
4.67838360197779e-42	1.22423081323726	0.572	0.321	8.19746374738549e-38	0.251	AT3G17800	CK	3	AT3G178001
1.68763065065583e-41	2.73797631196439	0.249	0.04	2.95706642607914e-37	0.209	AT1G11960	CK	3	AT1G119601
2.46175893012445e-41	1.67833336553699	0.407	0.161	4.31349399736406e-37	0.246	AT5G49630	CK	3	AT5G49630
2.97464024302898e-41	-1.34789	0.179	0.405	5.21216463383539e-37	0.226	AT4G14400	BX	3	AT4G144001
1.26076473727953e-40	-2.38878	0.042	0.19	2.2091119726612e-36	0.148	AT2G05380	BX	3	AT2G053801
1.52972945365458e-39	1.90216632123265	0.344	0.115	2.68039194869356e-35	0.229	AT3G05500	CK	3	AT3G055001
2.65742604854163e-39	1.65352997453642	0.392	0.155	4.65634192225464e-35	0.237	AT3G57530	CK	3	AT3G575301
2.33162060187478e-38	0.9270058004712	0.629	0.386	4.08546561860499e-34	0.243	AT1G19180	CK	3	AT1G191801
3.93264399278833e-38	-1.36038	0.205	0.422	6.89077880416371e-34	0.217	ATCG00170	BX	3	ATCG001701
1.38033765211017e-37	-1.49517	0.144	0.344	2.41862763402744e-33	0.2	AT5G14120	BX	3	AT5G141201
1.24087718460532e-36	1.71580807095565	0.345	0.124	2.17426500286545e-32	0.221	AT1G20510	CK	3	AT1G205101
1.33791171446078e-36	-0.927046	0.425	0.633	2.34428890607818e-32	0.208	ATCG00540	BX	3	ATCG005401
2.3979991184375e-36	1.95928967936805	0.303	0.092	4.20177405532619e-32	0.211	AT3G19240	CK	3	AT3G192401
3.37079614071564e-36	-2.42374	0.031	0.159	5.90630899776194e-32	0.128	AT4G35770	BX	3	AT4G357701
2.68995805855017e-35	1.42334748847674	0.475	0.256	4.71334451019161e-31	0.219	AT1G72520	CK	3	AT1G725201
4.5126039814479e-35	-3.12575	0.034	0.161	7.90698469629302e-31	0.127	AT2G29350	BX	3	AT2G29350
4.53118779505614e-35	2.35088517650185	0.249	0.056	7.93954725449736e-31	0.193	AT2G34930	CK	3	AT2G34930
1.12150600895265e-34	-1.72513	0.087	0.252	1.96510282888683e-30	0.165	AT2G26560	BX	3	AT2G265601
1.23936394032907e-34	7.48334434712629	0.15	0	2.17161349624459e-30	0.15	AT1G73510	CK	3	AT1G73510
1.92857359989903e-34	-1.45718	0.121	0.306	3.37924666174308e-30	0.185	AT3G57520	BX	3	AT3G575201
5.34983323572821e-34	1.72442978012644	0.317	0.107	9.37397779564297e-30	0.21	AT5G49520	CK	3	AT5G495201
1.21263632622852e-33	1.30673033667294	0.445	0.224	2.12478137081762e-29	0.221	AT3G53990	CK	3	AT3G539901
1.75329850317888e-33	1.12238372889449	0.481	0.252	3.07212963727003e-29	0.229	AT1G61660	CK	3	AT1G61660
5.26675118124876e-33	2.76824033789013	0.216	0.041	9.22840141978407e-29	0.175	AT2G03240	CK	3	AT2G032401
5.50000408900768e-33	1.74934024143278	0.292	0.092	9.63710716475926e-29	0.2	AT5G24590	CK	3	AT5G245901
2.01197587224149e-32	0.839124280170683	0.681	0.491	3.52538412334154e-28	0.19	AT2G23810	CK	3	AT2G238101
2.34598372475802e-32	-2.382	0.037	0.161	4.110632682521e-28	0.124	AT5G07100	BX	3	AT5G071001
2.81754086285474e-32	-2.23441	0.025	0.135	4.93689509989408e-28	0.11	AT3G28210	BX	3	AT3G28210
4.01298436407893e-32	2.36362619421686	0.25	0.068	7.03155120273909e-28	0.182	AT2G22860	CK	3	AT2G22860
4.81578043527387e-32	-1.26996	0.179	0.37	8.43821047868687e-28	0.191	AT2G41090	BX	3	AT2G410901
7.57224972253982e-32	-1.88104	0.064	0.208	1.32680959638343e-27	0.144	AT1G13470	BX	3	AT1G134701
1.1911141284969e-31	1.99774398121488	0.245	0.062	2.08707017595226e-27	0.183	AT5G52050	CK	3	AT5G520501
1.4434784856263e-31	-1.471	0.1	0.266	2.52926300251441e-27	0.166	AT4G36850	BX	3	AT4G368501
2.42336553158095e-31	2.47885894920448	0.215	0.044	4.24622108443614e-27	0.171	AT5G65470	CK	3	AT5G654701
1.403893058445e-30	-0.890143	0.41	0.602	2.45990141700732e-26	0.192	AT1G72150	BX	3	AT1G721501
5.63727519855369e-30	-1.40216	0.189	0.369	9.87763360290577e-26	0.18	AT2G05520	BX	3	AT2G055201
6.18924204907584e-30	1.93012802026702	0.257	0.076	1.08447899183907e-25	0.181	AT3G49220	CK	3	AT3G492201
6.92133269835751e-30	-0.957741	0.349	0.548	1.2127559154062e-25	0.199	AT2G30600	BX	3	AT2G306001
8.6897454348933e-29	-1.62521	0.074	0.216	1.522617195102e-24	0.142	AT1G21250	BX	3	AT1G212501
9.10973297624744e-29	1.49192024130611	0.362	0.164	1.59620741209808e-24	0.198	AT1G64060	CK	3	AT1G64060
3.99110202376977e-28	1.67900236394494	0.275	0.095	6.99320896604938e-24	0.18	AT3G62260	CK	3	AT3G622601
4.08624516335227e-28	-1.13706	0.246	0.432	7.15991877522584e-24	0.186	AT2G20670	BX	3	AT2G206701
6.42323943761611e-28	-0.882098	0.315	0.517	1.1254800142591e-23	0.202	AT3G48360	BX	3	AT3G48360
7.26566661496754e-28	4.57204857239778	0.137	0.008	1.27309010427461e-23	0.129	AT5G15960	CK	3	AT5G15960
8.07490626495845e-28	1.36266008636054	0.377	0.185	1.41488507574602e-23	0.192	AT2G06050	CK	3	AT2G060501
1.54455635419708e-27	-0.843438	0.272	0.476	2.70637164382413e-23	0.204	AT3G01290	BX	3	AT3G012901
2.83594150303148e-27	2.51081727272062	0.183	0.034	4.96913670161177e-23	0.149	AT2G17480	CK	3	AT2G17480
3.16223374565064e-27	-0.603826	0.603	0.761	5.54086596912905e-23	0.158	AT4G05320	BX	3	AT4G053201
3.18858801408128e-27	1.57289832338252	0.285	0.104	5.58704391827322e-23	0.181	AT4G30350	CK	3	AT4G303501
3.33684651418355e-27	1.76146180525907	0.255	0.083	5.84682246215243e-23	0.172	AT3G20500	CK	3	AT3G205001
4.07268256652124e-27	2.07279925489433	0.222	0.061	7.13615439305852e-23	0.161	AT4G24380	CK	3	AT4G243801
4.84284111675312e-27	1.13439813307589	0.408	0.21	8.48562620477482e-23	0.198	AT2G30020	CK	3	AT2G300201
5.13676905107134e-27	0.535362310200859	0.852	0.709	9.00064673128721e-23	0.143	AT1G20620	CK	3	AT1G20620
6.81607339843586e-27	1.54418105128669	0.312	0.13	1.19431238087393e-22	0.182	AT3G61640	CK	3	AT3G616401
9.52102526700157e-27	1.70218010749136	0.261	0.089	1.66827404728402e-22	0.172	AT1G17380	CK	3	AT1G173801
9.59697288088384e-27	0.620784033713987	0.755	0.577	1.68158158818847e-22	0.178	AT1G18300	CK	3	AT1G183001
4.4610407319123e-26	1.18512648189061	0.41	0.217	7.81663557045672e-22	0.193	AT1G11210	CK	3	AT1G112101
5.57371258913e-26	-1.21726	0.15	0.315	9.76625919867359e-22	0.165	ATCG00380	BX	3	ATCG003801
8.51730532379082e-26	1.2966769017118	0.35	0.165	1.49240223883463e-21	0.185	AT3G28340	CK	3	AT3G28340
9.8467526729243e-26	1.85697558408041	0.241	0.078	1.7253480033498e-21	0.163	AT1G65390	CK	3	AT1G653901
1.0783882101241e-25	1.33417935241466	0.314	0.132	1.88955182177945e-21	0.182	AT4G25490	CK	3	AT4G254901
3.10770044007498e-25	-1.2954	0.145	0.303	5.44531271109938e-21	0.158	AT1G21130	BX	3	AT1G211301
3.8670766360121e-25	0.813725061286488	0.72	0.617	6.7758916816204e-21	0.103	AT2G25450	CK	3	AT2G25450
5.43633237870005e-25	-1.12631	0.18	0.35	9.52554159395823e-21	0.17	AT5G49360	BX	3	AT5G493601
6.42505587989373e-25	2.10904907867363	0.197	0.05	1.12579829127498e-20	0.147	AT2G05920	CK	3	AT2G059201
6.89186565615037e-25	1.93426088487652	0.231	0.074	1.20759270027067e-20	0.157	AT5G63770	CK	3	AT5G637701
8.07532322306256e-25	1.43877857031736	0.296	0.123	1.41495813514502e-20	0.173	AT1G78280	CK	3	AT1G782801
1.13079638141651e-24	2.69347685179753	0.162	0.029	1.98138141951801e-20	0.133	AT1G60190	CK	3	AT1G601901
1.21637973509371e-24	-0.916148	0.291	0.473	2.13134057183121e-20	0.182	AT4G02380	BX	3	AT4G023801
1.45861899386916e-24	1.41348880257627	0.306	0.132	2.55579220105754e-20	0.174	AT5G26030	CK	3	AT5G260301
2.00600631947345e-24	1.73385452637311	0.259	0.097	3.51492427298138e-20	0.162	AT1G53840	CK	3	AT1G538401
2.81863175931888e-24	2.34129837825942	0.172	0.035	4.93880656867854e-20	0.137	AT3G27540	CK	3	AT3G275401
3.78923418848864e-24	1.52673501190127	0.264	0.1	6.63949614506979e-20	0.164	AT2G27080	CK	3	AT2G270801
4.64027868718891e-24	1.54905034859202	0.267	0.102	8.1306963156924e-20	0.165	AT5G47910	CK	3	AT5G47910
7.46254967332982e-24	0.714511164966909	0.649	0.485	1.30758795376085e-19	0.164	AT5G57560	CK	3	AT5G57560
9.23205294616792e-24	-1.46964	0.079	0.208	1.61764031722754e-19	0.129	AT5G25250	BX	3	AT5G252501
9.46455292135152e-24	1.68466561436071	0.247	0.089	1.65837896287921e-19	0.158	AT3G59350	CK	3	AT3G593501
1.12880845916639e-23	1.04487234712464	0.547	0.395	1.97789818215134e-19	0.152	AT5G41750	CK	3	AT5G41750
1.14518147384494e-23	-1.36119	0.132	0.279	2.00658697847111e-19	0.147	ATCG00180	BX	3	ATCG001801
1.65543601655919e-23	-0.918951	0.328	0.505	2.90065498821501e-19	0.177	AT5G24530	BX	3	AT5G245301
2.36299172053945e-23	1.96805287951402	0.183	0.044	4.14043409272922e-19	0.139	AT4G01360	CK	3	AT4G013601
2.53659686499032e-23	3.09337086481583	0.139	0.019	4.44462502683604e-19	0.12	AT4G34160	CK	3	AT4G34160
3.44965350192527e-23	1.48131842845049	0.295	0.13	6.04448286607346e-19	0.165	AT3G45970	CK	3	AT3G459701
4.02911877170545e-23	2.84617505247881	0.142	0.021	7.05982191178229e-19	0.121	AT3G48520	CK	3	AT3G485201
4.36063780472613e-23	1.99485086459099	0.218	0.072	7.64070956144113e-19	0.146	AT5G06870	CK	3	AT5G06870
4.62988149351445e-23	2.94546052600467	0.136	0.018	8.11247835293602e-19	0.118	AT1G01130	CK	3	AT1G011301
8.09575339670234e-23	-1.54178	0.069	0.188	1.41853791017018e-18	0.119	AT4G30270	BX	3	AT4G30270
1.62373625313005e-22	1.12877928982961	0.364	0.19	2.84511066273448e-18	0.174	AT1G18740	CK	3	AT1G187401
1.64097819159955e-22	3.46974674372557	0.121	0.011	2.87532198732074e-18	0.11	AT1G72210	CK	3	AT1G72210
1.87743031855451e-22	-1.2309	0.126	0.269	3.28963340417121e-18	0.143	AT5G57655	BX	3	AT5G576551
3.33496077120192e-22	-1.41581	0.114	0.251	5.84351826330001e-18	0.137	AT1G02930	BX	3	AT1G02930
3.65642611483909e-22	-1.0732	0.174	0.329	6.40678983842106e-18	0.155	ATCG00740	BX	3	ATCG007401
4.0436051607156e-22	-0.977079	0.205	0.368	7.08520496260587e-18	0.163	AT1G80920	BX	3	AT1G809201
4.18054508217497e-22	1.79870254250507	0.206	0.064	7.32515109298698e-18	0.142	AT3G16800	CK	3	AT3G16800
4.32195264228724e-22	1.16089614346413	0.363	0.193	7.57292541981569e-18	0.17	AT5G20010	CK	3	AT5G200101
6.81736979022829e-22	1.93081217631789	0.193	0.056	1.1945395346438e-17	0.137	AT5G13100	CK	3	AT5G131001
6.89668349435857e-22	0.598915242768749	0.71	0.569	1.20843688188151e-17	0.141	AT3G61470	CK	3	AT3G614701
1.02742091010895e-21	1.19453719850049	0.364	0.198	1.80024691869291e-17	0.166	AT1G72450	CK	3	AT1G72450
1.48511346378997e-21	2.16741143170995	0.171	0.043	2.60221581125278e-17	0.128	AT4G36010	CK	3	AT4G360101
1.53341389900206e-21	-1.18726	0.142	0.286	2.68684783383141e-17	0.144	ATCG00190	BX	3	ATCG001901
1.81321949612774e-21	1.74439243992965	0.207	0.068	3.17712320111504e-17	0.139	AT1G70090	CK	3	AT1G700901
1.9271177658133e-21	2.64899582048141	0.154	0.033	3.37669574925807e-17	0.121	AT5G64120	CK	3	AT5G64120
1.97863587570817e-21	2.19618167039961	0.167	0.041	3.46696578141586e-17	0.126	AT4G27720	CK	3	AT4G277201
2.7119807757044e-21	1.31287789510871	0.288	0.128	4.75193271518925e-17	0.16	AT4G16780	CK	3	AT4G167801
4.02144443201541e-21	0.843630346839892	0.531	0.364	7.04637493377739e-17	0.167	AT1G70700	CK	3	AT1G70700
5.20294761447816e-21	2.72986366617707	0.147	0.03	9.11660481008863e-17	0.117	AT5G64870	CK	3	AT5G64870
5.65765456222033e-21	1.0262566689573	0.4	0.231	9.91334232392246e-17	0.169	AT1G01140	CK	3	AT1G011401
6.3631222954741e-21	2.4435925517729	0.144	0.028	1.11494628861297e-16	0.116	AT3G54000	CK	3	AT3G540001
1.02849024011864e-20	-1.27175	0.097	0.224	1.80212059873589e-16	0.127	AT5G21940	BX	3	AT5G219401
1.1871352667069e-20	1.36513065589865	0.271	0.118	2.08009841432382e-16	0.153	AT3G28860	CK	3	AT3G288601
1.96727329657462e-20	-0.768998	0.275	0.441	3.44705627025804e-16	0.166	AT3G26510	BX	3	AT3G26510
1.97962598341969e-20	0.94914404706951	0.445	0.281	3.46870064814797e-16	0.164	AT5G50950	CK	3	AT5G509501
2.22689195622195e-20	-1.4069	0.077	0.193	3.90196008569209e-16	0.116	AT2G40750	BX	3	AT2G407501
3.22778958178059e-20	-0.977616	0.166	0.317	5.65573290519595e-16	0.151	AT2G15042	BX	3	AT2G150421
4.05300838996917e-20	-0.830883	0.272	0.436	7.10168130090398e-16	0.164	AT3G56400	BX	3	AT3G564001
5.75766924241589e-20	-1.48023	0.075	0.188	1.00885880465611e-15	0.113	AT3G61280	BX	3	AT3G612801
1.26162678769273e-19	2.85971748235437	0.121	0.018	2.21062245739519e-15	0.103	AT2G12400	CK	3	AT2G12400
1.28825270551464e-19	2.42591606707723	0.146	0.033	2.25727639060275e-15	0.113	AT1G29395	CK	3	AT1G293951
1.45335933485677e-19	1.43470710976132	0.227	0.087	2.54657622653604e-15	0.14	AT3G08030	CK	3	AT3G080301
1.86874161685326e-19	1.33704420623946	0.252	0.107	3.27440906105029e-15	0.145	AT3G10300	CK	3	AT3G103001
2.26107516803185e-19	1.36610667184192	0.304	0.154	3.9618559094254e-15	0.15	AT1G09932	CK	3	AT1G09932
3.36560834175696e-19	1.92523242888496	0.166	0.047	5.89721893642655e-15	0.119	AT1G33760	CK	3	AT1G337601
3.46140858959314e-19	0.552245	0.646	0.48	6.0650801306851e-15	0.166	AT3G52800	CK	3	AT3G52800
3.56225665544891e-19	-0.675171	0.487	0.626	6.24178611167757e-15	0.139	ATCG00040	BX	3	ATCG000401
5.33292875071735e-19	0.88884577112893	0.513	0.373	9.34435775700694e-15	0.14	AT1G56510	CK	3	AT1G565101
6.01022594558006e-19	1.0736410604571	0.32	0.165	1.05311179018454e-14	0.155	AT4G25470	CK	3	AT4G254701
6.29141922176565e-19	-0.778538	0.289	0.445	1.10238247603778e-14	0.156	AT2G01850	BX	3	AT2G018501
7.30713409406262e-19	0.847117445574733	0.443	0.279	1.28035603596165e-14	0.164	AT3G18080	CK	3	AT3G180801
7.54346251621319e-19	1.61403968874083	0.207	0.076	1.32176550209088e-14	0.131	AT1G59910	CK	3	AT1G599101
7.908008460501e-19	1.08780275662695	0.334	0.179	1.38564124244898e-14	0.155	AT3G15210	CK	3	AT3G152101
8.08587135906036e-19	2.18058481534859	0.174	0.054	1.41680637953456e-14	0.12	AT4G30110	CK	3	AT4G30110
9.83189787726517e-19	1.8169204004463	0.171	0.051	1.7227451460544e-14	0.12	AT3G55240	CK	3	AT3G552401
3.16984451499395e-18	0.846055057881647	0.403	0.241	5.5542015591724e-14	0.162	AT5G35735	CK	3	AT5G357351
4.96777246310295e-18	1.06134363478137	0.337	0.188	8.70453090984899e-14	0.149	AT4G19200	CK	3	AT4G19200
5.04784933755767e-18	1.02826599385158	0.32	0.167	8.84484160926854e-14	0.153	AT3G53420	CK	3	AT3G53420
1.14636619691225e-17	-1.06529	0.145	0.274	2.00866285022965e-13	0.129	AT3G09390	BX	3	AT3G09390
1.2059132313393e-17	-1.11943	0.138	0.265	2.11300116395272e-13	0.127	ATCG00800	BX	3	ATCG00800
2.1009802187376e-17	-1.45379	0.08	0.185	3.68133753927202e-13	0.105	AT5G03380	BX	3	AT5G03380
2.30292097753728e-17	1.73604886339328	0.164	0.051	4.03517813684083e-13	0.113	AT4G27657	CK	3	AT4G276571
2.49253031091091e-17	1.39165279242077	0.214	0.086	4.3674116107781e-13	0.128	AT1G74930	CK	3	AT1G749301
3.23119729804459e-17	1.31818517898814	0.274	0.137	5.66170390563374e-13	0.137	AT2G46400	CK	3	AT2G46400
5.20415129202313e-17	1.76286687574866	0.17	0.056	9.11871389388294e-13	0.114	AT1G61340	CK	3	AT1G61340
6.27537806746692e-17	-0.587977	0.446	0.601	1.09957174498155e-12	0.155	AT1G11260	BX	3	AT1G11260
7.45671573274972e-17	-1.05596	0.136	0.26	1.30656573069241e-12	0.124	AT2G26980	BX	3	AT2G269801
7.52750153287832e-17	1.01172057579942	0.296	0.154	1.31896881859094e-12	0.142	AT3G57930	CK	3	AT3G579301
7.76092777097101e-17	1.05556883210345	0.39	0.25	1.35986976402954e-12	0.14	AT5G63320	CK	3	AT5G633201
1.44688408788788e-16	-1.17419	0.115	0.23	2.53523029879715e-12	0.115	AT2G45170	BX	3	AT2G45170
1.46324577663706e-16	0.920408152735137	0.344	0.196	2.56389924982346e-12	0.148	AT5G11740	CK	3	AT5G11740
1.51522016884924e-16	-1.24676	0.101	0.212	2.65496877985764e-12	0.111	AT1G25440	BX	3	AT1G254401
1.92390528526845e-16	1.46998960123661	0.188	0.071	3.37106684084738e-12	0.117	AT5G03210	CK	3	AT5G032101
2.38860255128158e-16	-1.15624	0.099	0.208	4.18530939035559e-12	0.109	AT5G25350	BX	3	AT5G25350
2.58731062636013e-16	0.550332496806346	0.673	0.545	4.53348567950822e-12	0.128	AT5G54940	CK	3	AT5G549401
2.6735946059112e-16	1.10208808191694	0.253	0.12	4.6846724684776e-12	0.133	AT3G23920	CK	3	AT3G239201
3.0661068143434e-16	1.68462511140471	0.159	0.051	5.3724323600925e-12	0.108	AT4G25480	CK	3	AT4G25480
3.16101932878327e-16	1.3095042956806	0.201	0.08	5.53873806789405e-12	0.121	AT3G15530	CK	3	AT3G15530
3.80340407681291e-16	-1.00037	0.139	0.261	6.66432462339157e-12	0.122	AT1G68520	BX	3	AT1G685201
4.34141860188261e-16	1.32895529236461	0.206	0.085	7.60703367421871e-12	0.121	AT3G51550	CK	3	AT3G515501
4.66391923904017e-16	0.915247051067706	0.322	0.178	8.17211929064619e-12	0.144	AT1G78040	CK	3	AT1G780401
4.7442027636212e-16	0.988110145770137	0.383	0.239	8.31279208241707e-12	0.144	AT2G39010	CK	3	AT2G390101
6.77736132607264e-16	1.2286169017329	0.238	0.111	1.18752925155445e-11	0.127	AT3G51950	CK	3	AT3G51950
1.13731057579206e-15	1.21136807421428	0.223	0.1	1.99279559090284e-11	0.123	AT4G23220	CK	3	AT4G23220
1.24867160323106e-15	1.24476983267037	0.233	0.109	2.18792238318146e-11	0.124	AT1G53170	CK	3	AT1G531701
1.3055530897328e-15	-0.998428	0.129	0.247	2.28759012382981e-11	0.118	AT3G11010	BX	3	AT3G110101
1.31113241580084e-15	1.45501702803647	0.189	0.075	2.29736621896623e-11	0.114	AT5G64130	CK	3	AT5G64130
1.84697009440579e-15	0.620189323183005	0.537	0.39	3.23626099941783e-11	0.147	AT5G42050	CK	3	AT5G420501
2.24496405248722e-15	0.849307218382016	0.382	0.24	3.9336260127681e-11	0.142	AT2G43010	CK	3	AT2G430101
2.80275563804315e-15	0.952565977975647	0.305	0.169	4.9109884289792e-11	0.136	AT1G23490	CK	3	AT1G234901
4.14620573401761e-15	1.55375601623132	0.199	0.084	7.26498168714566e-11	0.115	AT5G10180	CK	3	AT5G10180
4.27805258481809e-15	0.990606867123435	0.324	0.19	7.49600373911826e-11	0.134	AT2G05940	CK	3	AT2G05940
4.90330175054991e-15	1.03268293811673	0.263	0.134	8.59156532731356e-11	0.129	AT1G53210	CK	3	AT1G532101
5.67258505327406e-15	-1.38105	0.1	0.202	9.9395035303468e-11	0.102	AT5G51070	BX	3	AT5G51070
6.49689953686852e-15	1.19800440600643	0.237	0.115	1.1383867368501e-10	0.122	AT4G17230	CK	3	AT4G172301
6.5463456382555e-15	0.99947589272681	0.301	0.169	1.14705068273513e-10	0.132	AT3G24550	CK	3	AT3G245501
7.19291130998973e-15	1.3949789753236	0.19	0.079	1.2603419197364e-10	0.111	AT1G77060	CK	3	AT1G77060
8.23290477192573e-15	0.927495596789226	0.328	0.193	1.44256957413683e-10	0.135	AT4G14880	CK	3	AT4G148801
1.38874398405714e-14	-0.537621	0.587	0.697	2.43335720886492e-10	0.11	ATCG00270	BX	3	ATCG002701
1.38899882213491e-14	0.697417882480349	0.455	0.313	2.43380373614479e-10	0.142	AT1G21500	CK	3	AT1G21500
1.58069904600275e-14	1.00116568799447	0.275	0.146	2.76970086840601e-10	0.129	AT4G27960	CK	3	AT4G27960
1.71907914302416e-14	1.5012179858882	0.176	0.07	3.01217047440694e-10	0.106	AT4G29670	CK	3	AT4G296701
1.82009143394396e-14	-1.30402	0.138	0.249	3.1891642105566e-10	0.111	AT3G51660	BX	3	AT3G51660
2.52175928911446e-14	0.950399428787581	0.271	0.143	4.41862662638635e-10	0.128	AT3G49530	CK	3	AT3G495301
2.60287254783328e-14	0.925274420794526	0.291	0.161	4.56075327831347e-10	0.13	AT5G11070	CK	3	AT5G110701
2.61940171463675e-14	1.10376603617821	0.246	0.124	4.58971568438652e-10	0.122	AT1G70410	CK	3	AT1G70410
4.01167900424448e-14	1.07809560047691	0.242	0.122	7.02926395123717e-10	0.12	AT3G23400	CK	3	AT3G234001
5.19328678666645e-14	1.05448185142224	0.264	0.142	9.09967710759696e-10	0.122	AT3G27210	CK	3	AT3G272101
5.30201863603122e-14	-0.987929	0.111	0.216	9.2901970540539e-10	0.105	AT2G32160	BX	3	AT2G32160
7.29049113653782e-14	0.782234231649306	0.334	0.197	1.27743985694416e-09	0.137	AT1G25230	CK	3	AT1G25230
7.58205521900112e-14	0.878411200985903	0.316	0.185	1.32852771547338e-09	0.131	AT5G39785	CK	3	AT5G397851
7.60422476885556e-14	-0.957255	0.137	0.247	1.33241226399887e-09	0.11	ATCG00520	BX	3	ATCG00520
8.67598623620723e-14	1.34818476384466	0.177	0.073	1.52020630830823e-09	0.104	AT1G68670	CK	3	AT1G686701
1.10326655054084e-13	1.17856281776338	0.217	0.104	1.93314364985767e-09	0.113	AT2G18090	CK	3	AT2G180901
1.37343302703151e-13	0.811146923564545	0.36	0.227	2.4065293499646e-09	0.133	AT5G35790	CK	3	AT5G357901
1.44054184194602e-13	1.37494122208705	0.19	0.084	2.52411741545782e-09	0.106	AT1G19350	CK	3	AT1G193501
1.78652874219982e-13	1.13047642143103	0.239	0.123	3.13035566208252e-09	0.116	AT4G39640	CK	3	AT4G39640
2.4118275025318e-13	-0.824739	0.188	0.307	4.22600414993622e-09	0.119	AT1G58180	BX	3	AT1G581801
2.66123099655227e-13	1.01566460423575	0.283	0.163	4.6630089521589e-09	0.12	AT5G17920	CK	3	AT5G179201
3.61766164038285e-13	0.673764256283537	0.433	0.301	6.33886672627883e-09	0.132	AT3G45780	CK	3	AT3G457801
8.14044601040062e-13	1.10154479626153	0.229	0.117	1.4263689499424e-08	0.112	AT4G34480	CK	3	AT4G344801
9.00450840736215e-13	1.0983116060861	0.193	0.087	1.577769963138e-08	0.106	AT5G61420	CK	3	AT5G61420
9.18171015334478e-13	1.07949869023428	0.227	0.116	1.60881925306907e-08	0.111	AT3G49720	CK	3	AT3G497201
1.0363583073753e-12	1.22866952314851	0.189	0.086	1.815907026183e-08	0.103	AT5G44530	CK	3	AT5G445301
1.09684613120354e-12	0.972767872000402	0.264	0.147	1.92189379109484e-08	0.117	AT5G62570	CK	3	AT5G625701
1.21008504220277e-12	-0.633926	0.327	0.462	2.1203110109477e-08	0.135	AT4G13340	BX	3	AT4G13340
1.3494408645166e-12	-0.60422	0.299	0.429	2.36449028280599e-08	0.13	AT4G20260	BX	3	AT4G20260
1.70793046570486e-12	-0.63644	0.334	0.454	2.99263576200805e-08	0.12	AT2G40000	BX	3	AT2G400001
1.72565302290378e-12	1.29324908835977	0.191	0.09	3.023689226732e-08	0.101	AT2G22190	CK	3	AT2G22190
1.83399859589364e-12	-0.623164	0.265	0.39	3.21353233972484e-08	0.125	AT5G50920	BX	3	AT5G50920
2.23024756637782e-12	1.12579234250821	0.192	0.09	3.90783978580722e-08	0.102	AT5G42650	CK	3	AT5G426501
2.33162879605389e-12	1.01584005301196	0.256	0.144	4.08547997644563e-08	0.112	AT3G15730	CK	3	AT3G157301
2.6459634875352e-12	0.611219169678453	0.435	0.306	4.63625722285917e-08	0.129	AT4G01150	CK	3	AT4G011501
3.21412213743828e-12	0.975475625691048	0.285	0.172	5.63178480921936e-08	0.113	AT1G18210	CK	3	AT1G182101
1.07233966357308e-11	0.861869851056414	0.295	0.181	1.87895355851275e-07	0.114	AT1G69840	CK	3	AT1G69840
2.31064535173175e-11	-0.901231	0.177	0.281	4.04871278530437e-07	0.104	AT3G49120	BX	3	AT3G49120
2.52582771698515e-11	0.642400824926732	0.361	0.238	4.42575532570138e-07	0.123	AT2G23120	CK	3	AT2G231201
1.35520419093394e-10	-0.592008	0.34	0.456	2.37458878335444e-06	0.116	AT3G50480	BX	3	AT3G504801
1.86140668587512e-10	0.563980806037612	0.456	0.337	3.26155679499039e-06	0.119	AT1G19770	CK	3	AT1G19770
1.94856969940863e-10	0.837811579544186	0.256	0.153	3.41428382730381e-06	0.103	AT4G01250	CK	3	AT4G012501
2.10195753092143e-10	0.716724941047452	0.318	0.206	3.68304998568054e-06	0.112	AT5G58720	CK	3	AT5G587201
2.76383020315293e-10	0.535133111617531	0.53	0.422	4.84278328196456e-06	0.108	AT5G19240	CK	3	AT5G192401
5.87609736665227e-10	-0.53705	0.206	0.316	1.02960978058481e-05	0.11	AT1G66880	BX	3	AT1G668801
8.06762117311641e-10	-0.549773	0.294	0.403	1.41360858195346e-05	0.109	AT1G26580	BX	3	AT1G265801
8.82963290022461e-10	0.700819865171648	0.356	0.25	1.54712827677736e-05	0.106	AT5G40910	CK	3	AT5G40910
2.29429376713913e-09	0.636871979956346	0.309	0.203	4.02006153878119e-05	0.106	AT1G74450	CK	3	AT1G74450
2.38344902253204e-09	0.622714808516282	0.34	0.231	4.17627937728065e-05	0.109	AT2G28290	CK	3	AT2G28290
6.13036915770215e-09	0.537411131559591	0.401	0.297	0.000107416328381257	0.104	AT4G21960	CK	3	AT4G219601
9.01698243912404e-09	0.626518306061335	0.361	0.26	0.000157995566298331	0.101	AT1G58290	CK	3	AT1G582901
1.00560642846754e-08	0.629534067058535	0.339	0.237	0.000176202358396082	0.102	AT5G53300	CK	3	AT5G533001
0	2.10035327043863	0.726	0.274	0	0.452	AT2G17840	CK	1	AT2G178402
0	1.71694866451582	0.892	0.475	0	0.417	AT4G01950	CK	1	AT4G01950
0	2.40501158422749	0.589	0.181	0	0.408	AT4G27520	CK	1	AT4G275202
0	1.58184517894549	0.844	0.514	0	0.33	AT3G17800	CK	1	AT3G178002
0	1.26948487678656	0.872	0.574	0	0.298	AT5G45340	CK	1	AT5G453402
0	1.68540608808929	0.955	0.8	0	0.155	AT1G56660	CK	1	AT1G566602
1.87170251435523e-307	1.91380420068015	0.693	0.317	3.27959714565324e-303	0.376	AT1G17420	CK	1	AT1G174202
4.39502807026674e-301	1.29411828298782	0.832	0.514	7.70096818472138e-297	0.318	AT4G11280	CK	1	AT4G112802
7.09777554404519e-290	1.0908087009592	0.897	0.65	1.2436722308276e-285	0.247	AT4G34150	CK	1	AT4G341502
5.09117178945544e-281	1.55011021549341	0.724	0.36	8.92075120948383e-277	0.364	AT3G57530	CK	1	AT3G575302
2.31552330101564e-278	1.3113080680987	0.826	0.531	4.0572599280396e-274	0.295	AT1G66090	CK	1	AT1G66090
3.67897016346135e-278	1.32274220112699	0.829	0.547	6.44629152041698e-274	0.282	AT1G72520	CK	1	AT1G725202
8.6344718332829e-275	2.11410548396068	0.583	0.207	1.51293215462783e-270	0.376	AT1G01470	CK	1	AT1G014702
1.86159728047328e-274	1.93291660911054	0.634	0.266	3.26189075484529e-270	0.368	AT1G61890	CK	1	AT1G618902
2.44938175848644e-266	1.6141826051737	0.68	0.328	4.29180671721995e-262	0.352	AT1G30360	CK	1	AT1G303602
2.87455063552412e-261	-3.25202	0.048	0.33	5.03678762356537e-257	0.282	AT2G14560	BX	1	AT2G145602
1.07497620346796e-251	1.83470105319246	0.596	0.232	1.88357330371656e-247	0.364	AT5G26030	CK	1	AT5G260302
1.13542386396844e-246	1.73964768604626	0.582	0.212	1.98948969444551e-242	0.37	AT4G34410	CK	1	AT4G344102
3.01655390419411e-224	0.839303605814336	0.932	0.774	5.28560575092891e-220	0.158	AT2G34420	CK	1	AT2G34420
3.23303409450835e-221	1.53001841597596	0.613	0.271	5.66492234039754e-217	0.342	AT3G55430	CK	1	AT3G554302
4.03229558549949e-220	-1.36595	0.383	0.687	7.06538832491221e-216	0.304	AT2G25510	BX	1	AT2G255102
4.6899006700374e-218	2.2210025516059	0.467	0.139	8.21764395403954e-214	0.328	AT5G63770	CK	1	AT5G637702
6.86984264595263e-216	1.51267126306605	0.603	0.265	1.20373382842382e-211	0.338	AT4G30350	CK	1	AT4G303502
5.38466317893948e-213	1.26407127349779	0.708	0.407	9.43500682213777e-209	0.301	AT2G34430	CK	1	AT2G344302
9.56731162104349e-209	1.70145663969469	0.553	0.225	1.67638434223924e-204	0.328	AT2G45820	CK	1	AT2G458202
9.9423189433011e-204	1.50145599349949	0.633	0.325	1.74209312524522e-199	0.308	AT1G27770	CK	1	AT1G277702
1.65895638602284e-200	1.51415529464495	0.611	0.298	2.90682337958922e-196	0.313	AT5G66210	CK	1	AT5G662102
2.37550540701116e-198	0.787571547327213	0.922	0.791	4.16236057416496e-194	0.131	AT1G73540	CK	1	AT1G735402
9.73073347562979e-198	-1.68476	0.225	0.526	1.70501911959985e-193	0.301	AT4G39260	BX	1	AT4G392602
2.84537018533304e-190	-2.41295	0.105	0.367	4.98565763874055e-186	0.262	AT1G35710	BX	1	AT1G357102
4.101471784667e-187	-1.27555	0.369	0.659	7.18659886109351e-183	0.29	AT1G72150	BX	1	AT1G721502
5.76947872073179e-186	1.09152288843411	0.756	0.494	1.01092806144662e-181	0.262	AT4G23180	CK	1	AT4G231801
3.3818408119054e-185	-1.15266	0.681	0.849	5.92566147062065e-181	0.168	AT2G21660	BX	1	AT2G21660
7.66951834400763e-173	2.16144611860091	0.405	0.123	1.34385300423702e-168	0.282	AT1G51090	CK	1	AT1G510902
6.95714098580219e-171	1.84835587651245	0.438	0.149	1.21903024353226e-166	0.289	AT1G78070	CK	1	AT1G780702
3.17155758331405e-168	-2.98439	0.038	0.238	5.55720319748287e-164	0.2	AT1G14880	BX	1	AT1G148802
3.41878730098169e-167	-1.23282	0.389	0.649	5.99039910878012e-163	0.26	AT1G31580	BX	1	AT1G315802
1.77727057615144e-166	0.959913585366563	0.767	0.528	3.11413350353256e-162	0.239	AT1G29910	CK	1	AT1G299102
1.11853959174213e-164	1.80480910920702	0.43	0.147	1.95990507265056e-160	0.283	AT4G21570	CK	1	AT4G215702
3.20360596241011e-160	1.47682414220601	0.515	0.231	5.613358367335e-156	0.284	AT3G49530	CK	1	AT3G495302
6.00756607945508e-160	1.78922915323819	0.435	0.157	1.05264572844212e-155	0.278	AT3G19240	CK	1	AT3G192402
7.51522716750319e-158	1.75059690736117	0.447	0.169	1.31681810428991e-153	0.278	AT2G30500	CK	1	AT2G30500
2.51007759316405e-156	-3.15117	0.033	0.217	4.39815795874206e-152	0.184	AT1G72060	BX	1	AT1G72060
2.71946945823278e-156	0.724840412159608	0.895	0.738	4.76505438471547e-152	0.157	AT1G80840	CK	1	AT1G808402
1.05824263546828e-155	2.25801299826781	0.353	0.097	1.85425274586752e-151	0.256	AT1G73530	CK	1	AT1G735302
2.37612032051863e-155	1.36369492640462	0.551	0.27	4.16343802561275e-151	0.281	AT1G02660	CK	1	AT1G026602
1.15050949020644e-153	-4.66854	0.012	0.167	2.01592272873973e-149	0.155	AT2G05540	BX	1	AT2G05540
4.55116634209399e-152	1.12990341799416	0.676	0.425	7.97455366461709e-148	0.251	AT1G18210	CK	1	AT1G182102
2.32493054460988e-151	2.09931908161621	0.348	0.094	4.07374330026542e-147	0.254	AT5G53570	CK	1	AT5G53570
5.32596195645245e-151	2.65059814657491	0.283	0.05	9.33215054009599e-147	0.233	AT1G12610	CK	1	AT1G126101
2.55656997226814e-148	-1.84919	0.122	0.356	4.47962190540824e-144	0.234	AT5G52750	BX	1	AT5G527501
9.00543494171204e-147	2.06659602063295	0.356	0.104	1.57793231048678e-142	0.252	AT3G24520	CK	1	AT3G245202
9.8381502368344e-146	3.33201486879328	0.24	0.028	1.72384068449812e-141	0.212	AT1G60190	CK	1	AT1G601902
3.64323058299797e-143	-1.86399	0.128	0.359	6.38366862752904e-139	0.231	AT5G24530	BX	1	AT5G245302
5.68474768258495e-142	-1.16275	0.336	0.591	9.96081488942535e-138	0.255	AT4G02520	BX	1	AT4G025202
1.99093508489365e-141	-3.99035	0.011	0.155	3.48851645575066e-137	0.144	AT1G03850	BX	1	AT1G03850
3.90924490697905e-141	0.975828374426126	0.704	0.467	6.84977892600869e-137	0.237	AT5G54270	CK	1	AT5G542702
1.14840393223022e-139	2.64183235306541	0.271	0.051	2.01223337005379e-135	0.22	AT2G05920	CK	1	AT2G059202
1.79791312989065e-139	3.16454268554475	0.25	0.038	3.1503033861944e-135	0.212	AT5G52310	CK	1	AT5G523102
3.61877799539171e-135	2.02052260475797	0.337	0.1	6.34082280352535e-131	0.237	AT3G05500	CK	1	AT3G055002
1.13588327704817e-134	0.856061567758445	0.742	0.507	1.9902946780438e-130	0.235	AT4G29780	CK	1	AT4G297802
4.66472169183413e-134	0.80263493135301	0.81	0.636	8.17352534843176e-130	0.174	AT5G01750	CK	1	AT5G017501
1.23395932062277e-133	1.63428729275287	0.401	0.149	2.16214352159522e-129	0.252	AT1G78280	CK	1	AT1G782802
3.22137547225377e-133	2.03168113725363	0.329	0.094	5.64449410248305e-129	0.235	AT5G45350	CK	1	AT5G453502
5.98884050367301e-133	2.35757007075495	0.284	0.064	1.04936463305358e-128	0.22	AT4G24380	CK	1	AT4G243802
4.02138094302632e-132	2.88146344087653	0.243	0.039	7.04626368837072e-128	0.204	AT5G62520	CK	1	AT5G625201
5.03394448649905e-132	1.75157800952276	0.395	0.149	8.82047752924363e-128	0.246	AT3G47960	CK	1	AT3G479602
8.43734404068371e-132	1.96646347780715	0.336	0.101	1.4783914228086e-127	0.235	AT3G62260	CK	1	AT3G622602
1.11973381839558e-130	2.07042410203862	0.314	0.085	1.96199759659273e-126	0.229	AT3G49130	CK	1	AT3G49130
8.91814387851922e-130	2.42614447550345	0.278	0.063	1.56263717039414e-125	0.215	AT4G29670	CK	1	AT4G296702
1.14093207703352e-128	0.757206568093594	0.812	0.607	1.99914118537814e-124	0.205	AT1G20450	CK	1	AT1G204502
4.77480140346382e-127	-1.00758	0.473	0.686	8.36640701914931e-123	0.213	AT5G42530	BX	1	AT5G425302
3.3207113663405e-125	1.47832617175163	0.418	0.171	5.81855045610182e-121	0.247	AT5G16830	CK	1	AT5G168301
4.89322702298801e-125	2.10913884901407	0.314	0.092	8.57391238967959e-121	0.222	AT2G03240	CK	1	AT2G032402
8.9429881224596e-125	1.91459788870494	0.328	0.102	1.56699037881737e-120	0.226	AT3G23920	CK	1	AT3G239202
4.78202992764537e-124	-1.0269	0.388	0.624	8.37907283922021e-120	0.236	AT4G02380	BX	1	AT4G023802
2.34575053559843e-123	-1.4306	0.215	0.45	4.11022408847557e-119	0.235	AT3G48360	BX	1	AT3G483601
6.45502436924279e-122	-0.94095	0.423	0.652	1.13104936997872e-117	0.229	AT4G05320	BX	1	AT4G053202
1.12923055656374e-120	9.40056851044051	0.155	0	1.97863778121099e-116	0.155	AT1G73510	CK	1	AT1G735101
1.74413042545531e-120	-1.50352	0.187	0.411	3.05606533148279e-116	0.224	AT5G20250	BX	1	AT5G202502
1.77902743587571e-120	-1.50765	0.177	0.399	3.11721187314143e-116	0.222	ATCG00170	BX	1	ATCG001702
7.02755973680008e-119	1.79017363210199	0.327	0.105	1.23136901708211e-114	0.222	AT1G74930	CK	1	AT1G749302
2.17192469540102e-117	3.10256109430836	0.205	0.027	3.80564645128166e-113	0.178	AT2G35290	CK	1	AT2G35290
3.43264456126442e-117	1.96762355243894	0.301	0.088	6.01467980024753e-113	0.213	AT5G13100	CK	1	AT5G131002
4.95243203156683e-117	1.20001303658239	0.53	0.294	8.6776514057114e-113	0.236	AT3G10720	CK	1	AT3G107201
6.36462356844113e-117	1.33711816819347	0.466	0.228	1.11520934166226e-112	0.238	AT1G20510	CK	1	AT1G205102
1.43173381186924e-116	2.1950385327702	0.271	0.068	2.50868398515729e-112	0.203	AT4G17615	CK	1	AT4G176151
7.90891488397014e-116	-0.82668	0.516	0.726	1.38580006596925e-111	0.21	AT3G01290	BX	1	AT3G012902
1.05027854916699e-115	1.19461862809036	0.534	0.296	1.8402980738504e-111	0.238	AT1G73480	CK	1	AT1G734802
2.9066800232924e-114	-1.04641	0.358	0.584	5.09308473681294e-110	0.226	AT1G54410	BX	1	AT1G54410
1.28329196989772e-113	-1.63481	0.123	0.325	2.24858418965478e-109	0.202	ATCG01130	BX	1	ATCG011302
6.66652049601628e-112	2.21233487651003	0.258	0.063	1.16810772131197e-107	0.195	AT3G27540	CK	1	AT3G275402
7.72751908322657e-111	1.69666941557928	0.383	0.164	1.35401589376296e-106	0.219	AT3G07195	CK	1	AT3G071951
3.29231443357727e-110	-1.48013	0.138	0.343	5.7687933505141e-106	0.205	AT1G80920	BX	1	AT1G809202
3.38684388358585e-110	3.57386681323395	0.177	0.016	5.93442785281912e-106	0.161	AT3G54000	CK	1	AT3G540002
4.02345776285395e-108	0.841139962988625	0.713	0.514	7.0499026920727e-104	0.199	AT4G19520	CK	1	AT4G195201
6.15312394076842e-108	1.00508260495024	0.58	0.346	1.07815037690144e-103	0.234	AT4G16780	CK	1	AT4G167802
2.25447320369605e-107	-1.55902	0.158	0.361	3.95028794751622e-103	0.203	AT5G56870	BX	1	AT5G568702
1.9848772252306e-105	-2.91292	0.028	0.161	3.47790187404905e-101	0.133	AT4G35770	BX	1	AT4G357702
4.46476586774944e-105	-1.63992	0.129	0.321	7.82316275347057e-101	0.192	AT2G28630	BX	1	AT2G28630
6.21657673864074e-105	2.33631337780936	0.234	0.053	1.08926857614463e-100	0.181	AT5G65470	CK	1	AT5G654702
1.25641903467656e-104	0.977678917007999	0.607	0.397	2.20149743256027e-100	0.21	AT5G35735	CK	1	AT5G357352
2.18432423082389e-102	1.51060539016624	0.366	0.153	3.82737291724963e-98	0.213	AT4G18950	CK	1	AT4G18950
6.80326912442448e-101	0.700906662265614	0.765	0.59	1.19206881598166e-96	0.175	AT4G10340	CK	1	AT4G103402
9.90711064983651e-101	1.0475789899581	0.502	0.271	1.73592392806435e-96	0.231	AT1G53210	CK	1	AT1G532102
5.05057875252492e-99	-1.23446	0.18	0.386	8.84962409017416e-95	0.206	AT2G26560	BX	1	AT2G265602
4.14979886125428e-97	0.798544440421437	0.685	0.475	7.27127756468975e-93	0.21	AT1G20440	CK	1	AT1G204402
5.5729388125083e-97	1.66164227787362	0.349	0.145	9.76490338727704e-93	0.204	AT5G15970	CK	1	AT5G159702
2.1563654533931e-96	-1.53304	0.136	0.321	3.77838354743539e-92	0.185	AT4G14400	BX	1	AT4G144002
9.43085373729297e-95	1.14604176706819	0.527	0.322	1.65247419184847e-90	0.205	AT1G22530	CK	1	AT1G225301
9.58885667250749e-95	-2.10443	0.064	0.217	1.68015946615676e-90	0.153	AT2G05380	BX	1	AT2G053802
1.41434150241493e-94	2.06240396783638	0.238	0.064	2.47820918053144e-90	0.174	AT4G27720	CK	1	AT4G277202
2.76464650230589e-94	-2.42045	0.033	0.162	4.84421360134039e-90	0.129	AT5G39610	BX	1	AT5G39610
2.76906846313985e-94	1.81859053548323	0.261	0.079	4.85196176111365e-90	0.182	AT1G59910	CK	1	AT1G599102
7.50226955072971e-94	2.1210155774989	0.276	0.094	1.31454767067886e-89	0.182	AT1G11670	CK	1	AT1G11670
2.96790332305106e-93	1.61786605641373	0.315	0.121	5.20036020265007e-89	0.194	AT3G59350	CK	1	AT3G593502
5.57291309111045e-93	-1.01699	0.37	0.567	9.76485831824373e-89	0.197	AT4G13340	BX	1	AT4G133401
1.65955778061694e-92	0.79534922794678	0.657	0.453	2.90787714319701e-88	0.204	AT4G19200	CK	1	AT4G192001
1.33860288544575e-91	0.802880015169742	0.613	0.391	2.34549997587804e-87	0.222	AT5G62470	CK	1	AT5G62470
1.40246814914463e-91	-0.92695	0.397	0.592	2.45740469093122e-87	0.195	AT3G26740	BX	1	AT3G26740
3.35239824875312e-91	-2.9561	0.019	0.13	5.87407221146523e-87	0.111	AT1G13470	BX	1	AT1G134702
5.28407663970513e-91	1.43608501866805	0.326	0.13	9.25875908809132e-87	0.196	AT5G24590	CK	1	AT5G245902
1.95503601896221e-90	1.1280060234255	0.467	0.255	3.42561411242558e-86	0.212	AT4G18280	CK	1	AT4G182801
1.39828705715945e-89	-1.06128	0.294	0.492	2.45007858155479e-85	0.198	AT3G56400	BX	1	AT3G564002
1.43513454130105e-89	0.578653373100775	0.859	0.738	2.5146427432677e-85	0.121	AT3G49120	CK	1	AT3G491201
2.38943603468819e-89	2.55370511808744	0.182	0.033	4.18676981998065e-85	0.149	AT3G48520	CK	1	AT3G485202
1.21902794859642e-88	-1.50621	0.122	0.295	2.13598077153064e-84	0.173	ATCG00180	BX	1	ATCG001802
7.03247988801282e-88	2.22249124747723	0.206	0.048	1.23223112597761e-83	0.158	AT1G73080	CK	1	AT1G73080
9.01155310692037e-88	-0.905507	0.306	0.513	1.57900433539459e-83	0.207	AT1G68840	BX	1	AT1G68840
5.45266896706946e-87	-0.823527	0.442	0.626	9.5541665640991e-83	0.184	ATCG00040	BX	1	ATCG000402
6.33110081148485e-87	-1.94163	0.058	0.2	1.10933548418838e-82	0.142	AT4G15233	BX	1	AT4G15233
7.69243979641713e-87	-1.22047	0.21	0.401	1.34786930112821e-82	0.191	AT2G30600	BX	1	AT2G306002
9.32043380665452e-87	-1.0551	0.228	0.427	1.633126411602e-82	0.199	AT5G25250	BX	1	AT5G252502
7.66299554352151e-86	-1.23676	0.195	0.382	1.34271007913584e-81	0.187	AT2G41090	BX	1	AT2G410902
1.29874633973343e-85	3.05562478038745	0.156	0.021	2.27566333648092e-81	0.135	AT4G34160	CK	1	AT4G341601
1.54712591399721e-85	0.846497477278409	0.59	0.386	2.71087402650591e-81	0.204	AT1G29670	CK	1	AT1G29670
2.08558010315125e-85	1.14588191661518	0.43	0.228	3.65435345674162e-81	0.202	AT5G05410	CK	1	AT5G054101
1.70567596877091e-84	-1.39899	0.152	0.328	2.98868543248038e-80	0.176	AT5G14120	BX	1	AT5G141202
1.8348570991391e-84	1.17542809771915	0.422	0.221	3.21503660911152e-80	0.201	AT1G53840	CK	1	AT1G538402
3.04008257299916e-84	-1.46345	0.115	0.283	5.32683268440913e-80	0.168	AT2G18660	BX	1	AT2G18660
4.62593792310551e-84	1.76431304838835	0.248	0.079	8.10556842886547e-80	0.169	AT4G30470	CK	1	AT4G30470
8.57061174333334e-84	1.13049475800817	0.428	0.228	1.50174258966687e-79	0.2	AT3G57930	CK	1	AT3G579302
1.74290553466873e-83	2.62435824583711	0.177	0.035	3.05391907784655e-79	0.142	AT1G58270	CK	1	AT1G58270
4.85704788756468e-83	-1.47657	0.123	0.29	8.51051930859084e-79	0.167	AT1G66880	BX	1	AT1G668802
1.78277076918617e-82	0.512323777679881	0.855	0.727	3.12377094176801e-78	0.128	AT1G18300	CK	1	AT1G183002
1.08157740794346e-81	0.530482349620091	0.864	0.757	1.89513993419852e-77	0.107	AT1G29920	CK	1	AT1G29920
2.93481248941156e-81	0.824352708031107	0.543	0.332	5.14237844394694e-77	0.211	AT5G54710	CK	1	AT5G54710
6.8045276983964e-81	1.26676342810111	0.351	0.161	1.19228934331302e-76	0.19	AT3G27210	CK	1	AT3G272102
1.94878767820292e-80	-1.54209	0.091	0.243	3.41466576974716e-76	0.152	AT5G53550	BX	1	AT5G535501
4.49437149468552e-80	1.16270010073115	0.378	0.185	7.87503773298798e-76	0.193	AT3G24550	CK	1	AT3G245502
3.17706831635407e-79	-1.02701	0.282	0.471	5.5668591039156e-75	0.189	AT4G16860	BX	1	AT4G16860
4.00253295297706e-78	1.40254992066497	0.301	0.125	7.01323824020641e-74	0.176	AT2G20630	CK	1	AT2G20630
5.69614864930442e-78	-1.37939	0.13	0.293	9.9807916633112e-74	0.163	ATCG00380	BX	1	ATCG003802
6.99791551774405e-78	1.89614512567987	0.229	0.073	1.22617475701911e-73	0.156	AT1G17380	CK	1	AT1G173802
1.57140153348368e-77	-1.8	0.058	0.19	2.75340976697011e-73	0.132	AT4G23260	BX	1	AT4G232602
2.02546672316086e-77	1.55146664589144	0.26	0.093	3.54902279232245e-73	0.167	AT1G18200	CK	1	AT1G18200
5.79972465637846e-77	0.743029837738223	0.626	0.444	1.01622775429063e-72	0.182	AT4G05050	CK	1	AT4G050502
2.50357106226996e-76	1.14775950892608	0.382	0.194	4.38675721530942e-72	0.188	AT3G61580	CK	1	AT3G615801
5.806623497814e-76	2.26228066256805	0.177	0.04	1.01743656928697e-71	0.137	AT2G35760	CK	1	AT2G35760
2.00306911866182e-75	0.660888753031932	0.746	0.609	3.50977770971925e-71	0.137	AT4G24570	CK	1	AT4G245702
2.36427149690964e-75	-1.16196	0.209	0.388	4.14267651688507e-71	0.179	AT1G02930	BX	1	AT1G029301
2.39473180272938e-75	-1.92695	0.054	0.18	4.19604906474242e-71	0.126	AT4G36670	BX	1	AT4G36670
6.00170185015773e-75	1.42668019370065	0.314	0.14	1.05161819818464e-70	0.174	AT5G47910	CK	1	AT5G479101
8.7139350037937e-75	1.39050229290044	0.288	0.118	1.52685569136473e-70	0.17	AT3G10300	CK	1	AT3G103002
1.2816941237627e-74	1.06040588137929	0.433	0.247	2.245784443657e-70	0.186	AT5G58720	CK	1	AT5G587202
2.14494098561009e-73	-0.877179	0.347	0.528	3.75836559498601e-69	0.181	AT2G33830	BX	1	AT2G33830
2.66380209278241e-73	-0.756923	0.436	0.619	4.66751402697334e-69	0.183	AT3G15450	BX	1	AT3G15450
5.23226729016026e-73	1.47701832734363	0.272	0.107	9.16797874581881e-69	0.165	AT4G30280	CK	1	AT4G30280
1.01513381850044e-72	0.720493768223358	0.596	0.405	1.77871747677647e-68	0.191	AT2G30020	CK	1	AT2G300202
4.2145533201848e-72	0.549544383016379	0.798	0.678	7.38474032762781e-68	0.12	AT3G47470	CK	1	AT3G47470
4.73704508414287e-72	1.33144701964489	0.352	0.176	8.30025039643514e-68	0.176	AT3G16800	CK	1	AT3G168001
4.90537681521501e-72	2.18079309448127	0.169	0.038	8.59520125561974e-68	0.131	AT1G01130	CK	1	AT1G011302
5.43914462641304e-72	1.56439884730391	0.246	0.089	9.53046921440093e-68	0.157	AT4G32280	CK	1	AT4G32280
1.13093873097581e-71	1.44329814582224	0.261	0.1	1.98163084441582e-67	0.161	AT5G03210	CK	1	AT5G032102
1.08614860876004e-70	-1.0461	0.254	0.428	1.90314959226934e-66	0.174	AT3G26520	BX	1	AT3G26520
1.26070086743528e-70	-1.30209	0.137	0.293	2.20900005992011e-66	0.156	ATCG00190	BX	1	ATCG001902
6.43721424416282e-70	-1.4958	0.101	0.244	1.12792867986221e-65	0.143	AT1G02920	BX	1	AT1G02920
1.0039706855446e-69	-1.50191	0.115	0.26	1.75915743521125e-65	0.145	AT2G20670	BX	1	AT2G206702
1.19874700089403e-69	2.3080275246584	0.164	0.037	2.10044449496652e-65	0.127	AT2G12400	CK	1	AT2G124001
2.72736867495716e-69	0.93738495016956	0.481	0.301	4.77889539225994e-65	0.18	AT3G06500	CK	1	AT3G065001
4.21198275820302e-69	1.81664755343442	0.208	0.066	7.38023618892333e-65	0.142	AT2G32220	CK	1	AT2G32220
1.19831119472819e-68	1.30620342447848	0.303	0.137	2.09968087540273e-64	0.166	AT3G61640	CK	1	AT3G616402
1.21422438077345e-68	2.18369785703377	0.173	0.044	2.12756395999125e-64	0.129	AT1G57980	CK	1	AT1G57980
4.03768914039238e-68	1.09053456946833	0.347	0.17	7.07483891179552e-64	0.177	AT1G04680	CK	1	AT1G04680
8.81665587988999e-68	-0.775811	0.403	0.572	1.54485444327432e-63	0.169	ATCG00540	BX	1	ATCG005402
1.51307962489928e-67	1.48523161233946	0.266	0.11	2.65121811874852e-63	0.156	AT1G02400	CK	1	AT1G02400
2.04840900122993e-67	1.62836612299932	0.219	0.075	3.58922225195508e-63	0.144	AT1G80610	CK	1	AT1G80610
9.30821862747523e-67	1.40083164423702	0.27	0.113	1.63098606790621e-62	0.157	AT5G08500	CK	1	AT5G085001
2.60272427030073e-66	-1.08903	0.194	0.36	4.56049346642094e-62	0.166	AT4G31800	BX	1	AT4G318001
2.95980532892899e-66	1.49611861969281	0.238	0.089	5.18617089734938e-62	0.149	AT3G20500	CK	1	AT3G205002
8.97700378383303e-66	1.08954672961804	0.403	0.229	1.57295060300322e-61	0.174	AT3G45970	CK	1	AT3G459702
1.86327478936607e-65	1.6617733289996	0.213	0.073	3.26483008592723e-61	0.14	AT1G11960	CK	1	AT1G119602
1.22572664546034e-64	0.886285071244091	0.451	0.272	2.1477182281756e-60	0.179	AT5G11740	CK	1	AT5G117401
1.23765679995802e-64	1.00378422589363	0.395	0.221	2.16862224488644e-60	0.174	AT3G15730	CK	1	AT3G157302
1.66439113638201e-64	-1.73053	0.055	0.17	2.91634614916855e-60	0.115	AT1G21250	BX	1	AT1G212502
1.94090083660147e-64	-1.16823	0.163	0.318	3.4008464458931e-60	0.155	AT4G31500	BX	1	AT4G31500
1.99542903769842e-64	1.38318600843983	0.255	0.104	3.49639075985518e-60	0.151	AT5G13200	CK	1	AT5G13200
2.41146134587609e-64	1.63976634234303	0.206	0.068	4.22536257024408e-60	0.138	AT5G47120	CK	1	AT5G471201
6.25432430981095e-63	1.12304793973522	0.326	0.161	1.09588270556507e-58	0.165	AT4G17230	CK	1	AT4G172302
1.12138846512641e-62	-1.93342	0.04	0.143	1.96489686859449e-58	0.103	AT2G40750	BX	1	AT2G407502
6.11265064157711e-62	1.37057495090996	0.256	0.108	1.07105864541714e-57	0.148	AT3G19680	CK	1	AT3G19680
1.53848285798681e-61	1.4413457754808	0.247	0.102	2.69572966376448e-57	0.145	AT2G42590	CK	1	AT2G42590
4.59695720877407e-61	2.24001066637299	0.141	0.03	8.05478842121393e-57	0.111	AT4G18070	CK	1	AT4G18070
7.14022506195376e-61	1.09505558814907	0.348	0.185	1.25111023535554e-56	0.163	AT1G67560	CK	1	AT1G67560
1.5046465619931e-60	0.778990247321734	0.57	0.413	2.63644170592431e-56	0.157	AT1G56510	CK	1	AT1G565102
2.71281489792397e-60	1.10976119615051	0.319	0.159	4.75339426414239e-56	0.16	AT3G49720	CK	1	AT3G497202
6.12865902774891e-60	0.876424185600149	0.442	0.271	1.07386363484216e-55	0.171	AT5G45280	CK	1	AT5G45280
1.0084598479646e-59	1.95405857160917	0.164	0.046	1.76702334560358e-55	0.118	AT4G36010	CK	1	AT4G360102
1.70329336788426e-59	-1.23271	0.13	0.27	2.9845106392068e-55	0.14	AT3G22235	BX	1	AT3G222351
2.46131059273422e-59	1.18801663767166	0.312	0.157	4.31270842058891e-55	0.155	AT2G01180	CK	1	AT2G011801
9.20710532056086e-59	-0.591591	0.601	0.719	1.61326899426867e-54	0.118	AT1G07135	BX	1	AT1G07135
1.16526583730762e-58	0.656312103116099	0.622	0.468	2.04177880013042e-54	0.154	AT5G42050	CK	1	AT5G420502
2.16789471844047e-58	1.35014847516393	0.256	0.112	3.7985851256514e-54	0.144	AT3G11170	CK	1	AT3G11170
2.35860733083587e-58	2.22521234461603	0.143	0.033	4.13275176509061e-54	0.11	AT4G01360	CK	1	AT4G013602
5.40329257840448e-58	1.17557538521025	0.297	0.145	9.46764925588033e-54	0.152	AT2G35710	CK	1	AT2G35710
1.05160868654398e-57	1.53232268978513	0.203	0.073	1.84262874056236e-53	0.13	AT1G70090	CK	1	AT1G700902
2.04108742133029e-57	1.03823946453581	0.418	0.261	3.57639337965493e-53	0.157	AT5G63320	CK	1	AT5G633202
2.07381926901982e-57	-1.71671	0.054	0.16	3.63374612317653e-53	0.106	AT1G65845	BX	1	AT1G65845
4.60293177841527e-57	0.862793103597026	0.429	0.263	8.06525706213924e-53	0.166	AT3G15210	CK	1	AT3G152102
5.54937517510277e-57	-1.36165	0.09	0.213	9.72361518181508e-53	0.123	AT3G59940	BX	1	AT3G599401
6.86265820079362e-57	1.24040226981437	0.259	0.115	1.20247496994306e-52	0.144	AT2G47060	CK	1	AT2G470601
8.69487436861545e-57	-1.28639	0.094	0.22	1.5235158868688e-52	0.126	AT5G26340	BX	1	AT5G26340
9.55373584348328e-57	1.51727710165476	0.215	0.083	1.67400559449514e-52	0.132	AT5G53500	CK	1	AT5G53500
1.29836983053931e-56	2.02977814836313	0.16	0.046	2.27500361707098e-52	0.114	AT3G44320	CK	1	AT3G44320
1.44271125920585e-56	0.907710060216157	0.407	0.244	2.52791866838049e-52	0.163	AT1G23490	CK	1	AT1G234902
1.97008130695501e-56	1.01534569239331	0.351	0.192	3.45197646604657e-52	0.159	AT1G29660	CK	1	AT1G29660
2.91491112542481e-56	0.847040506380999	0.388	0.221	5.10750727396936e-52	0.167	AT1G64380	CK	1	AT1G64380
3.89709345122629e-56	1.0907061108103	0.306	0.153	6.8284871452387e-52	0.153	AT3G23400	CK	1	AT3G234002
1.47203970041446e-55	2.33923099314358	0.131	0.029	2.57930796306622e-51	0.102	AT2G02100	CK	1	AT2G021002
5.2563877400433e-55	1.0698907258984	0.319	0.167	9.21024259810386e-51	0.152	AT3G56360	CK	1	AT3G56360
3.32377443536252e-54	-0.672992	0.419	0.571	5.82391756564221e-50	0.152	AT2G39400	BX	1	AT2G39400
1.41697454490257e-53	0.939414778474314	0.373	0.219	2.48282279757829e-49	0.154	AT4G14880	CK	1	AT4G148802
1.69901262366323e-53	-0.990505	0.187	0.332	2.97700991918271e-49	0.145	AT4G08850	BX	1	AT4G08850
1.83289952920519e-53	0.951641080807573	0.353	0.198	3.21160655507334e-49	0.155	AT3G16370	CK	1	AT3G16370
2.62151665991918e-53	1.58125275473694	0.185	0.065	4.59342149151038e-49	0.12	AT1G61340	CK	1	AT1G613401
4.39509843067474e-53	-0.926792	0.209	0.357	7.70109147022828e-49	0.148	AT2G01850	BX	1	AT2G018502
4.75743270375396e-53	0.630884494328952	0.601	0.449	8.3359735835177e-49	0.152	AT3G61470	CK	1	AT3G614702
9.93716413185484e-53	1.14858778977065	0.274	0.132	1.7411898991836e-48	0.142	AT3G55880	CK	1	AT3G55880
1.46065951767988e-52	1.16800557407319	0.263	0.124	2.55936760687869e-48	0.139	AT3G23170	CK	1	AT3G231701
1.5908100538323e-52	-1.13813	0.128	0.258	2.78741737632496e-48	0.13	AT5G46330	BX	1	AT5G46330
2.01900483138378e-52	1.9085027284694	0.148	0.042	3.53770026555066e-48	0.106	AT5G16840	CK	1	AT5G16840
2.37816335773105e-52	0.802341989497649	0.453	0.29	4.16701783541635e-48	0.163	AT5G43760	CK	1	AT5G43760
2.8269226913575e-52	0.802008623344375	0.442	0.283	4.95333393979662e-48	0.159	AT4G39640	CK	1	AT4G396401
7.60010456203177e-52	1.02338383524409	0.315	0.168	1.33169032135921e-47	0.147	AT2G18090	CK	1	AT2G180902
1.30610030194017e-51	0.865990685002177	0.391	0.235	2.28854894905956e-47	0.156	AT1G01140	CK	1	AT1G011402
3.06858135946794e-51	0.902926782214145	0.358	0.205	5.37676825805973e-47	0.153	AT3G14050	CK	1	AT3G140501
6.53406792813477e-51	1.28351126342267	0.233	0.103	1.14489938236777e-46	0.13	AT1G04430	CK	1	AT1G044301
7.19694099656003e-51	0.938870350069985	0.364	0.214	1.26104800141725e-46	0.15	AT5G39785	CK	1	AT5G397852
9.24951422706581e-51	-1.08764	0.113	0.238	1.62069988286647e-46	0.125	AT3G23550	BX	1	AT3G23550
1.06343964147769e-50	0.63623868908268	0.564	0.405	1.8633589397972e-46	0.159	AT1G57990	CK	1	AT1G579901
2.54725692973675e-50	1.29064861028364	0.237	0.107	4.46330359228474e-46	0.13	AT1G67340	CK	1	AT1G67340
5.6396217095873e-50	0.721800516555954	0.497	0.343	9.88174515953887e-46	0.154	AT3G45780	CK	1	AT3G457802
1.22519965016951e-49	1.0819887518939	0.295	0.154	2.14679482702702e-45	0.141	AT1G27950	CK	1	AT1G27950
1.27680426370651e-49	1.31098268108189	0.234	0.106	2.23721643086655e-45	0.128	AT1G09560	CK	1	AT1G09560
1.608884935143e-49	1.05894646639589	0.286	0.147	2.81908818335756e-45	0.139	AT1G01650	CK	1	AT1G01650
8.13065528749019e-49	0.641614563527244	0.594	0.455	1.42465341947403e-44	0.139	AT2G38470	CK	1	AT2G384701
8.15086467930128e-49	1.26178303341712	0.255	0.124	1.42819450910717e-44	0.131	AT3G45740	CK	1	AT3G45740
2.45552368429003e-48	-0.766765	0.272	0.419	4.30256859961299e-44	0.147	AT4G20260	BX	1	AT4G202601
5.56500471317975e-48	-1.14535	0.112	0.231	9.75100125843356e-44	0.119	AT5G25350	BX	1	AT5G253501
3.58761823045429e-47	1.09193257291308	0.264	0.132	6.28622466340201e-43	0.132	AT4G22780	CK	1	AT4G22780
7.59599558590222e-47	1.40086031222593	0.187	0.073	1.33097034656179e-42	0.114	AT4G18030	CK	1	AT4G18030
8.05086308039255e-47	-0.940474	0.174	0.307	1.41067222894638e-42	0.133	AT1G23710	BX	1	AT1G23710
8.34269169074098e-47	1.42424029847814	0.186	0.073	1.46180643805163e-42	0.113	AT3G07360	CK	1	AT3G07360
9.89860809898704e-47	1.22572589888262	0.22	0.097	1.73443411110451e-42	0.123	AT5G26770	CK	1	AT5G26770
1.46463152343234e-46	1.35182334987346	0.204	0.087	2.56632735535815e-42	0.117	AT4G27657	CK	1	AT4G276572
1.60951993523637e-46	1.69692229303177	0.152	0.05	2.82020083052117e-42	0.102	AT3G14590	CK	1	AT3G14590
2.87870355542361e-46	1.01894373300932	0.291	0.156	5.04406436981325e-42	0.135	AT4G35480	CK	1	AT4G35480
1.38706620975765e-45	1.68660696922846	0.152	0.051	2.43041741273735e-41	0.101	AT5G16910	CK	1	AT5G16910
2.17166581206099e-45	1.11144366607954	0.3	0.17	3.80519283589327e-41	0.13	AT1G67900	CK	1	AT1G67900
2.61834704157854e-45	-0.785401	0.239	0.38	4.58786768625391e-41	0.141	AT5G59820	BX	1	AT5G59820
5.00124576703083e-45	1.08142397253554	0.264	0.134	8.76318283299143e-41	0.13	AT3G21070	CK	1	AT3G21070
1.48799050552846e-44	-0.685095	0.352	0.489	2.60725696378697e-40	0.137	AT3G52400	BX	1	AT3G52400
1.77079911741669e-44	0.884627556674047	0.333	0.194	3.10279421353753e-40	0.139	AT1G58290	CK	1	AT1G582902
1.19991598668644e-43	0.747265678721406	0.413	0.27	2.10249279187197e-39	0.143	AT2G40270	CK	1	AT2G40270
1.24159861824448e-43	-1.23029	0.098	0.205	2.17552909888798e-39	0.107	AT5G45510	BX	1	AT5G45510
4.61208823539576e-43	-1.05644	0.136	0.253	8.08130100606045e-39	0.117	ATCG00800	BX	1	ATCG008001
4.70738161134225e-43	-1.08429	0.115	0.228	8.24827405939388e-39	0.113	AT5G08240	BX	1	AT5G08240
4.98561691194186e-43	0.718472223962866	0.434	0.291	8.73579795310452e-39	0.143	AT1G13260	CK	1	AT1G132601
5.26410299618434e-43	0.791864855282203	0.379	0.236	9.22376126991421e-39	0.143	AT1G27130	CK	1	AT1G27130
8.51809774115845e-43	0.940883000824341	0.299	0.168	1.49254108620578e-38	0.131	AT3G15810	CK	1	AT3G158101
1.04017994868549e-42	0.941152023717059	0.307	0.175	1.82260330608671e-38	0.132	AT5G10750	CK	1	AT5G107501
1.88811488791685e-42	-0.961546	0.182	0.306	3.3083549066079e-38	0.124	ATCG00740	BX	1	ATCG007402
2.38314022529502e-42	0.834530708272149	0.364	0.224	4.17573830276193e-38	0.14	AT5G25610	CK	1	AT5G25610
8.64680864347387e-42	1.06690615520769	0.267	0.143	1.51509381050949e-37	0.124	AT3G27690	CK	1	AT3G276902
8.66868111680441e-42	1.1266479757894	0.245	0.125	1.51892630528647e-37	0.12	AT1G53170	CK	1	AT1G531702
9.68809527253596e-42	0.844332275176338	0.327	0.192	1.69754805365375e-37	0.135	AT4G25490	CK	1	AT4G254902
1.4328248262738e-41	-0.906669	0.242	0.375	2.51059566059696e-37	0.133	AT2G32240	BX	1	AT2G32240
1.66817190549743e-41	-0.558626	0.539	0.649	2.92297081281261e-37	0.11	ATCG00270	BX	1	ATCG002702
4.01020352411226e-41	1.34939827261435	0.182	0.077	7.0266786149495e-37	0.105	AT5G47380	CK	1	AT5G47380
5.95504900530902e-41	1.22637072539359	0.193	0.084	1.04344368671025e-36	0.109	AT2G30040	CK	1	AT2G30040
9.56768185980414e-41	0.954789235104599	0.283	0.156	1.67644921547488e-36	0.127	AT5G62570	CK	1	AT5G625702
9.84793251136496e-41	1.25610635256182	0.217	0.105	1.72555473464137e-36	0.112	AT1G02390	CK	1	AT1G02390
1.21151515089039e-40	1.19816257524779	0.219	0.106	2.12281684739014e-36	0.113	AT1G07720	CK	1	AT1G07720
1.23720557005878e-40	1.09930324684368	0.239	0.121	2.167831599857e-36	0.118	AT4G04340	CK	1	AT4G043401
6.25219603863957e-40	1.32591756181559	0.18	0.077	1.09550978989042e-35	0.103	AT4G14500	CK	1	AT4G14500
9.98574350131755e-40	1.06641404250287	0.231	0.116	1.74970197630086e-35	0.115	AT1G01120	CK	1	AT1G01120
1.53448884210153e-39	1.22238378200426	0.189	0.083	2.6887313491303e-35	0.106	AT1G68670	CK	1	AT1G686702
2.31973620320514e-39	1.27402826055908	0.185	0.081	4.06464177525604e-35	0.104	AT5G56980	CK	1	AT5G56980
3.34014878945574e-39	0.633049469313632	0.436	0.295	5.85260870888435e-35	0.141	AT1G18740	CK	1	AT1G187402
4.86568466202018e-39	-0.913713	0.18	0.299	8.52565266479176e-35	0.119	AT3G24420	BX	1	AT3G24420
6.90922506955904e-39	-0.75312	0.217	0.345	1.21063441668814e-34	0.128	AT5G07100	BX	1	AT5G071002
1.0139745740535e-38	-1.18399	0.105	0.207	1.77668624865654e-34	0.102	AT1G25220	BX	1	AT1G25220
4.32541493614614e-38	0.952302213793174	0.256	0.138	7.57899205111527e-34	0.118	AT5G48900	CK	1	AT5G48900
9.54517585463041e-38	1.01279815950462	0.231	0.118	1.67250571324834e-33	0.113	AT1G29690	CK	1	AT1G296901
1.10504850781627e-37	1.14642272363482	0.194	0.089	1.93626599539567e-33	0.105	AT5G24030	CK	1	AT5G240301
1.81632769239904e-37	-0.745984	0.241	0.368	3.1825693826216e-33	0.127	AT1G22890	BX	1	AT1G22890
4.38883555014312e-37	-0.984156	0.127	0.233	7.69011765096077e-33	0.106	AT2G46430	BX	1	AT2G46430
4.78329405480896e-37	0.573997933749022	0.599	0.485	8.38128784283626e-33	0.114	AT5G41750	CK	1	AT5G417501
7.15868256965924e-37	0.702729063926925	0.399	0.27	1.25434435985569e-32	0.129	AT5G53300	CK	1	AT5G533002
1.30171953596517e-36	0.857649564661637	0.315	0.193	2.28087297091818e-32	0.122	AT3G53990	CK	1	AT3G539902
1.53476131991107e-36	-0.548719	0.443	0.561	2.68920878474817e-32	0.118	AT2G40000	BX	1	AT2G400002
1.58513525188072e-36	0.712442567003122	0.363	0.233	2.7774739883454e-32	0.13	AT3G11820	CK	1	AT3G11820
1.60904100962347e-36	1.00057356866403	0.232	0.121	2.81936165706224e-32	0.111	AT4G01090	CK	1	AT4G01090
2.24936264964359e-36	0.822453175115626	0.29	0.169	3.9413332347055e-32	0.121	AT1G28380	CK	1	AT1G283801
2.57929599613693e-36	0.610192994464519	0.404	0.266	4.51944244443112e-32	0.138	AT1G17140	CK	1	AT1G17140
2.89151674225492e-36	0.908840198528234	0.295	0.176	5.06651563577907e-32	0.119	AT5G61270	CK	1	AT5G61270
3.78023589333533e-36	1.08884659303933	0.225	0.117	6.62372933230216e-32	0.108	AT2G38040	CK	1	AT2G38040
7.19876308835574e-36	1.10222562284053	0.195	0.093	1.26136726834169e-31	0.102	AT2G41420	CK	1	AT2G41420
8.70267474770186e-36	0.510070136294634	0.588	0.464	1.52488266929232e-31	0.124	AT2G26190	CK	1	AT2G26190
1.54693948025415e-35	0.722341690325421	0.445	0.322	2.71054735730132e-31	0.123	AT1G70700	CK	1	AT1G707001
2.77937492488501e-35	1.12710627699273	0.243	0.135	4.87002074338351e-31	0.108	AT2G32210	CK	1	AT2G32210
4.65440633157086e-35	0.771964458404324	0.304	0.183	8.15545077417846e-31	0.121	AT1G63830	CK	1	AT1G63830
4.92554162472642e-35	-1.0038	0.123	0.224	8.63053403484564e-31	0.101	AT4G27450	BX	1	AT4G27450
7.1975919246216e-35	-0.913964	0.143	0.25	1.2611620570322e-30	0.107	AT1G21270	BX	1	AT1G21270
1.5302421555786e-34	-0.907768	0.149	0.255	2.68129030500483e-30	0.106	AT3G09390	BX	1	AT3G093901
1.7809448612523e-34	-0.797832	0.208	0.323	3.12057158588628e-30	0.115	AT2G22430	BX	1	AT2G22430
2.91285989759978e-34	0.750676999368583	0.318	0.197	5.10391311257434e-30	0.121	AT2G27080	CK	1	AT2G270802
6.58148147630427e-34	0.531679197259921	0.523	0.398	1.15320718427803e-29	0.125	AT5G01530	CK	1	AT5G01530
1.02983817268844e-33	0.957382755201734	0.236	0.129	1.80448244618469e-29	0.107	AT2G22970	CK	1	AT2G22970
2.26703314595678e-33	-0.896782	0.138	0.242	3.97229547834548e-29	0.104	ATCG00500	BX	1	ATCG00500
2.3329419641183e-33	0.982335561990262	0.225	0.12	4.08778090952808e-29	0.105	AT4G32030	CK	1	AT4G32030
2.36309683021125e-33	0.686560701271676	0.357	0.234	4.14061826589614e-29	0.123	AT3G28340	CK	1	AT3G283401
6.78795061411783e-33	0.839698121549558	0.269	0.158	1.18938470660573e-28	0.111	AT1G77060	CK	1	AT1G770601
1.14110087037488e-32	-0.882529	0.166	0.272	1.99943694507086e-28	0.106	AT5G57655	BX	1	AT5G576552
1.96750031754135e-32	-0.632413	0.311	0.428	3.44745405639595e-28	0.117	AT4G39090	BX	1	AT4G39090
2.51696531492906e-32	0.690582435645181	0.34	0.22	4.41022662481871e-28	0.12	AT2G43010	CK	1	AT2G430102
3.24538761924309e-32	0.932503070410476	0.216	0.114	5.68656818643774e-28	0.102	AT5G41810	CK	1	AT5G41810
9.05301108135982e-32	0.853954859955114	0.258	0.15	1.58626860167587e-27	0.108	AT3G56800	CK	1	AT3G568001
1.08209663096622e-31	-0.519348	0.39	0.512	1.89604971677901e-27	0.122	AT4G36500	BX	1	AT4G36500
1.82959416449508e-31	0.906967298043351	0.225	0.123	3.20581489502827e-27	0.102	AT2G37110	CK	1	AT2G37110
1.88834385704481e-31	0.674097169230008	0.349	0.23	3.30875610631391e-27	0.119	AT2G25250	CK	1	AT2G25250
2.45701244871152e-31	-0.827907	0.147	0.249	4.30517721263232e-27	0.102	AT3G10020	BX	1	AT3G10020
3.76925491670107e-31	0.878556205545532	0.252	0.147	6.60448846504361e-27	0.105	AT3G19130	CK	1	AT3G19130
6.42892015027556e-31	0.906428907857689	0.244	0.14	1.12647538873128e-26	0.104	AT1G65390	CK	1	AT1G653902
2.22890704475297e-30	0.79233318673929	0.282	0.174	3.90549092381615e-26	0.108	AT2G06530	CK	1	AT2G06530
3.16908405026472e-30	-0.524231	0.389	0.505	5.55286907287384e-26	0.116	AT3G26510	BX	1	AT3G265101
4.83536258288692e-30	0.568529187726545	0.441	0.324	8.47252231773446e-26	0.117	AT2G24600	CK	1	AT2G246001
1.40359153523568e-29	0.566943682762468	0.417	0.297	2.45937308803996e-25	0.12	AT2G23120	CK	1	AT2G231202
1.71469271470759e-29	0.799885418210351	0.274	0.168	3.00448457471064e-25	0.106	AT5G20010	CK	1	AT5G200102
1.94660347389259e-29	-0.784912	0.213	0.317	3.41083860695459e-25	0.104	AT3G14310	BX	1	AT3G14310
2.33199273607757e-29	-0.7282	0.209	0.314	4.08611767215511e-25	0.105	AT1G13110	BX	1	AT1G13110
2.63537207547879e-29	0.77027524956196	0.27	0.164	4.61769895065394e-25	0.106	AT1G69900	CK	1	AT1G69900
3.4097492566253e-29	0.850305798305821	0.236	0.135	5.97456264745885e-25	0.101	AT2G05940	CK	1	AT2G059401
6.66672784148392e-29	-0.659084	0.178	0.283	1.16814405238481e-24	0.105	AT5G07770	BX	1	AT5G07770
8.52910946571199e-29	-0.733654	0.177	0.281	1.49447056058206e-24	0.104	AT5G44568	BX	1	AT5G44568
1.49639950631779e-28	0.534070589953261	0.432	0.313	2.62199121497004e-24	0.119	AT5G01240	CK	1	AT5G01240
1.68212514866805e-28	-0.762662	0.261	0.364	2.94741968549616e-24	0.103	AT2G22980	BX	1	AT2G229801
2.52518544872081e-28	0.833139159560556	0.279	0.176	4.42462994324861e-24	0.103	AT3G48100	CK	1	AT3G481001
2.6039760383278e-28	0.706785452606163	0.337	0.227	4.56268681435797e-24	0.11	AT1G71697	CK	1	AT1G716971
5.03636451695705e-28	0.71467034948569	0.292	0.185	8.82471790661215e-24	0.107	AT5G11070	CK	1	AT5G110702
5.46694382771463e-28	-0.741892	0.262	0.366	9.57917897492158e-24	0.104	AT1G69530	BX	1	AT1G69530
5.83188095572376e-28	0.665183842082186	0.322	0.213	1.02186218106192e-23	0.109	AT5G64740	CK	1	AT5G64740
8.22378075611378e-28	0.743676061731509	0.272	0.168	1.44097086408626e-23	0.104	AT4G28400	CK	1	AT4G28400
1.43967480144523e-27	-0.649847	0.316	0.417	2.52259818709234e-23	0.101	AT5G28630	BX	1	AT5G28630
1.67559154111231e-27	-0.60023	0.29	0.4	2.93597149833699e-23	0.11	AT5G22270	BX	1	AT5G22270
3.43170046754316e-27	-0.702302	0.214	0.315	6.01302555922913e-23	0.101	AT1G25400	BX	1	AT1G25400
9.16534615571509e-27	0.567800390056579	0.382	0.269	1.6059519534044e-22	0.113	AT1G78040	CK	1	AT1G780402
2.03121742052772e-25	0.573166917503496	0.37	0.262	3.55909916424867e-21	0.108	AT5G45110	CK	1	AT5G45110
3.1687563133228e-25	0.662455013578604	0.298	0.196	5.55229481220422e-21	0.102	AT5G44290	CK	1	AT5G44290
3.31696822078007e-25	-0.584142	0.335	0.436	5.81199171645083e-21	0.101	AT5G49360	BX	1	AT5G493602
9.64594494558209e-24	0.582476388025211	0.344	0.243	1.69016247336489e-19	0.101	AT4G27500	CK	1	AT4G27500
1.86885244905373e-23	0.602152775785635	0.347	0.246	3.27460326123195e-19	0.101	AT4G23670	CK	1	AT4G23670
3.90800967432801e-23	0.521632288696056	0.399	0.295	6.84761455135754e-19	0.104	AT1G70410	CK	1	AT1G704101
3.9505576581625e-23	0.557668987331872	0.356	0.255	6.92216712863234e-19	0.101	AT1G76360	CK	1	AT1G76360
0	2.49664713559177	0.683	0.202	0	0.481	AT1G20440	CK	2	AT1G204403
0	1.87561803984195	0.841	0.385	0	0.456	AT1G20450	CK	2	AT1G204503
0	1.94477735665502	0.746	0.296	0	0.45	AT2G17840	CK	2	AT2G178403
0	-2.51943	0.157	0.602	0	0.445	AT1G14880	BX	2	AT1G148803
0	4.37986262785118	0.467	0.036	0	0.431	AT2G02100	CK	2	AT2G021003
0	2.36192551054637	0.585	0.18	0	0.405	AT3G47960	CK	2	AT3G479603
0	1.71184122478007	0.798	0.428	0	0.37	AT3G17800	CK	2	AT3G178003
0	1.78399218644676	0.95	0.794	0	0.156	AT1G56660	CK	2	AT1G566603
1.29641094784626e-304	2.13303584236463	0.612	0.221	2.27157126281622e-300	0.391	AT3G27690	CK	2	AT3G276903
2.33395871159669e-304	2.00761937943463	0.641	0.25	4.08956245445972e-300	0.391	AT1G61890	CK	2	AT1G618903
1.27883163234698e-303	-1.17334	0.644	0.891	2.24076878619838e-299	0.247	AT2G25510	BX	2	AT2G255103
1.099007672454e-300	1.61470880240436	0.755	0.402	1.9256812436739e-296	0.353	AT1G17420	CK	2	AT1G174203
1.45249636336583e-288	1.35704703709764	0.793	0.467	2.5450641278896e-284	0.326	AT2G34430	CK	2	AT2G344303
1.77524394859642e-280	2.49060617938411	0.493	0.119	3.11058244673064e-276	0.374	AT5G49520	CK	2	AT5G495202
1.79822327499388e-279	0.847636806014124	0.96	0.846	3.15084682244427e-275	0.114	AT2G34420	CK	2	AT2G344201
1.24296587220903e-276	1.94208761519253	0.607	0.227	2.17792480128467e-272	0.38	AT1G01470	CK	2	AT1G014703
9.06622268272672e-276	-1.66029	0.261	0.645	1.58858353846738e-271	0.384	AT2G14560	BX	2	AT2G145603
2.92549719363141e-274	2.1102296114656	0.544	0.166	5.12605618268096e-270	0.378	AT3G55430	CK	2	AT3G554303
9.10512764643554e-269	2.5906447924868	0.453	0.094	1.59540046620844e-264	0.359	AT2G33510	CK	2	AT2G335102
2.19112160172613e-266	1.96520529165528	0.589	0.22	3.83928327054452e-262	0.369	AT4G27520	CK	2	AT4G275203
7.83694633675718e-266	1.79306612894466	0.629	0.267	1.37318973712659e-261	0.362	AT1G73480	CK	2	AT1G734803
8.73685004823119e-262	2.03131786474036	0.546	0.176	1.53087086545107e-257	0.37	AT4G17090	CK	2	AT4G170902
1.67858619295778e-256	-1.06255	0.699	0.886	2.94121872730062e-252	0.187	AT5G42530	BX	2	AT5G425303
7.40285831369009e-255	-0.901561	0.79	0.934	1.29712883372478e-250	0.144	AT1G35710	BX	2	AT1G357103
4.04533448560012e-248	1.09813839196294	0.829	0.56	7.08823508566854e-244	0.269	AT5G54270	CK	2	AT5G542703
4.08267634924017e-248	2.84908190637536	0.437	0.101	7.15366549913863e-244	0.336	AT5G15970	CK	2	AT5G159703
6.52507477568887e-231	1.91319	0.499	0.149	1.1433236021962e-226	0.35	AT4G34410	CK	2	AT4G344103
1.20262459819509e-229	0.963597305013101	0.879	0.667	2.10723882095744e-225	0.212	AT4G34150	CK	2	AT4G341503
3.64074836195612e-223	3.50381010382797	0.323	0.035	6.37931927981951e-219	0.288	AT3G24520	CK	2	AT3G245203
1.72892160532274e-220	1.03333142702029	0.834	0.607	3.0294164368465e-216	0.227	AT1G29910	CK	2	AT1G299103
2.15182834428828e-215	2.28458294227264	0.419	0.104	3.77043362486193e-211	0.315	AT4G30350	CK	2	AT4G303503
5.70567389544899e-213	1.46594904503748	0.647	0.334	9.99748179960572e-209	0.313	AT1G02660	CK	2	AT1G026603
2.80730567088109e-211	0.819330031080233	0.916	0.761	4.91896099651785e-207	0.155	AT1G73540	CK	2	AT1G735403
6.7942627642573e-208	2.66770381018733	0.378	0.081	1.19049072155316e-203	0.297	AT1G51090	CK	2	AT1G510903
7.3074766254033e-203	1.33676809191977	0.671	0.361	1.28041605430317e-198	0.31	AT1G27770	CK	2	AT1G277703
8.47740505829363e-199	0.835529970335808	0.89	0.677	1.48541091431421e-194	0.213	AT1G80840	CK	2	AT1G808403
2.35270278578531e-189	-1.63815	0.259	0.551	4.12240582125302e-185	0.292	AT4G39260	BX	2	AT4G392603
1.89094404573714e-186	0.938806386875403	0.827	0.604	3.31331215694062e-182	0.223	AT1G20620	CK	2	AT1G206201
5.70302515549162e-186	2.80651635088819	0.32	0.055	9.99284067745242e-182	0.265	AT1G78070	CK	2	AT1G780703
1.26187318737788e-184	1.78255670397849	0.509	0.212	2.21105419892352e-180	0.297	AT1G30360	CK	2	AT1G303603
2.66776167801853e-183	2.60487465840717	0.333	0.065	4.67445201222407e-179	0.268	AT5G08780	CK	2	AT5G087801
9.22331187122308e-181	2.06602607128082	0.496	0.207	1.61610870607571e-176	0.289	AT1G65390	CK	2	AT1G653903
3.75679895817671e-179	1.98064817637109	0.41	0.122	6.58266313451723e-175	0.288	AT4G21570	CK	2	AT4G215703
1.04106272769678e-178	1.8946314378899	0.452	0.159	1.8241501114703e-174	0.293	AT5G45340	CK	2	AT5G453403
4.68951926382923e-178	0.825963350079509	0.871	0.701	8.21697565408158e-174	0.17	AT4G10340	CK	2	AT4G103403
1.42454134793433e-176	2.62201579122857	0.33	0.069	2.49608134985054e-172	0.261	AT1G73530	CK	2	AT1G735303
3.01852786733661e-174	1.94864478721194	0.414	0.129	5.2890645291472e-170	0.285	AT3G05500	CK	2	AT3G055003
8.020292419823e-170	1.38738569277617	0.595	0.314	1.40531563780139e-165	0.281	AT3G57530	CK	2	AT3G575303
3.56253809002486e-169	0.91410332762314	0.811	0.589	6.24227924134156e-165	0.222	AT1G56510	CK	2	AT1G565103
2.86859487126727e-168	1.64043650385809	0.466	0.174	5.02635193343451e-164	0.292	AT5G52050	CK	2	AT5G520502
4.14040656196319e-168	0.706438873419675	0.917	0.765	7.25482037787191e-164	0.152	AT3G55980	CK	2	AT3G559802
5.00883461984006e-168	1.04607777041539	0.772	0.558	8.77648002088376e-164	0.214	AT5G08760	CK	2	AT5G087601
1.98687364044434e-166	-0.97759	0.502	0.762	3.48139999278657e-162	0.26	AT4G02380	BX	2	AT4G023803
7.8503018039152e-166	1.27845863296806	0.59	0.297	1.37552988208202e-161	0.293	AT5G66210	CK	2	AT5G662103
1.01192833522442e-163	1.04859988851527	0.722	0.465	1.77310082898022e-159	0.257	AT5G41740	CK	2	AT5G417401
1.13289194283708e-160	3.07929010772212	0.262	0.036	1.98505326223913e-156	0.226	AT1G60190	CK	2	AT1G601903
9.71401253991412e-157	1.97382517761445	0.348	0.091	1.70208927724375e-152	0.257	AT4G01360	CK	2	AT4G013603
7.78291586186122e-154	1.46539216186394	0.52	0.247	1.36372251731532e-149	0.273	AT5G26030	CK	2	AT5G260303
9.04353435070183e-154	1.3135070506412	0.547	0.267	1.58460808892997e-149	0.28	AT1G63860	CK	2	AT1G638601
1.15123011605722e-152	1.40698275466438	0.512	0.234	2.01718540935546e-148	0.278	AT3G45780	CK	2	AT3G457803
1.21381433467029e-150	2.11215567598699	0.351	0.102	2.12684547720928e-146	0.249	AT3G19240	CK	2	AT3G192403
6.49778684971339e-147	-2.50144	0.052	0.254	1.13854221180678e-142	0.202	AT5G56870	BX	2	AT5G568703
2.04097916737265e-146	1.54514708138342	0.491	0.228	3.57620369707036e-142	0.263	AT4G11280	CK	2	AT4G112803
5.70767671082436e-145	-3.87851	0.013	0.174	1.00009911327064e-140	0.161	AT1G03850	BX	2	AT1G038501
2.88148667917665e-144	0.634398459410666	0.922	0.799	5.04894095925333e-140	0.123	AT3G47470	CK	2	AT3G474701
4.59212304725919e-144	3.34666244570855	0.227	0.027	8.04631800340755e-140	0.2	AT1G01130	CK	2	AT1G011303
7.80949939050596e-144	0.980817628593794	0.73	0.502	1.36838048320445e-139	0.228	AT4G24570	CK	2	AT4G245703
8.13816401668759e-144	2.06500676193315	0.322	0.084	1.425969099004e-139	0.238	AT4G17615	CK	2	AT4G176152
3.46826024302485e-142	-1.57605	0.192	0.444	6.07708559782814e-138	0.252	AT3G56400	BX	2	AT3G564003
1.20371164001579e-140	3.65487945636754	0.208	0.019	2.10914353563567e-136	0.189	AT2G35290	CK	2	AT2G352901
4.29037137512957e-140	1.6296521030956	0.419	0.162	7.51758872350204e-136	0.257	AT3G59350	CK	2	AT3G593503
1.60411200398879e-138	1.77380697808646	0.429	0.18	2.81072505338917e-134	0.249	AT3G07195	CK	2	AT3G071952
3.40356887816081e-138	1.53269667905483	0.425	0.166	5.96373338831336e-134	0.259	AT3G57930	CK	2	AT3G579303
1.10711624170475e-137	1.21040905448612	0.608	0.362	1.93988907871507e-133	0.246	AT1G18210	CK	2	AT1G182103
8.06587716600362e-137	2.88281160334863	0.241	0.039	1.41330299702716e-132	0.202	AT2G05920	CK	2	AT2G059203
2.33067432501472e-135	2.79477819292403	0.241	0.039	4.0838075522908e-131	0.202	AT3G27540	CK	2	AT3G275403
1.83681698693208e-134	1.70026481960278	0.363	0.12	3.2184707245024e-130	0.243	AT1G59910	CK	2	AT1G599103
7.76458113471053e-134	3.26435873820428	0.212	0.024	1.36050990642398e-129	0.188	AT3G48520	CK	2	AT3G485203
9.98876208116125e-133	1.54586113825328	0.425	0.175	1.75023089186107e-128	0.25	AT2G45820	CK	2	AT2G458203
1.0878077298366e-132	-1.28384	0.298	0.544	1.90605670421969e-128	0.246	AT1G13470	BX	2	AT1G134703
1.44256738566015e-132	-0.929525	0.522	0.732	2.52766657315371e-128	0.21	AT1G31580	BX	2	AT1G315803
6.97943750940131e-132	-1.28482	0.267	0.514	1.2229370403973e-127	0.247	AT1G72150	BX	2	AT1G721503
3.23193184767744e-131	1.61889415938241	0.38	0.136	5.66299098350041e-127	0.244	AT3G10300	CK	2	AT3G103003
8.42510389144737e-131	3.09102713531872	0.217	0.029	1.47624670385941e-126	0.188	AT5G65470	CK	2	AT5G654703
5.0260646170993e-130	1.26819612081164	0.534	0.281	8.80667042208139e-126	0.253	AT5G50950	CK	2	AT5G509502
3.90308328081987e-128	2.31946726895634	0.263	0.057	6.83898252465257e-124	0.206	AT1G33760	CK	2	AT1G337602
1.95780116039166e-126	1.65585722329137	0.386	0.149	3.43045919323827e-122	0.237	AT1G78280	CK	2	AT1G782803
2.09656864464866e-126	2.32396140827836	0.279	0.07	3.67360757915338e-122	0.209	AT3G45970	CK	2	AT3G459703
4.73544223176704e-126	1.85158719461338	0.332	0.106	8.2974418785022e-122	0.226	AT3G20500	CK	2	AT3G205003
7.41347392838976e-126	9.45301231275547	0.151	0	1.29898890173245e-121	0.151	AT1G73510	CK	2	AT1G735102
1.99100619864388e-125	0.618838686046724	0.911	0.804	3.4886410612638e-121	0.107	AT1G29920	CK	2	AT1G299201
7.71979405858958e-124	-1.71979	0.117	0.332	1.35266231494607e-119	0.215	AT1G80920	BX	2	AT1G809203
2.50749904225691e-123	-4.18479	0.012	0.15	4.39363982184255e-119	0.138	AT1G67980	BX	2	AT1G67980
9.059895922946e-123	1.20550257487001	0.551	0.311	1.5874749636186e-118	0.24	AT1G01140	CK	2	AT1G011403
3.91508810614764e-122	-1.34543	0.233	0.472	6.8600173795919e-118	0.239	AT5G20250	BX	2	AT5G202503
9.36108900967634e-122	-0.893527	0.368	0.632	1.64025001627549e-117	0.264	AT2G26560	BX	2	AT2G265603
4.93611028638189e-120	4.86339970312243	0.164	0.008	8.64905244379836e-116	0.156	AT5G52310	CK	2	AT5G523103
5.78562942424446e-120	2.05806856454276	0.294	0.084	1.01375798771611e-115	0.21	AT4G29670	CK	2	AT4G296703
7.24053229824395e-120	0.853363027659538	0.697	0.479	1.2686860692983e-115	0.218	AT4G29780	CK	2	AT4G297803
4.54280939855175e-119	2.18553353218006	0.287	0.082	7.95991062814238e-115	0.205	AT5G63770	CK	2	AT5G637703
5.73931105824688e-118	2.24439006107315	0.248	0.054	1.00564208362602e-113	0.194	AT1G11960	CK	2	AT1G119603
7.01027524298604e-118	-0.796717	0.529	0.754	1.22834042807601e-113	0.225	AT4G02520	BX	2	AT4G025203
1.65692295628411e-117	0.735112490624403	0.793	0.601	2.90326040400101e-113	0.192	AT5G41750	CK	2	AT5G417502
7.83484334989319e-117	1.88752041346055	0.296	0.087	1.37282125176828e-112	0.209	AT1G70090	CK	2	AT1G700903
1.55095667397022e-116	0.973707053531295	0.626	0.393	2.71758628413062e-112	0.233	AT5G35735	CK	2	AT5G357353
2.17733231054349e-116	4.24486409425961	0.161	0.009	3.81512167453431e-112	0.152	AT3G54000	CK	2	AT3G540003
8.05735063422909e-116	1.67565535225877	0.343	0.123	1.41180897812962e-111	0.22	AT3G62260	CK	2	AT3G622603
5.82639270915897e-115	1.88822769397194	0.301	0.092	1.02090053049883e-110	0.209	AT1G53840	CK	2	AT1G538403
7.91221600681927e-115	1.04494459184471	0.599	0.366	1.38637848871487e-110	0.233	AT4G23180	CK	2	AT4G231802
9.94957902143545e-114	1.83639325651349	0.297	0.09	1.74336523613592e-109	0.207	AT4G36010	CK	2	AT4G360103
1.9433791336367e-113	2.4972886796284	0.228	0.046	3.40518891795823e-109	0.182	AT3G10720	CK	2	AT3G107202
5.99032771344045e-112	5.00090322687236	0.148	0.005	1.04962522194904e-107	0.143	AT1G72210	CK	2	AT1G722101
9.2147396221556e-112	0.609448832608105	0.852	0.687	1.6146066765941e-107	0.165	AT1G18300	CK	2	AT1G183003
2.65839596295489e-111	1.60006823941266	0.345	0.128	4.65804140628956e-107	0.217	AT3G61640	CK	2	AT3G616403
2.88485748908603e-111	2.02432942664602	0.261	0.068	5.05484729237654e-107	0.193	AT4G25490	CK	2	AT4G254903
6.53236220221679e-111	-1.29275	0.231	0.458	1.14460050507243e-106	0.227	AT2G32680	BX	2	AT2G326801
2.67656750447883e-110	-0.94724	0.489	0.689	4.6898815813478e-106	0.2	AT5G24530	BX	2	AT5G245303
1.84855596794582e-108	-1.25156	0.25	0.472	3.23903976703467e-104	0.222	AT2G30600	BX	2	AT2G306003
3.36816720727165e-108	2.17340173170298	0.247	0.062	5.90170258058138e-104	0.185	AT5G62520	CK	2	AT5G625202
6.33561420047125e-108	-0.867131	0.457	0.671	1.11012632020657e-103	0.214	AT3G01290	BX	2	AT3G012903
2.06898656945976e-107	1.63201526410294	0.323	0.114	3.62527826700739e-103	0.209	AT5G03210	CK	2	AT5G032103
5.22630839978319e-105	2.28373855270953	0.229	0.053	9.1575375781001e-101	0.176	AT3G28860	CK	2	AT3G288602
6.60906616708148e-105	0.766420209603498	0.719	0.527	1.15804057379602e-100	0.192	AT4G05050	CK	2	AT4G050503
2.81418003695469e-104	-1.98505	0.07	0.242	4.93100626075201e-100	0.172	AT1G02920	BX	2	AT1G029201
3.48977266891102e-104	2.08244399816655	0.253	0.068	6.11477967046589e-100	0.185	AT5G45350	CK	2	AT5G453503
2.33894477753268e-103	0.735409478211245	0.736	0.534	4.09829903919277e-99	0.202	AT5G57560	CK	2	AT5G575601
1.85998149808384e-102	0.929688550213679	0.619	0.401	3.25905958094251e-98	0.218	AT1G72520	CK	2	AT1G725203
3.90929718439446e-101	1.25436140462236	0.438	0.219	6.84987052649597e-97	0.219	AT3G18080	CK	2	AT3G180802
4.29950865565683e-101	1.90938993746634	0.259	0.074	7.5335990664419e-97	0.185	AT2G34600	CK	2	AT2G346001
2.65211532696385e-100	1.88917310360006	0.258	0.074	4.64703647590606e-96	0.184	AT2G47060	CK	2	AT2G470602
5.80227713269047e-100	1.07102320668857	0.527	0.305	1.01667499919002e-95	0.222	AT4G13575	CK	2	AT4G135751
1.03833591084633e-99	2.21438924961819	0.232	0.059	1.81937218298494e-95	0.173	AT3G19000	CK	2	AT3G19000
6.06832587306053e-98	1.19214230622293	0.43	0.211	1.06329205947767e-93	0.219	AT4G17230	CK	2	AT4G172303
2.83769035237867e-97	0.800724954630064	0.691	0.5	4.9722010354379e-93	0.191	AT2G01670	CK	2	AT2G016701
1.17097891558911e-96	1.35192340113256	0.387	0.177	2.05178925589523e-92	0.21	AT1G20510	CK	2	AT1G205103
2.27044427252551e-96	1.4352455780043	0.346	0.143	3.97827245431919e-92	0.203	AT2G20630	CK	2	AT2G206301
3.56138207456621e-96	1.15793641689153	0.455	0.239	6.24025367105492e-92	0.216	AT5G62570	CK	2	AT5G625703
4.4908226236597e-96	1.2790817277574	0.393	0.181	7.86881940117652e-92	0.212	AT4G14880	CK	2	AT4G148803
4.66166191529479e-95	1.40395123611505	0.359	0.155	8.16816400797953e-91	0.204	AT3G23400	CK	2	AT3G234003
9.7865107417556e-95	0.822110523814265	0.68	0.491	1.71479241217042e-90	0.189	AT5G01750	CK	2	AT5G017502
2.76114343755851e-94	2.45542571164214	0.197	0.041	4.83807553129002e-90	0.156	AT3G49220	CK	2	AT3G492202
7.28785936485588e-94	1.67074036711639	0.292	0.105	1.27697871791005e-89	0.187	AT5G16830	CK	2	AT5G168302
9.60368685160411e-94	2.76175788920143	0.179	0.031	1.68275801013807e-89	0.148	AT2G03240	CK	2	AT2G032403
5.4296222877073e-93	3.06777040705683	0.161	0.022	9.51378417252072e-89	0.139	AT4G34160	CK	2	AT4G341602
9.0069233644969e-93	1.43619841556207	0.335	0.137	1.57819311192715e-88	0.198	AT5G16030	CK	2	AT5G160301
2.79079834874103e-92	0.825143467419329	0.652	0.458	4.89003686666403e-88	0.194	AT4G19520	CK	2	AT4G195202
1.19682494909147e-91	1.83239784222247	0.247	0.074	2.09707667579807e-87	0.173	AT5G13100	CK	2	AT5G131003
2.7598278195919e-91	2.62171731814611	0.172	0.029	4.83577030548893e-87	0.143	AT3G55240	CK	2	AT3G552402
2.97988654706681e-91	-0.973927	0.341	0.549	5.22135720777046e-87	0.208	AT2G05520	BX	2	AT2G055202
1.643273415764e-90	-0.840423	0.418	0.62	2.87934367910168e-86	0.202	AT2G15042	BX	2	AT2G150422
1.26736864843422e-89	-0.671339	0.459	0.682	2.22068334578645e-85	0.223	AT4G14400	BX	2	AT4G144003
3.66570434269444e-89	2.05628567187201	0.215	0.056	6.42304714926919e-85	0.159	AT3G16860	CK	2	AT3G168601
9.31063301589362e-89	1.07813945238726	0.442	0.23	1.63140911704488e-84	0.212	AT5G47910	CK	2	AT5G479102
1.22545047223747e-88	1.32369141040876	0.366	0.169	2.1472343174545e-84	0.197	AT4G18950	CK	2	AT4G189501
4.0960843039138e-88	2.17119826235878	0.202	0.048	7.17715891731777e-84	0.154	AT2G27690	CK	2	AT2G27690
4.11096122859181e-88	-1.11876	0.194	0.394	7.20322626473857e-84	0.2	AT4G23260	BX	2	AT4G232603
7.87528958829495e-88	-1.58199	0.12	0.294	1.37990824166104e-83	0.174	ATCG01130	BX	2	ATCG011303
1.83015747690047e-85	-0.952552	0.309	0.517	3.20680193102501e-81	0.208	AT3G48360	BX	2	AT3G483602
4.34544565852181e-85	1.35202424277851	0.338	0.149	7.61408988286192e-81	0.189	AT4G16780	CK	2	AT4G167803
5.74495006198042e-85	1.38293615900021	0.313	0.128	1.00663014986021e-80	0.185	AT5G24590	CK	2	AT5G245903
1.24331281887056e-84	2.47128948968562	0.17	0.032	2.178532721225e-80	0.138	AT5G54470	CK	2	AT5G544701
1.39029338404293e-84	-0.850464	0.363	0.569	2.43607206752002e-80	0.206	AT1G21130	BX	2	AT1G211302
4.89456393551049e-84	1.47835109456029	0.296	0.116	8.57625492780149e-80	0.18	AT1G53210	CK	2	AT1G532103
5.28646736546137e-84	-1.13256	0.239	0.431	9.26294811776141e-80	0.192	AT2G41090	BX	2	AT2G410903
5.24695764261806e-83	1.06972143787565	0.449	0.249	9.19371918139536e-79	0.2	AT2G27500	CK	2	AT2G275001
2.78496343746719e-82	-0.602717	0.651	0.789	4.87981293513001e-78	0.138	AT4G05320	BX	2	AT4G053203
3.67685977336298e-82	1.72343589912119	0.239	0.077	6.44259369488661e-78	0.162	AT1G18200	CK	2	AT1G182001
4.23249608082305e-82	0.856068467402141	0.536	0.33	7.41617963281814e-78	0.206	AT2G30020	CK	2	AT2G300203
4.56297685788597e-82	-1.24973	0.193	0.377	7.99524805038779e-78	0.184	AT4G31800	BX	2	AT4G318002
8.87717967393465e-82	2.08622225840149	0.194	0.048	1.55545942246683e-77	0.146	AT2G18790	CK	2	AT2G18790
9.00711401687315e-82	1.10400107702855	0.414	0.216	1.57822651803651e-77	0.198	AT3G24550	CK	2	AT3G245503
8.63225310278738e-80	-1.22072	0.123	0.296	1.5125433886704e-75	0.173	AT2G18660	BX	2	AT2G186601
9.92538373669245e-80	2.70592182783263	0.151	0.025	1.73912573834325e-75	0.126	AT1G29395	CK	2	AT1G293952
2.18493003484922e-79	-2.96727	0.015	0.116	3.82843440706281e-75	0.101	AT1G51890	BX	2	AT1G51890
2.91320446194761e-79	1.26902117441661	0.315	0.133	5.1045168582246e-75	0.182	AT1G17380	CK	2	AT1G173803
1.75725746341063e-77	2.31631661423571	0.172	0.038	3.07906652738811e-73	0.134	AT4G30280	CK	2	AT4G302801
7.96334019888439e-77	1.01528171365196	0.429	0.237	1.39533646964852e-72	0.192	AT3G15210	CK	2	AT3G152103
1.10061216841132e-76	1.48426693135649	0.273	0.107	1.92849264149031e-72	0.166	AT5G47120	CK	2	AT5G471202
2.62657305759e-76	1.99693658081602	0.202	0.058	4.6022813115092e-72	0.144	AT4G24380	CK	2	AT4G243803
4.69999139926907e-76	1.33858165428546	0.335	0.159	8.23532492979926e-72	0.176	AT1G53170	CK	2	AT1G531703
1.73245575802939e-75	-1.69873	0.078	0.22	3.0356089792191e-71	0.142	AT5G21940	BX	2	AT5G219402
2.50474354588812e-75	0.74390986773117	0.693	0.538	4.38881164110516e-71	0.155	AT2G26190	CK	2	AT2G261901
2.33808188773169e-74	0.901661344667012	0.494	0.303	4.09678708368346e-70	0.191	AT4G23220	CK	2	AT4G232201
2.2093627375152e-73	1.22687202938048	0.32	0.146	3.87124538867414e-69	0.174	AT3G27210	CK	2	AT3G272103
5.33793862031982e-73	1.36618769095411	0.296	0.128	9.35313605052439e-69	0.168	AT3G61580	CK	2	AT3G615802
1.02200680619099e-72	1.64943531767741	0.232	0.081	1.79076032580785e-68	0.151	AT1G61340	CK	2	AT1G613402
2.61995680667331e-72	2.32683861035673	0.157	0.033	4.59068831665297e-68	0.124	AT2G17480	CK	2	AT2G174801
4.75253216937551e-72	1.1070487855539	0.353	0.173	8.32738686717977e-68	0.18	AT3G14210	CK	2	AT3G14210
1.0765719299877e-71	2.86009152684854	0.132	0.02	1.88636933572445e-67	0.112	AT3G16800	CK	2	AT3G168002
1.57192179478088e-71	2.66405	0.136	0.022	2.75432136881506e-67	0.114	AT1G12610	CK	2	AT1G126102
3.23267920406244e-71	3.4631900977595	0.113	0.011	5.6643005013582e-67	0.102	AT2G12400	CK	2	AT2G124002
8.24735408392087e-71	2.21270697438864	0.166	0.04	1.44510138258461e-66	0.126	AT1G04430	CK	2	AT1G044302
8.03567800890223e-70	-1.16708	0.181	0.349	1.40801150071985e-65	0.168	AT2G33830	BX	2	AT2G338301
6.93466129572638e-69	-1.24384	0.184	0.348	1.21509135223718e-64	0.164	ATCG00170	BX	2	ATCG001703
7.7241418224474e-69	-1.72684	0.068	0.198	1.35342413012923e-64	0.13	AT2G40750	BX	2	AT2G407503
9.11240668647532e-69	2.54389962191999	0.139	0.026	1.59667589960421e-64	0.113	AT4G18070	CK	2	AT4G180701
4.78886797370992e-68	1.14631013668252	0.345	0.173	8.39105446353452e-64	0.172	AT4G01250	CK	2	AT4G012502
7.75351368741344e-68	1.03803648951455	0.375	0.198	1.35857066830858e-63	0.177	AT5G05410	CK	2	AT5G054102
1.28431432254877e-67	-0.744733	0.428	0.595	2.25037555596995e-63	0.167	ATCG00040	BX	2	ATCG000403
1.40978681753442e-67	1.42520580786675	0.26	0.106	2.47022846168381e-63	0.154	AT3G23920	CK	2	AT3G239203
1.50254173091869e-67	0.642556954116511	0.644	0.473	2.63275362091573e-63	0.171	AT1G19180	CK	2	AT1G191802
1.7728181044403e-67	-1.06227	0.206	0.375	3.10633188260029e-63	0.169	AT5G14120	BX	2	AT5G141203
2.99447855067724e-67	1.35857962642408	0.27	0.114	5.24692531649666e-63	0.156	AT1G01650	CK	2	AT1G016501
6.11675332597672e-67	0.884933938257822	0.467	0.287	1.07177751777764e-62	0.18	AT5G58720	CK	2	AT5G587203
1.3131415248272e-66	-0.818603	0.315	0.499	2.30088657980222e-62	0.184	AT3G15450	BX	2	AT3G154501
1.45860678276806e-66	1.81862475724161	0.19	0.058	2.55577080476619e-62	0.132	AT2G31370	CK	2	AT2G31370
2.29243466363238e-66	0.879148826696951	0.443	0.259	4.01680401761666e-62	0.184	AT2G06050	CK	2	AT2G060502
3.3694888143545e-66	1.20789275729374	0.303	0.14	5.90401830051195e-62	0.163	AT4G25470	CK	2	AT4G254702
5.61127767142841e-66	-0.990892	0.249	0.422	9.83208073587686e-62	0.173	AT1G54410	BX	2	AT1G544101
1.67830758235901e-65	2.18864950540192	0.151	0.035	2.94073054580946e-61	0.116	AT4G27720	CK	2	AT4G277203
2.99848671805204e-65	0.966602267711307	0.398	0.223	5.25394842737079e-61	0.175	AT4G39640	CK	2	AT4G396402
7.85064187825747e-65	1.12468644666995	0.317	0.152	1.37558946990827e-60	0.165	AT1G15010	CK	2	AT1G150101
1.32058387537779e-64	1.50374135557909	0.22	0.08	2.31392706643697e-60	0.14	AT4G01090	CK	2	AT4G010901
2.01822803774936e-64	1.17710739472396	0.369	0.201	3.53633916774443e-60	0.168	AT2G39010	CK	2	AT2G390102
4.04643138410748e-64	1.28565000438651	0.27	0.117	7.09015707123312e-60	0.153	AT3G49720	CK	2	AT3G497203
5.8070924283167e-64	0.565815470599004	0.713	0.562	1.01751873528965e-59	0.151	AT3G61470	CK	2	AT3G614703
7.21542579569299e-64	1.46382016918801	0.227	0.085	1.26428690792133e-59	0.142	AT3G08030	CK	2	AT3G080302
7.29057050248959e-64	0.59969597720896	0.699	0.551	1.27745376344623e-59	0.148	AT4G14365	CK	2	AT4G14365
8.02961349122653e-64	-2.06941	0.051	0.165	1.40694887593271e-59	0.114	AT2G29350	BX	2	AT2G293501
8.3781629773125e-64	0.501226005736511	0.787	0.661	1.4680217168847e-59	0.126	AT5G19240	CK	2	AT5G192402
1.01119592155554e-63	1.69938454324889	0.189	0.059	1.77181749374962e-59	0.13	AT2G27080	CK	2	AT2G270803
1.25076622119693e-63	1.1076243092827	0.341	0.176	2.19159257278127e-59	0.165	AT3G15730	CK	2	AT3G157303
2.76896379406327e-63	-1.5901	0.065	0.187	4.85177835995766e-59	0.122	AT1G13340	BX	2	AT1G13340
7.48921085119326e-63	1.00512120215979	0.455	0.287	1.31225952534608e-58	0.168	AT5G63320	CK	2	AT5G633203
1.1037557704257e-62	1.65945985238563	0.202	0.07	1.93400086093991e-58	0.132	AT3G19680	CK	2	AT3G196801
1.23110126887184e-62	0.92459947471739	0.383	0.209	2.15713564331723e-58	0.174	AT2G01180	CK	2	AT2G011802
4.00263961178151e-62	1.37459993077031	0.237	0.094	7.01342512776356e-58	0.143	AT4G26690	CK	2	AT4G266901
4.35110386345554e-62	0.504424383126117	0.796	0.67	7.62400418954679e-58	0.126	AT3G54890	CK	2	AT3G548901
7.92511699377898e-62	1.41696012238737	0.225	0.085	1.38863899964995e-57	0.14	AT4G27657	CK	2	AT4G276573
3.34387394762296e-61	-0.882708	0.276	0.443	5.85913593102496e-57	0.167	AT5G25250	BX	2	AT5G252503
6.11287486702839e-61	-1.34159	0.12	0.261	1.07109793420071e-56	0.141	ATCG00180	BX	2	ATCG001803
2.15192889239353e-60	1.0132479865283	0.416	0.254	3.77060980525194e-56	0.162	AT4G28080	CK	2	AT4G280801
2.31246510795252e-60	0.535924759370706	0.717	0.571	4.0519013621544e-56	0.146	AT1G76180	CK	2	AT1G761801
3.80720685019646e-60	0.900197222102216	0.432	0.263	6.67098784291424e-56	0.169	AT1G66090	CK	2	AT1G660901
1.62269659610054e-59	0.803156062340835	0.51	0.345	2.84328897568737e-55	0.165	AT3G06500	CK	2	AT3G065002
7.08207147188353e-59	-0.745474	0.399	0.552	1.24092056330343e-54	0.153	ATCG00540	BX	2	ATCG005403
1.05736218748056e-58	1.07943332458241	0.312	0.156	1.85271002490343e-54	0.156	AT5G58120	CK	2	AT5G58120
3.72499041005535e-58	0.944913659271295	0.384	0.221	6.52692819649898e-54	0.163	AT2G43010	CK	2	AT2G430103
7.34871638989492e-58	0.909855495927718	0.387	0.223	1.28764208583739e-53	0.164	AT5G11740	CK	2	AT5G117402
1.55327903924519e-57	-1.87618	0.042	0.143	2.72165553256543e-53	0.101	AT3G28210	BX	2	AT3G282101
2.57202343908399e-57	0.842116436235672	0.394	0.226	4.50669946996297e-53	0.168	AT1G18740	CK	2	AT1G187403
9.63265354048618e-57	1.78177664403627	0.164	0.05	1.68783355336399e-52	0.114	AT1G68670	CK	2	AT1G686703
1.41460719450687e-56	1.38321946026881	0.216	0.085	2.47867472621495e-52	0.131	AT5G28020	CK	2	AT5G28020
2.16059422297664e-56	1.79392369440783	0.161	0.048	3.78579319749966e-52	0.113	AT5G13740	CK	2	AT5G137401
5.48005640551382e-56	-0.999925	0.171	0.321	9.60215483374131e-52	0.15	AT5G44568	BX	2	AT5G445681
6.75141730076997e-56	1.50530634889144	0.196	0.072	1.18298333944091e-51	0.124	AT5G26770	CK	2	AT5G267701
7.30384260980531e-56	2.10297544905958	0.137	0.034	1.27977930209009e-51	0.103	AT5G07920	CK	2	AT5G07920
7.92955234061109e-56	0.949666578104879	0.366	0.205	1.38941616112187e-51	0.161	AT4G34480	CK	2	AT4G344802
9.17296532158577e-56	1.68064483025647	0.176	0.059	1.60728698364826e-51	0.117	AT2G34510	CK	2	AT2G345101
5.09775728363944e-55	1.37006509985101	0.25	0.114	8.93229031239302e-51	0.136	AT3G23250	CK	2	AT3G23250
5.75964388211536e-55	1.73430098941712	0.165	0.052	1.00920480102425e-50	0.113	AT3G01490	CK	2	AT3G01490
9.75889084025893e-55	-1.26435	0.096	0.222	1.70995285303017e-50	0.126	AT3G22235	BX	2	AT3G222352
8.87661676841029e-54	1.14773737858736	0.351	0.207	1.55536079016085e-49	0.144	AT1G11210	CK	2	AT1G112102
2.32933316992549e-53	-0.970708	0.186	0.334	4.08145758034344e-49	0.148	AT5G07100	BX	2	AT5G071003
2.39417890213604e-53	1.4672472846223	0.208	0.083	4.19508027232278e-49	0.125	AT1G70940	CK	2	AT1G70940
5.93745027391061e-53	0.671976430764208	0.613	0.453	1.04036003699462e-48	0.16	AT5G40450	CK	2	AT5G404501
2.69633831937214e-52	0.869566794743748	0.37	0.214	4.72452400320387e-48	0.156	AT5G39785	CK	2	AT5G397853
3.88121346285248e-52	-0.880191	0.255	0.406	6.80066222961012e-48	0.151	AT1G21250	BX	2	AT1G212503
7.6554163348985e-52	1.17466431453839	0.257	0.121	1.34138205020091e-47	0.136	AT5G08500	CK	2	AT5G085002
1.1480855956007e-51	-0.869667	0.25	0.399	2.01167558061155e-47	0.149	AT5G52750	BX	2	AT5G527502
1.88838328046409e-51	1.63283335034028	0.17	0.059	3.30882518402917e-47	0.111	AT2G34090	CK	2	AT2G340901
3.67624093260461e-51	1.69522988747815	0.155	0.049	6.44150936210981e-47	0.106	AT1G17620	CK	2	AT1G17620
4.02519200413743e-51	0.864487341534298	0.395	0.242	7.05294142964961e-47	0.153	AT1G58290	CK	2	AT1G582903
2.15411896598202e-50	-1.01165	0.191	0.333	3.7744472521937e-46	0.142	AT2G32240	BX	2	AT2G322401
1.38933897267587e-49	1.27272206156503	0.213	0.09	2.43439974792265e-45	0.123	AT5G45750	CK	2	AT5G457501
1.47465313239175e-49	1.07899435597709	0.285	0.148	2.58388721857682e-45	0.137	AT3G49530	CK	2	AT3G495303
6.16189958887694e-49	0.886651256895381	0.342	0.195	1.07968804596302e-44	0.147	AT2G23120	CK	2	AT2G231203
9.03702384806392e-49	-1.13426	0.137	0.265	1.58346731865776e-44	0.128	ATCG00190	BX	2	ATCG001903
1.60311068696177e-48	1.66720639416168	0.159	0.055	2.80897054569442e-44	0.104	AT3G14350	CK	2	AT3G14350
2.26418313050037e-48	1.12247372378084	0.257	0.126	3.96730168126275e-44	0.131	AT2G18090	CK	2	AT2G180903
2.4538724821849e-48	0.60145022677608	0.501	0.337	4.29967536328439e-44	0.164	AT2G24600	CK	2	AT2G246002
2.48718727514708e-48	-0.833343	0.236	0.381	4.3580495435127e-44	0.145	AT3G09390	BX	2	AT3G093902
9.10626141650586e-48	1.30091348379576	0.207	0.088	1.59559912540016e-43	0.119	AT2G42590	CK	2	AT2G425901
1.11024846604191e-47	0.973677536221164	0.288	0.151	1.94537736219864e-43	0.137	AT1G29690	CK	2	AT1G296902
1.76400970371525e-47	1.29366787529051	0.203	0.086	3.09089780284987e-43	0.117	AT4G19960	CK	2	AT4G199601
3.23335464389279e-47	-1.11381	0.132	0.257	5.66548400702895e-43	0.125	ATCG00380	BX	2	ATCG003803
3.78700222848085e-47	-1.3448	0.09	0.201	6.63558530474414e-43	0.111	AT4G35770	BX	2	AT4G357703
4.89209826998292e-47	1.29859199401407	0.214	0.095	8.57193458866408e-43	0.119	AT4G29440	CK	2	AT4G29440
6.54322009311222e-47	1.41398650719755	0.18	0.07	1.14650302471512e-42	0.11	AT2G47070	CK	2	AT2G47070
1.20688255963791e-46	0.729102487128059	0.459	0.312	2.11469962099755e-42	0.147	AT5G48380	CK	2	AT5G48380
3.3167082809451e-46	-0.642718	0.409	0.545	5.81153624987201e-42	0.136	AT3G52400	BX	2	AT3G524001
3.57679619809804e-46	1.21299086729958	0.228	0.106	6.26726229830738e-42	0.122	AT4G04340	CK	2	AT4G043402
3.70170384164695e-46	1.55621206873737	0.168	0.063	6.48612547133379e-42	0.105	AT1G70100	CK	2	AT1G70100
5.04799877940148e-46	1.29528522237052	0.194	0.081	8.84510346126727e-42	0.113	AT1G42470	CK	2	AT1G42470
5.46425106311844e-46	-1.10857	0.153	0.28	9.57446071279613e-42	0.127	AT1G72060	BX	2	AT1G720601
2.88035280247226e-45	-0.957156	0.133	0.258	5.0469541804919e-41	0.125	AT4G11890	BX	2	AT4G11890
3.01383977249957e-45	-0.734149	0.358	0.495	5.28085004937375e-41	0.137	AT4G13340	BX	2	AT4G133402
3.21379547099788e-45	0.608850130778271	0.538	0.389	5.63121242428249e-41	0.149	AT3G54810	CK	2	AT3G54810
5.2014263067321e-45	0.655869403123624	0.541	0.407	9.11393917465598e-41	0.134	AT1G01560	CK	2	AT1G01560
1.00466133639247e-44	1.28469288803631	0.177	0.07	1.76036759362689e-40	0.107	AT2G32150	CK	2	AT2G321501
1.503669834081e-44	-1.2512	0.115	0.23	2.63473028327672e-40	0.115	AT5G03380	BX	2	AT5G033801
1.61954356429553e-44	0.742344571991351	0.36	0.214	2.83776423335862e-40	0.146	AT1G35140	CK	2	AT1G351401
2.90823955081968e-44	-0.686576	0.371	0.505	5.09581734094625e-40	0.134	AT2G40000	BX	2	AT2G400003
4.33780551185381e-44	1.44270973247617	0.17	0.066	7.60070281787024e-40	0.104	AT5G46510	CK	2	AT5G46510
8.88616131673254e-44	0.890701430005346	0.332	0.196	1.55703318591788e-39	0.136	AT1G23490	CK	2	AT1G234903
5.62674499404805e-43	1.13366051580122	0.224	0.107	9.85918257857099e-39	0.117	AT2G28900	CK	2	AT2G289001
7.67776955721763e-43	0.6840221729645	0.415	0.268	1.34529878181567e-38	0.147	AT3G14050	CK	2	AT3G140502
8.88113848964321e-43	1.10558634747541	0.224	0.107	1.55615308615528e-38	0.117	AT3G51550	CK	2	AT3G515502
1.01811636021141e-42	-0.56857	0.482	0.61	1.78394348636244e-38	0.128	AT3G26740	BX	2	AT3G267401
1.41800341685335e-42	-1.02849	0.163	0.285	2.48462558701044e-38	0.122	AT2G20670	BX	2	AT2G206703
2.06777288005563e-42	0.648186759247675	0.471	0.325	3.62315164043347e-38	0.146	AT1G21500	CK	2	AT1G215001
2.23251335469816e-42	1.2358297738917	0.19	0.082	3.91180990010212e-38	0.108	AT5G22690	CK	2	AT5G22690
4.41197165231066e-42	1.06116767223258	0.219	0.103	7.73065672917873e-38	0.116	AT5G42650	CK	2	AT5G426502
5.81669581013e-42	0.92678885299957	0.302	0.173	1.01920143985098e-37	0.129	AT3G15810	CK	2	AT3G158102
6.24012010339304e-42	1.07939735517307	0.27	0.147	1.09339384451653e-37	0.123	AT1G22530	CK	2	AT1G225302
7.19898595018933e-42	0.54621356467465	0.609	0.477	1.26140631819217e-37	0.132	AT2G38470	CK	2	AT2G384702
1.47991333662344e-41	-1.13886	0.106	0.215	2.59310414843158e-37	0.109	AT2G46330	BX	2	AT2G46330
2.10953919776638e-41	-0.619482	0.397	0.535	3.69633458232626e-37	0.138	AT3G26510	BX	2	AT3G265102
2.31169642554804e-41	1.22097709830612	0.186	0.08	4.05055447684527e-37	0.106	AT3G07360	CK	2	AT3G073601
8.42555581949254e-41	1.21175314048535	0.193	0.086	1.47632589069148e-36	0.107	AT4G32030	CK	2	AT4G320301
9.85119338495984e-41	-1.05599	0.119	0.23	1.72612610491266e-36	0.111	AT5G08790	BX	2	AT5G08790
1.57484229531597e-40	0.634870767768135	0.515	0.379	2.75943866985264e-36	0.136	AT3G61190	CK	2	AT3G61190
5.76809637031546e-40	-1.29862	0.092	0.194	1.01068584600667e-35	0.102	AT1G22400	BX	2	AT1G22400
9.93743379997111e-40	1.18703359729075	0.189	0.084	1.74123715043094e-35	0.105	AT4G14500	CK	2	AT4G145001
1.70530502220792e-39	0.514241744050482	0.619	0.493	2.98803545991273e-35	0.126	AT5G01530	CK	2	AT5G015301
2.13653830302936e-39	0.842940623047054	0.327	0.198	3.74364241456804e-35	0.129	AT5G10750	CK	2	AT5G107502
2.96185093966666e-39	1.10969324375206	0.206	0.098	5.18975521648392e-35	0.108	AT5G05190	CK	2	AT5G051901
1.27226598049901e-38	0.947266908680718	0.261	0.142	2.22926445103036e-34	0.119	AT1G18620	CK	2	AT1G18620
7.27685746700783e-38	1.02171168915227	0.243	0.13	1.27505096536911e-33	0.113	AT5G11070	CK	2	AT5G110703
8.12384415367149e-38	0.913517483236486	0.272	0.152	1.42345997260632e-33	0.12	AT2G37110	CK	2	AT2G371101
1.06837112508538e-37	-0.984567	0.22	0.339	1.8719998853746e-33	0.119	AT5G51070	BX	2	AT5G510701
1.20251573064299e-37	-0.68646	0.281	0.408	2.10704806323265e-33	0.127	AT1G26580	BX	2	AT1G265802
4.60129790066476e-37	-0.848493	0.13	0.24	8.0623941815448e-33	0.11	AT3G57460	BX	2	AT3G57460
5.81711182036659e-37	0.931266086193462	0.25	0.136	1.01927433316463e-32	0.114	AT1G78040	CK	2	AT1G780403
7.90053176700278e-37	-0.520505	0.469	0.6	1.38433117621423e-32	0.131	AT1G02930	BX	2	AT1G029302
3.12222025907481e-36	-1.06388	0.112	0.214	5.47075433795089e-32	0.102	AT1G51270	BX	2	AT1G51270
3.30743465554711e-36	0.77925541152203	0.314	0.191	5.79528700344964e-32	0.123	AT4G21960	CK	2	AT4G219602
7.75647525157971e-36	-0.945397	0.142	0.25	1.3590895935818e-31	0.108	AT1G68520	BX	2	AT1G685202
1.01998597126919e-35	0.921338443690191	0.252	0.139	1.78721941885788e-31	0.113	AT5G58140	CK	2	AT5G581401
1.43614294323204e-35	0.779093550056839	0.338	0.215	2.51640966513119e-31	0.123	AT5G20010	CK	2	AT5G200103
2.51116846206602e-35	0.656659364066532	0.396	0.266	4.40006937923208e-31	0.13	AT5G64260	CK	2	AT5G64260
4.53889554360672e-35	0.609315543634143	0.422	0.292	7.95305277150769e-31	0.13	AT2G40270	CK	2	AT2G402701
4.80857371310824e-35	1.02130112921522	0.215	0.111	8.42558286010826e-31	0.104	AT3G23170	CK	2	AT3G231702
5.80568172105905e-35	-0.817102	0.192	0.308	1.01727155116397e-30	0.116	AT2G24550	BX	2	AT2G24550
6.32821651251675e-35	0.809795310681752	0.29	0.172	1.10883009732319e-30	0.118	AT5G44290	CK	2	AT5G442901
1.27962811280536e-34	-0.812578	0.195	0.313	2.24216437925756e-30	0.118	AT3G57520	BX	2	AT3G575202
4.42956115437086e-34	0.855843628234731	0.283	0.169	7.76147705468862e-30	0.114	AT3G53990	CK	2	AT3G539903
4.48712938273916e-34	0.890538252363414	0.26	0.149	7.86234810443555e-30	0.111	AT3G56800	CK	2	AT3G568002
7.7580550166018e-34	-0.815297	0.202	0.314	1.35936640000897e-29	0.112	AT2G22430	BX	2	AT2G224301
6.20648643918779e-33	0.859364422435085	0.253	0.144	1.08750055387448e-28	0.109	AT3G04910	CK	2	AT3G049101
8.84248258590216e-33	0.53359547739748	0.491	0.366	1.54937979870178e-28	0.125	AT5G46110	CK	2	AT5G46110
2.33294215285734e-32	0.750204046101993	0.322	0.206	4.08778124023663e-28	0.116	AT5G35790	CK	2	AT5G357902
8.24711733685606e-32	0.908553015805189	0.286	0.177	1.44505989976392e-27	0.109	AT1G71697	CK	2	AT1G716972
8.36573029007996e-32	0.94477735665502	0.234	0.132	1.46584326142781e-27	0.102	AT5G17920	CK	2	AT5G179202
9.58894604994518e-32	0.712170720051775	0.319	0.204	1.68017512687139e-27	0.115	AT2G06530	CK	2	AT2G065301
2.28220591188401e-31	0.621261778186246	0.383	0.262	3.99888119880315e-27	0.121	AT5G53300	CK	2	AT5G533003
9.28530244469551e-31	0.808438260854947	0.269	0.162	1.62697069435955e-26	0.107	AT4G19200	CK	2	AT4G192002
2.95253252453807e-30	0.673698162089731	0.363	0.247	5.1734274894956e-26	0.116	AT3G01830	CK	2	AT3G01830
5.03161244224825e-30	0.69134481789449	0.328	0.214	8.81639132130739e-26	0.114	AT5G01100	CK	2	AT5G01100
5.95545638206779e-30	0.931982970660765	0.295	0.19	1.04351506726592e-25	0.105	AT1G09932	CK	2	AT1G099321
6.86083270422016e-30	0.747174810928569	0.31	0.2	1.20215510643346e-25	0.11	AT3G28340	CK	2	AT3G283402
1.81166501827876e-29	0.670266676887537	0.335	0.222	3.17439944502805e-25	0.113	AT1G13260	CK	2	AT1G132602
3.31984943455064e-29	0.813884976295828	0.241	0.14	5.81704017921964e-25	0.101	AT5G66070	CK	2	AT5G66070
1.19334271329659e-28	-0.63179	0.243	0.354	2.09097510223829e-24	0.111	AT4G08850	BX	2	AT4G088501
2.75121891634334e-28	-0.646321	0.239	0.348	4.82068578521681e-24	0.109	AT2G46430	BX	2	AT2G464301
3.05911572030389e-28	0.576942149448234	0.361	0.245	5.36018256511647e-24	0.116	AT1G74450	CK	2	AT1G744501
3.65647326426705e-28	0.622396181866062	0.293	0.184	6.40687245364873e-24	0.109	AT4G34390	CK	2	AT4G34390
3.85633319398649e-28	0.597405833744608	0.364	0.249	6.75706702250312e-24	0.115	AT3G46780	CK	2	AT3G46780
4.24400179083064e-28	0.677672594826724	0.406	0.301	7.43633993789345e-24	0.105	AT1G52890	CK	2	AT1G52890
4.91605446777383e-28	-0.625588	0.282	0.391	8.6139106384333e-24	0.109	AT4G39090	BX	2	AT4G390901
1.0758936922708e-27	-0.526435	0.419	0.523	1.88518092759689e-23	0.104	AT1G32230	BX	2	AT1G322301
2.73102151855354e-27	-0.782204	0.217	0.319	4.78529590480952e-23	0.102	AT2G05380	BX	2	AT2G053803
3.91349110987086e-26	0.630188629084715	0.305	0.2	6.85721912271572e-22	0.105	AT3G09830	CK	2	AT3G09830
1.74756434686429e-25	0.668793256122832	0.279	0.178	3.06208224857562e-21	0.101	AT1G74440	CK	2	AT1G74440
2.40248333518283e-24	-0.552216	0.276	0.377	4.20963129990735e-20	0.101	AT5G45510	BX	2	AT5G455101
2.8380551719215e-24	0.538920399233183	0.41	0.305	4.97284027224086e-20	0.105	AT1G57990	CK	2	AT1G579902
1.59187933223162e-23	0.541851474045094	0.359	0.256	2.78929096593624e-19	0.103	AT2G41640	CK	2	AT2G416401
1.37355605874452e-31	-2.9389	0.143	0.582	2.40674492613215e-27	0.439	AT1G35710	BX	6	AT1G357104
7.76976402156071e-30	-3.28391	0.045	0.399	1.36141805185787e-25	0.354	AT2G14560	BX	6	AT2G145604
3.5447734991112e-26	-1.67446	0.422	0.81	6.21115212514264e-22	0.388	AT2G25510	BX	6	AT2G255104
5.91971640647289e-22	-1.48961	0.516	0.81	1.03725270874218e-17	0.294	AT5G42530	BX	6	AT5G425304
2.41894165375978e-20	-1.60415	0.203	0.589	4.23846956571789e-16	0.386	AT2G40000	BX	6	AT2G400004
1.98829633915392e-19	-3.70211	0.023	0.247	3.4838928454655e-15	0.224	AT1G13470	BX	6	AT1G134704
1.360505763473e-18	-3.02909	0.047	0.297	2.38387819875739e-14	0.25	AT1G14880	BX	6	AT1G148804
1.13680005758442e-17	-2.4872	0.055	0.31	1.99190106089942e-13	0.255	AT2G26560	BX	6	AT2G265604
1.92723786186954e-17	-2.07414	0.158	0.475	3.37690618156781e-13	0.317	AT4G02520	BX	6	AT4G025204
2.72465667761084e-16	-1.72578	0.181	0.5	4.77414343050971e-12	0.319	AT2G05520	BX	6	AT2G055203
6.49912019584429e-16	-1.55266	0.305	0.62	1.13877584071584e-11	0.315	AT1G58602	BX	6	AT1G58602
2.41201303744479e-15	-1.94451	0.126	0.411	4.22632924421076e-11	0.285	AT5G20250	BX	6	AT5G202504
3.28976309751714e-15	-2.48949	0.075	0.316	5.76432289946954e-11	0.241	AT2G41090	BX	6	AT2G410904
5.05150355219599e-15	-2.11281	0.111	0.38	8.85124452415781e-11	0.269	AT4G14400	BX	6	AT4G144004
1.07709315296637e-14	-1.3042	0.286	0.62	1.88728262262767e-10	0.334	AT3G48360	BX	6	AT3G483603
3.74370962876586e-14	-1.49519	0.267	0.563	6.55972801152355e-10	0.296	AT3G26740	BX	6	AT3G267402
9.25048029166612e-14	-1.85695	0.109	0.367	1.62086915670574e-09	0.258	ATCG00180	BX	6	ATCG001804
9.89008898902951e-14	-1.6786	0.179	0.468	1.73294139265775e-09	0.289	AT3G01290	BX	6	AT3G012904
1.14572409865841e-13	-2.41766	0.098	0.335	2.00753776566926e-09	0.237	AT5G24530	BX	6	AT5G245304
1.42428195394636e-13	-2.08424	0.09	0.329	2.49562683970482e-09	0.239	AT5G14120	BX	6	AT5G141204
2.07275481912199e-13	-1.88059	0.151	0.418	3.63188099406555e-09	0.267	ATCG01130	BX	6	ATCG011304
2.59838642365489e-13	-3.79206	0.011	0.152	4.5528926915281e-09	0.141	AT2G32680	BX	6	AT2G326802
2.79210224978912e-13	-1.36321	0.228	0.538	4.8923215620805e-09	0.31	AT4G16860	BX	6	AT4G168601
4.99821482002338e-13	-1.74582	0.122	0.38	8.75787200764497e-09	0.258	AT1G21130	BX	6	AT1G211303
5.35160701583034e-13	-2.46275	0.032	0.209	9.37708581313792e-09	0.177	AT1G72060	BX	6	AT1G720602
8.47062906880295e-13	-2.93223	0.026	0.19	1.48422362543565e-08	0.164	AT1G25400	BX	6	AT1G254001
9.41156236557532e-13	-1.51608	0.322	0.576	1.64909395769611e-08	0.254	AT1G31580	BX	6	AT1G315804
1.07179116694216e-12	-2.8327	0.049	0.241	1.87799248271606e-08	0.192	AT3G45860	BX	6	AT3G458601
1.25957499363933e-12	-3.20193	0.019	0.171	2.20702730385483e-08	0.152	AT3G22235	BX	6	AT3G222353
3.2213077007821e-12	-2.91544	0.049	0.234	5.64437535331039e-08	0.185	AT2G05380	BX	6	AT2G053804
3.59831009326116e-12	1.30706526075999	0.719	0.525	6.30495894541221e-08	0.194	AT4G27960	CK	6	AT4G279601
8.36575229670408e-12	-2.80413	0.03	0.19	1.46584711742849e-07	0.16	AT5G25250	BX	6	AT5G252504
1.00762111225374e-11	-1.62089	0.164	0.418	1.76555371289101e-07	0.254	ATCG00380	BX	6	ATCG003804
1.12963337511709e-11	0.995467964461314	0.844	0.703	1.97934359988016e-07	0.141	AT5G64240	CK	6	AT5G64240
1.31158087338744e-11	-2.66277	0.028	0.184	2.29815200634947e-07	0.156	AT5G44580	BX	6	AT5G44580
1.32451706793984e-11	-1.5349	0.151	0.405	2.32081880644419e-07	0.254	ATCG00800	BX	6	ATCG008002
1.43490665773602e-11	-1.73141	0.09	0.31	2.51424344568506e-07	0.22	AT5G49360	BX	6	AT5G493603
1.51928665518118e-11	1.31228087414001	0.614	0.329	2.66209407720846e-07	0.285	AT3G57870	CK	6	AT3G57870
2.49717459321068e-11	1.12492362755738	0.706	0.449	4.37554932222375e-07	0.257	AT4G19840	CK	6	AT4G19840
2.64457501796291e-11	-3.25772	0.017	0.152	4.63382434647461e-07	0.135	AT4G35770	BX	6	AT4G357704
5.28859577998766e-11	-1.38159	0.252	0.513	9.26667752569438e-07	0.261	AT1G11260	BX	6	AT1G112601
6.04232773234027e-11	-1.27268	0.19	0.449	1.05873666526066e-06	0.259	AT4G02380	BX	6	AT4G023804
7.04233631251064e-11	0.86409333228716	0.838	0.646	1.23395816867811e-06	0.192	AT1G12880	CK	6	AT1G12880
7.32553786849314e-11	0.974153153612851	0.814	0.658	1.28358074531737e-06	0.156	AT1G67870	CK	6	AT1G67870
1.16857235530476e-10	-0.820108	0.599	0.804	2.047572480965e-06	0.205	ATCG00270	BX	6	ATCG002703
1.17241992215844e-10	-3.6692	0.011	0.127	2.05431418760603e-06	0.116	AT2G29350	BX	6	AT2G293502
1.25056564938235e-10	1.32054849012361	0.518	0.215	2.19124113084775e-06	0.303	AT5G54660	CK	6	AT5G54660
1.28044217356151e-10	1.85660139036382	0.452	0.184	2.24359077651448e-06	0.268	AT5G49660	CK	6	AT5G49660
1.42684526188129e-10	-3.35393	0.013	0.133	2.5001182678684e-06	0.12	AT4G37370	BX	6	AT4G37370
2.35728083659265e-10	0.902893174017921	0.802	0.544	4.13042748187763e-06	0.258	AT5G02600	CK	6	AT5G02600
2.81015742513907e-10	-1.53992	0.16	0.386	4.92395784032869e-06	0.226	AT3G50480	BX	6	AT3G504802
2.83075116201161e-10	-1.51381	0.134	0.361	4.96004218607675e-06	0.227	AT3G56400	BX	6	AT3G564004
2.98004381954805e-10	0.874700806210082	0.742	0.462	5.22163278061209e-06	0.28	AT1G31812	CK	6	AT1G31812
3.57788135130263e-10	-2.30663	0.034	0.184	6.26916370375247e-06	0.15	AT5G56870	BX	6	AT5G568704
4.48362826592511e-10	-2.42764	0.032	0.177	7.85621344755398e-06	0.145	AT4G23260	BX	6	AT4G232604
9.9524240675077e-10	0.752264730549089	0.838	0.646	1.7438637451087e-05	0.192	AT1G29910	CK	6	AT1G299104
1.03533839266034e-09	-1.61189	0.192	0.418	1.81411993161945e-05	0.226	ATCG00170	BX	6	ATCG001704
2.12674258785031e-09	-1.50647	0.13	0.342	3.72647836243131e-05	0.212	AT2G20670	BX	6	AT2G206704
2.63053619307721e-09	-1.61857	0.107	0.304	4.60922551750989e-05	0.197	AT1G27730	BX	6	AT1G27730
3.27676691418868e-09	0.87030067469512	0.783	0.646	5.74155098704141e-05	0.137	AT4G00780	CK	6	AT4G00780
3.45652901943291e-09	0.755822549962278	0.842	0.684	6.05653014785034e-05	0.158	AT2G01008	CK	6	AT2G01008
3.53917212762718e-09	-1.14697	0.181	0.418	6.20133740202835e-05	0.237	AT1G72150	BX	6	AT1G721504
3.9685195298603e-09	0.566424132756949	0.913	0.741	6.95363992022122e-05	0.172	AT5G42980	CK	6	AT5G42980
4.98648149032917e-09	1.58414197174076	0.414	0.165	8.73731286735477e-05	0.249	AT3G58720	CK	6	AT3G58720
6.77923475484009e-09	-1.86665	0.068	0.234	0.000118785751374308	0.166	ATCG01110	BX	6	ATCG01110
7.04949223075821e-09	0.636970352625106	0.866	0.715	0.000123521202867345	0.151	AT5G54940	CK	6	AT5G549402
7.16379962190868e-09	-1.23125	0.192	0.418	0.000125524096975084	0.226	AT3G04640	BX	6	AT3G04640
8.66875620925646e-09	-1.38019	0.096	0.285	0.000151893946298592	0.189	AT3G26510	BX	6	AT3G265103
8.78272252052563e-09	1.39638930373839	0.463	0.222	0.00015389086400465	0.241	AT5G58980	CK	6	AT5G58980
1.02522262406803e-08	0.84537413494057	0.755	0.595	0.000179639508189201	0.16	AT1G22710	CK	6	AT1G22710
1.31361020440259e-08	-1.78784	0.077	0.247	0.000230170780015421	0.17	AT5G26340	BX	6	AT5G263401
2.00411721412567e-08	1.57499487849361	0.394	0.158	0.0003511614182591	0.236	AT3G13404	CK	6	AT3G13404
2.4186083101733e-08	-1.69252	0.079	0.247	0.000423788548108566	0.168	AT1G02930	BX	6	AT1G029303
2.62635663238565e-08	-1.2423	0.183	0.405	0.000460190209126613	0.222	AT2G33830	BX	6	AT2G338302
2.6295803545403e-08	1.42129149605872	0.371	0.133	0.000460755069722551	0.238	AT4G15660	CK	6	AT4G15660
2.70331146931734e-08	-2.70717	0.019	0.127	0.000473674235653784	0.108	AT3G22231	BX	6	AT3G222311
3.43108985242128e-08	-2.01327	0.049	0.19	0.000601195563941257	0.141	AT3G47800	BX	6	AT3G47800
3.74180510775158e-08	-1.50553	0.156	0.354	0.000655639090980232	0.198	AT2G30600	BX	6	AT2G306004
3.77820201010131e-08	1.65046245002623	0.499	0.266	0.000662016556209952	0.233	AT4G24450	CK	6	AT4G24450
4.00000424770014e-08	-1.60529	0.077	0.241	0.000700880744282019	0.164	AT5G24210	BX	6	AT5G24210
5.33058004368567e-08	-2.05509	0.058	0.203	0.000934024235254604	0.145	AT5G57655	BX	6	AT5G576553
5.52324285348929e-08	1.23769155771933	0.454	0.215	0.000967782612788393	0.239	AT1G10900	CK	6	AT1G10900
5.61803394425681e-08	-2.68514	0.023	0.133	0.000984391907712678	0.11	AT5G60900	BX	6	AT5G60900
6.66196129728046e-08	-1.63106	0.083	0.247	0.00116730885850948	0.164	AT2G44490	BX	6	AT2G44490
1.0209448924854e-07	-2.03915	0.064	0.209	0.00178889964061291	0.145	AT3G57520	BX	6	AT3G575203
1.04514088584191e-07	-2.19769	0.043	0.171	0.00183129586017219	0.128	AT1G21250	BX	6	AT1G212504
1.26266403726152e-07	-2.34727	0.028	0.139	0.00221243992608963	0.111	AT2G43530	BX	6	AT2G43530
1.31095465215916e-07	-1.3042	0.203	0.399	0.00229705474151327	0.196	AT5G20230	BX	6	AT5G20230
2.00205293291082e-07	-0.792759	0.467	0.665	0.00350799714904634	0.198	ATCG00540	BX	6	ATCG005404
2.12998932656209e-07	-1.26223	0.186	0.38	0.0037321672980021	0.194	ATCG00740	BX	6	ATCG007403
2.26590707153263e-07	0.75023133339656	0.765	0.576	0.00397032237073948	0.189	AT2G34430	CK	6	AT2G344304
2.30975069100658e-07	-1.85206	0.058	0.196	0.00404714516078173	0.138	AT4G31800	BX	6	AT4G318003
2.47211894797085e-07	0.884810534503056	0.623	0.411	0.00433164682063452	0.212	AT4G13345	CK	6	AT4G13345
2.65732451849909e-07	2.82265405844049	0.205	0.032	0.0046561640213141	0.173	AT4G16370	CK	6	AT4G16370
2.84300027085808e-07	-1.83975	0.055	0.19	0.00498150507459754	0.135	AT4G31500	BX	6	AT4G315001
2.94406388300472e-07	0.598438901497221	0.812	0.684	0.00515858873580087	0.128	AT5G54270	CK	6	AT5G542704
3.19771323674457e-07	0.869078395531839	0.576	0.329	0.00560303313342383	0.247	AT2G16430	CK	6	AT2G16430
3.36423154965002e-07	0.959116300989759	0.42	0.184	0.00589480652129677	0.236	AT1G51340	CK	6	AT1G51340
3.4842906962477e-07	-1.64181	0.075	0.222	0.00610517415796522	0.147	AT1G72910	BX	6	AT1G72910
3.57860079664705e-07	1.26173703168598	0.333	0.114	0.00627042431588496	0.219	AT5G17450	CK	6	AT5G17450
3.69748233428537e-07	-1.24434	0.296	0.487	0.00647872854613482	0.191	AT2G41100	BX	6	AT2G41100
4.97560583235713e-07	-1.674	0.072	0.215	0.00871825653945617	0.143	AT5G10760	BX	6	AT5G10760
5.15973907093414e-07	-1.64983	0.132	0.297	0.0090408948000908	0.165	AT1G08930	BX	6	AT1G08930
5.28584234879443e-07	-2.56966	0.026	0.127	0.00926185296355759	0.101	AT3G61280	BX	6	AT3G612802
5.31739176227227e-07	-2.56966	0.038	0.152	0.00931713384585348	0.114	AT3G57260	BX	6	AT3G57260
6.35326610758818e-07	1.3436250024684	0.33	0.12	0.011132192873716	0.21	AT1G15960	CK	6	AT1G15960
6.48268468355278e-07	4.77018663854635	0.141	0	0.0113589601025212	0.141	AT2G03500	CK	6	AT2G03500
6.56952668511146e-07	-1.82342	0.051	0.177	0.0115111246576523	0.126	AT4G27450	BX	6	AT4G274501
6.65384427194665e-07	1.24226428750915	0.443	0.241	0.0116588659333049	0.202	AT5G39340	CK	6	AT5G39340
6.99453273749989e-07	-0.698397	0.322	0.551	0.0122558202626473	0.229	AT4G39260	BX	6	AT4G392604
7.68975415071596e-07	1.4324566875361	0.542	0.329	0.0134739872228845	0.213	AT5G45350	CK	6	AT5G453504
7.79708797729007e-07	-1.26154	0.117	0.285	0.0136620575538077	0.168	AT5G63160	BX	6	AT5G63160
7.99762150266458e-07	4.67826414910531	0.139	0	0.0140134323969689	0.139	AT3G42670	CK	6	AT3G42670
8.5614571795122e-07	-1.30338	0.145	0.316	0.0150013852699413	0.171	AT3G14310	BX	6	AT3G143101
8.563881161923e-07	-1.27158	0.132	0.304	0.0150056325719215	0.172	AT1G72930	BX	6	AT1G72930
8.57217410580406e-07	-1.73316	0.045	0.165	0.0150201634681899	0.12	AT4G25940	BX	6	AT4G25940
8.64476083801775e-07	2.10276197763322	0.241	0.063	0.0151473499403747	0.178	AT1G19370	CK	6	AT1G19370
9.34421777750164e-07	-2.4822	0.03	0.133	0.0163729383897384	0.103	AT5G60800	BX	6	AT5G60800
1.01204354532943e-06	1.40662056668792	0.422	0.222	0.0177330270012623	0.2	AT5G37600	CK	6	AT5G37600
1.02524855292979e-06	1.53813992519624	0.335	0.133	0.0179644051444358	0.202	AT1G78580	CK	6	AT1G78580
1.12850650890164e-06	-1.50553	0.096	0.247	0.0197736910489745	0.151	ATCG00670	BX	6	ATCG00670
1.13138470094809e-06	-1.43401	0.151	0.316	0.0198241227300125	0.165	ATCG00190	BX	6	ATCG001904
1.28710909035383e-06	-1.56966	0.107	0.259	0.0225527254811797	0.152	AT3G52400	BX	6	AT3G524002
1.31715002739395e-06	-1.60137	0.094	0.241	0.0230791027799967	0.147	AT1G23710	BX	6	AT1G237101
1.50952977995238e-06	-2.15463	0.034	0.139	0.0264499808043256	0.105	AT2G15080	BX	6	AT2G15080
1.52301889001198e-06	4.5388610924399	0.132	0	0.0266863369907899	0.132	AT3G12730	CK	6	AT3G12730
1.61382527670095e-06	0.947395071881079	0.45	0.234	0.0282774464983541	0.216	AT3G49220	CK	6	AT3G492203
1.65068636753458e-06	-0.795083	0.35	0.544	0.0289233265319408	0.194	AT1G20620	BX	6	AT1G206202
1.66653388412155e-06	-1.92114	0.051	0.171	0.0292010067175778	0.12	AT2G15042	BX	6	AT2G150423
1.77508471231525e-06	-1.56966	0.081	0.222	0.0311030343291878	0.141	AT3G61190	BX	6	AT3G611901
1.89382608419072e-06	-1.84097	0.055	0.177	0.0331836206471898	0.122	AT3G44670	BX	6	AT3G44670
1.91265542334234e-06	4.67826414910531	0.13	0	0.0335135483278046	0.13	AT2G23950	CK	6	AT2G23950
2.02097466531865e-06	-1.64366	0.075	0.209	0.0354115180857134	0.134	AT1G68520	BX	6	AT1G685203
2.03634380083525e-06	1.37716597664039	0.36	0.165	0.0356808160782353	0.195	AT1G44100	CK	6	AT1G44100
2.15909429883092e-06	-1.22863	0.104	0.259	0.0378316503041154	0.155	AT1G58180	BX	6	AT1G581802
2.25067208993895e-06	-1.03568	0.222	0.405	0.0394362763599103	0.183	AT2G30860	BX	6	AT2G30860
2.25391758811942e-06	-1.38909	0.098	0.247	0.0394931439790285	0.149	AT3G26520	BX	6	AT3G265201
2.32301415195807e-06	0.966389535901936	0.399	0.19	0.0407038539706094	0.209	AT5G59890	CK	6	AT5G59890
2.9083926180445e-06	4.58008375516641	0.126	0	0.0509608554533758	0.126	AT1G12890	CK	6	AT1G12890
3.66549131937194e-06	1.31364041095263	0.343	0.146	0.0642267388980352	0.197	AT4G34710	CK	6	AT4G34710
4.10745028501223e-06	-1.56966	0.077	0.209	0.0719707438939843	0.132	AT3G13062	BX	6	AT3G13062
4.95120243128086e-06	-1.85346	0.041	0.146	0.0867549690009033	0.105	AT2G40750	BX	6	AT2G407504
5.07136402378385e-06	-0.72893	0.482	0.633	0.0888604404247407	0.151	ATCG00040	BX	6	ATCG000404
5.53673673248763e-06	4.71573885452398	0.119	0	0.0970147010266482	0.119	AT5G02260	CK	6	AT5G02260
6.16008548014066e-06	-1.18633	0.115	0.266	0.107937017783025	0.151	AT1G49500	BX	6	AT1G49500
7.19319291121574e-06	2.05482750056952	0.224	0.063	0.126039126190322	0.161	AT3G55646	CK	6	AT3G55646
7.4777576258507e-06	-1.8327	0.038	0.139	0.131025269120156	0.101	AT4G08870	BX	6	AT4G08870
7.55367653472097e-06	0.583922900289291	0.827	0.709	0.132355520241381	0.118	AT5G57350	CK	6	AT5G57350
8.11878982292396e-06	1.15436317412043	0.311	0.127	0.142257435277274	0.184	AT3G43270	CK	6	AT3G43270
8.14009839740668e-06	1.02303478516249	0.495	0.316	0.14263080411936	0.179	AT1G19835	CK	6	AT1G19835
8.44080132711358e-06	4.71573885452398	0.115	0	0.147899720853684	0.115	AT5G09730	CK	6	AT5G09730
8.49622505312796e-06	-1.1367	0.156	0.316	0.148870855380908	0.16	ATCG01100	BX	6	ATCG01100
8.68630619521931e-06	2.29540705557562	0.181	0.038	0.152201457152633	0.143	AT3G21460	CK	6	AT3G21460
8.80089271015384e-06	-1.47947	0.06	0.177	0.154209242067316	0.117	AT1G13210	BX	6	AT1G13210
9.37075000023677e-06	-1.44134	0.09	0.222	0.164194281504149	0.132	AT5G21940	BX	6	AT5G219403
9.41838637093964e-06	2.78083388274586	0.16	0.025	0.165028965991604	0.135	AT5G24660	CK	6	AT5G24660
9.96490939309763e-06	-1.39458	0.064	0.184	0.174605142385857	0.12	AT5G47070	BX	6	AT5G47070
1.00039777306603e-05	-1.43216	0.141	0.285	0.175289697796629	0.144	AT1G66880	BX	6	AT1G668803
1.08314207142202e-05	-0.978919	0.194	0.367	0.189788153754567	0.173	AT2G23810	BX	6	AT2G238102
1.12344778478179e-05	-1.56966	0.053	0.165	0.196850520849466	0.112	AT5G49760	BX	6	AT5G49760
1.13460738913741e-05	-1.52075	0.053	0.165	0.198805906724657	0.112	AT5G27350	BX	6	AT5G27350
1.16800877031413e-05	1.10590168516379	0.358	0.171	0.204658496734441	0.187	AT5G22090	CK	6	AT5G22090
1.1787661164908e-05	-1.36613	0.068	0.19	0.206543398931517	0.122	AT4G08470	BX	6	AT4G08470
1.27161302315381e-05	4.33722723127025	0.111	0	0.222812033917011	0.111	AT5G46140	CK	6	AT5G46140
1.27619585687537e-05	-1.36685	0.124	0.266	0.223615038041703	0.142	AT3G61440	BX	6	AT3G61440
1.2789517157945e-05	4.5388610924399	0.111	0	0.224097919641513	0.111	AT2G15310	CK	6	AT2G15310
1.4946955617025e-05	0.746068464585183	0.603	0.443	0.261900556321512	0.16	AT3G61210	CK	6	AT3G61210
1.55441632560264e-05	-1.45102	0.07	0.19	0.272364828572095	0.12	AT1G78830	BX	6	AT1G78830
1.56544998981788e-05	4.26322664982647	0.109	0	0.27429814721589	0.109	AT1G73630	CK	6	AT1G73630
1.62360506004797e-05	1.72801718430241	0.267	0.108	0.284488078621606	0.159	AT4G01600	CK	6	AT4G01600
1.62501339017185e-05	-1.62213	0.055	0.165	0.284734846225912	0.11	AT3G44480	BX	6	AT3G44480
1.73343695680228e-05	-1.13078	0.102	0.241	0.303732823570896	0.139	AT3G54810	BX	6	AT3G548101
1.7664515631198e-05	1.76593966744617	0.279	0.12	0.309517642889851	0.159	AT1G77990	CK	6	AT1G77990
1.91305047605011e-05	1.25775718077344	0.493	0.304	0.3352047044135	0.189	AT5G20010	CK	6	AT5G200104
1.93228179988624e-05	4.3845329460486	0.107	0	0.338574416976068	0.107	AT3G54390	CK	6	AT3G54390
2.18805512284657e-05	1.94691216140263	0.175	0.038	0.383391018625176	0.137	AT5G01760	CK	6	AT5G01760
2.26595657915714e-05	-1.17277	0.149	0.297	0.397040911799915	0.148	AT3G45140	BX	6	AT3G45140
2.5899281159556e-05	1.02727177804896	0.461	0.285	0.453807204477741	0.176	AT5G63850	CK	6	AT5G63850
2.84495008983389e-05	1.06923794349369	0.358	0.184	0.498492154740695	0.174	AT4G18020	CK	6	AT4G18020
2.99990678785143e-05	-1.20354	0.098	0.228	0.525643667367327	0.13	AT2G18700	BX	6	AT2G18700
3.06815653364397e-05	-1.263	0.081	0.203	0.537602387825096	0.122	AT5G18170	BX	6	AT5G18170
3.07719229558015e-05	-1.52075	0.062	0.171	0.539185634031554	0.109	AT1G65800	BX	6	AT1G65800
3.08799315380391e-05	-1.66696	0.079	0.196	0.541078160409521	0.117	AT5G08790	BX	6	AT5G087901
3.12222935864495e-05	-1.44767	0.066	0.177	0.547077028221769	0.111	AT5G54720	BX	6	AT5G54720
3.22157081499607e-05	-1.42282	0.115	0.247	0.564483638203612	0.132	AT1G08450	BX	6	AT1G084501
3.41658413775481e-05	2.1911489717823	0.177	0.044	0.598653872617398	0.133	AT2G02100	CK	6	AT2G021004
3.45733969127192e-05	0.91032957678134	0.426	0.253	0.605795060704666	0.173	AT3G27690	CK	6	AT3G276904
3.63584300474246e-05	1.36893609099758	0.281	0.12	0.637072411290974	0.161	AT1G62180	CK	6	AT1G62180
3.6612143888568e-05	-1.20354	0.109	0.241	0.641517985215489	0.132	AT1G76650	BX	6	AT1G76650
3.76765745094005e-05	0.962057115105903	0.416	0.241	0.660168938553715	0.175	AT1G79430	CK	6	AT1G79430
3.94028030976926e-05	1.00912056145376	0.365	0.19	0.69041591587777	0.175	AT1G01040	CK	6	AT1G01040
4.26797966262312e-05	1.1402574068137	0.341	0.171	0.747835396484823	0.17	AT4G31550	CK	6	AT4G315501
4.46561337766809e-05	-1.11023	0.128	0.266	0.782464776035003	0.138	AT4G36040	BX	6	AT4G36040
5.39356557598672e-05	1.12572312607653	0.403	0.247	0.945060560224393	0.156	AT4G20300	CK	6	AT4G20300
5.4341518714764e-05	2.31786190640331	0.143	0.025	0.952172090920095	0.118	AT5G63460	CK	6	AT5G63460
5.45872076747824e-05	-1.03433	0.149	0.291	0.956477052877538	0.142	AT5G41750	BX	6	AT5G417503
5.81315733558314e-05	0.535735607130858	0.708	0.582	1	0.126	AT3G15353	CK	6	AT3G15353
5.9386090396635e-05	1.78083388274586	0.23	0.089	1	0.141	AT1G65390	CK	6	AT1G653904
6.19524645497922e-05	1.76532088337454	0.198	0.063	1	0.135	AT4G24240	CK	6	AT4G24240
6.54728584123378e-05	-0.694208	0.418	0.576	1	0.158	ATCG00120	BX	6	ATCG00120
6.94600292965672e-05	1.11683716284494	0.313	0.152	1	0.161	AT2G28810	CK	6	AT2G28810
7.12762086174904e-05	-0.860829	0.356	0.5	1	0.144	AT3G13750	BX	6	AT3G13750
7.15568706429667e-05	0.923506660463392	0.495	0.342	1	0.153	AT5G27690	CK	6	AT5G27690
7.41872199507259e-05	-1.24161	0.119	0.247	1	0.128	AT1G70290	BX	6	AT1G70290
7.4818431218815e-05	1.15143582436891	0.328	0.171	1	0.157	AT2G02020	CK	6	AT2G02020
7.65759190188845e-05	-1.60919	0.07	0.177	1	0.107	AT5G45510	BX	6	AT5G455102
7.8704682818113e-05	-0.974054	0.213	0.361	1	0.148	AT3G62550	BX	6	AT3G62550
8.42182957259207e-05	-1.20288	0.1	0.222	1	0.122	AT4G29060	BX	6	AT4G29060
8.63614018714427e-05	-0.830124	0.271	0.43	1	0.159	AT1G59870	BX	6	AT1G598701
8.75728241449321e-05	2.04924646830622	0.158	0.038	1	0.12	AT1G63020	CK	6	AT1G63020
9.03295790093547e-05	0.899522821824757	0.418	0.247	1	0.171	AT5G18240	CK	6	AT5G18240
9.34127604195876e-05	-1.29213	0.079	0.19	1	0.111	AT1G01490	BX	6	AT1G01490
9.6084011795246e-05	-0.781167	0.354	0.5	1	0.146	ATCG01050	BX	6	ATCG01050
0.000107075438142229	-1.337	0.094	0.209	1	0.115	AT4G16890	BX	6	AT4G16890
0.000108927288586384	-0.850564	0.183	0.329	1	0.146	AT2G01850	BX	6	AT2G018503
0.000111302588692013	-1.09162	0.151	0.285	1	0.134	AT1G02610	BX	6	AT1G02610
0.000114862964958323	0.801293066476453	0.482	0.323	1	0.159	AT5G59080	CK	6	AT5G59080
0.000118390182342022	-0.984701	0.128	0.259	1	0.131	AT4G37300	BX	6	AT4G37300
0.000124214638524146	1.16925050161745	0.275	0.127	1	0.148	AT5G05365	CK	6	AT5G05365
0.00012612114248163	-1.9107	0.083	0.19	1	0.107	AT4G12720	BX	6	AT4G12720
0.000127360383099128	1.55586751774559	0.166	0.044	1	0.122	AT5G55190	CK	6	AT5G55190
0.000130185821651636	0.84537413494057	0.478	0.31	1	0.168	AT1G69410	CK	6	AT1G69410
0.000131138976101277	-1.18062	0.113	0.234	1	0.121	AT4G16950	BX	6	AT4G16950
0.000132140037241576	1.10620763258109	0.252	0.108	1	0.144	AT2G32210	CK	6	AT2G322101
0.000133626853688955	-1.32574	0.068	0.171	1	0.103	AT4G33050	BX	6	AT4G33050
0.000143825685074256	-1.19415	0.094	0.209	1	0.115	AT1G54130	BX	6	AT1G54130
0.000146182643625722	1.0369942074822	0.326	0.171	1	0.155	AT5G20020	CK	6	AT5G20020
0.0001604934624043	0.79726471518844	0.514	0.367	1	0.147	AT1G76130	CK	6	AT1G76130
0.000163791388332199	1.82265405844049	0.171	0.051	1	0.12	AT5G02970	CK	6	AT5G02970
0.000181752747441817	-1.29957	0.083	0.19	1	0.107	AT2G31880	BX	6	AT2G31880
0.000184797442224155	-0.961242	0.156	0.291	1	0.135	AT4G20260	BX	6	AT4G202602
0.000188958684106943	1.33155848118355	0.207	0.076	1	0.131	AT5G18590	CK	6	AT5G18590
0.000190587538463202	-1.00262	0.16	0.291	1	0.131	AT2G26980	BX	6	AT2G269802
0.000200058415202723	1.02256713684692	0.324	0.171	1	0.153	AT2G35635	CK	6	AT2G35635
0.000201078279430613	0.927836295132543	0.281	0.133	1	0.148	AT4G02940	CK	6	AT4G02940
0.000213502230269275	0.807190941052683	0.437	0.272	1	0.165	AT1G01470	CK	6	AT1G014704
0.000214690841135028	-1.03915	0.104	0.222	1	0.118	ATCG00810	BX	6	ATCG00810
0.000217226847103005	0.794530457526099	0.512	0.373	1	0.139	AT1G68490	CK	6	AT1G68490
0.000219429386743265	1.25233833368373	0.292	0.152	1	0.14	AT2G27030	CK	6	AT2G27030
0.000228798418539097	-1.11023	0.149	0.272	1	0.123	AT1G25440	BX	6	AT1G254402
0.000235882186283912	1.41639744470385	0.186	0.063	1	0.123	AT3G63110	CK	6	AT3G63110
0.000241653258629153	0.832435079233072	0.388	0.234	1	0.154	AT5G11060	CK	6	AT5G11060
0.000260955996374808	-1.19415	0.094	0.203	1	0.109	AT2G24550	BX	6	AT2G245501
0.000271145142606011	-0.976289	0.164	0.291	1	0.127	AT1G78080	BX	6	AT1G78080
0.000279794072372796	1.07632856978044	0.281	0.139	1	0.142	AT5G50210	CK	6	AT5G50210
0.000301122415118669	-1.1151	0.145	0.266	1	0.121	AT4G19410	BX	6	AT4G19410
0.000326880161998888	-1.14436	0.09	0.196	1	0.106	AT2G31810	BX	6	AT2G31810
0.000330725167564099	-0.750236	0.249	0.392	1	0.143	AT3G09390	BX	6	AT3G093903
0.000342972677018219	1.08314178216393	0.367	0.228	1	0.139	AT4G15700	CK	6	AT4G15700
0.0003654250694767	-0.976289	0.147	0.272	1	0.125	AT4G19420	BX	6	AT4G19420
0.000365434104416148	1.57081785921156	0.179	0.063	1	0.116	AT5G18860	CK	6	AT5G18860
0.000377627472556736	1.00668600607817	0.294	0.152	1	0.142	AT2G19620	CK	6	AT2G19620
0.000379659469079149	1.23769155771933	0.224	0.095	1	0.129	AT4G25170	CK	6	AT4G25170
0.000383431858083698	-0.634515	0.262	0.411	1	0.149	AT1G07135	BX	6	AT1G071351
0.00040030900860337	2.01529913638288	0.168	0.057	1	0.111	AT1G07350	CK	6	AT1G07350
0.000403221090237364	0.825328192738812	0.446	0.304	1	0.142	AT1G45201	CK	6	AT1G45201
0.000407978084024675	1.99802114495105	0.141	0.038	1	0.103	AT4G37400	CK	6	AT4G37400
0.000411374903053531	-1.22174	0.083	0.184	1	0.101	AT4G36500	BX	6	AT4G365001
0.000454024349091824	1.09330164838416	0.275	0.139	1	0.136	AT1G69295	CK	6	AT1G69295
0.000464814114990386	-0.909739	0.149	0.272	1	0.123	AT1G27100	BX	6	AT1G27100
0.000466683828546903	-1.07216	0.092	0.196	1	0.104	AT3G13460	BX	6	AT3G13460
0.000472420286638139	-1.00895	0.115	0.228	1	0.113	AT5G60360	BX	6	AT5G60360
0.000512538045648626	-0.658931	0.126	0.247	1	0.121	AT3G51660	BX	6	AT3G516601
0.000515172949258559	-0.817591	0.196	0.329	1	0.133	AT4G38550	BX	6	AT4G38550
0.000516917592222613	0.600261637104039	0.684	0.582	1	0.102	AT3G11280	CK	6	AT3G11280
0.000544273855281984	0.631970496831377	0.341	0.19	1	0.151	AT4G26840	CK	6	AT4G26840
0.000551468010830155	1.57538696846501	0.19	0.076	1	0.114	AT2G01990	CK	6	AT2G01990
0.00055880630177724	-0.736606	0.32	0.462	1	0.142	AT1G32920	BX	6	AT1G32920
0.000615498572318614	0.66339598205003	0.463	0.31	1	0.153	AT4G37180	CK	6	AT4G37180
0.000626429677975464	1.25136649461641	0.2	0.082	1	0.118	AT2G20850	CK	6	AT2G20850
0.000646742113972015	1.23769155771933	0.2	0.082	1	0.118	AT1G35780	CK	6	AT1G35780
0.000652134117203224	1.17356122029961	0.224	0.101	1	0.123	AT1G09240	CK	6	AT1G09240
0.000723304109673126	-0.816578	0.254	0.386	1	0.132	AT2G22990	BX	6	AT2G22990
0.000752940264696926	0.715738854523975	0.469	0.329	1	0.14	AT4G19200	CK	6	AT4G192003
0.000757259676189275	1.35233412366045	0.226	0.108	1	0.118	AT5G63700	CK	6	AT5G63700
0.000770291219077859	0.746705205207188	0.405	0.266	1	0.139	AT2G31360	CK	6	AT2G313601
0.000809248975336203	-0.928117	0.149	0.266	1	0.117	AT3G51920	BX	6	AT3G51920
0.000881355103892208	0.532541495988625	0.631	0.5	1	0.131	AT2G16586	CK	6	AT2G16586
0.000898910737950003	-0.943478	0.141	0.253	1	0.112	ATCG01090	BX	6	ATCG01090
0.000909238211453307	-1.12036	0.132	0.241	1	0.109	AT4G14365	BX	6	AT4G143651
0.000920886663214313	1.20705993906567	0.296	0.171	1	0.125	AT2G17840	CK	6	AT2G178404
0.000991396673742087	1.10644702444108	0.243	0.12	1	0.123	AT1G29850	CK	6	AT1G29850
0.00101704827084909	1.13660543260502	0.226	0.108	1	0.118	AT1G31340	CK	6	AT1G31340
0.00104706177629672	1.35316877513927	0.168	0.063	1	0.105	AT5G08170	CK	6	AT5G08170
0.00112930642378811	0.721332870997198	0.422	0.285	1	0.137	AT4G36940	CK	6	AT4G36940
0.00113778655678034	0.741124172943888	0.501	0.38	1	0.121	AT4G27520	CK	6	AT4G275204
0.00118966899047673	0.764237372215165	0.386	0.253	1	0.133	AT2G31960	CK	6	AT2G31960
0.0012315000040777	-0.769433	0.156	0.272	1	0.116	AT2G38470	BX	6	AT2G384703
0.00123983095621426	1.3076541158869	0.198	0.089	1	0.109	AT1G28710	CK	6	AT1G28710
0.00125523501743456	-0.586941	0.243	0.386	1	0.143	AT1G37130	BX	6	AT1G37130
0.00130412598866523	1.15522939752736	0.215	0.101	1	0.114	AT2G42590	CK	6	AT2G425902
0.00130873071297217	0.953898591718739	0.211	0.095	1	0.116	AT1G11960	CK	6	AT1G119604
0.00135550595339202	1.10127235949274	0.215	0.101	1	0.114	AT4G28630	CK	6	AT4G28630
0.00141352662638779	1.26905572862867	0.158	0.057	1	0.101	AT4G37790	CK	6	AT4G37790
0.00142555075127301	0.996683458215536	0.249	0.133	1	0.116	AT4G26640	CK	6	AT4G26640
0.00143041076585343	-0.756749	0.211	0.335	1	0.124	AT4G16990	BX	6	AT4G16990
0.00144934230802236	0.874555160352517	0.373	0.247	1	0.126	AT3G56240	CK	6	AT3G56240
0.00147154588856385	0.856601390363825	0.277	0.146	1	0.131	AT4G37080	CK	6	AT4G37080
0.00157085829144106	-0.864407	0.139	0.247	1	0.108	AT4G24770	BX	6	AT4G24770
0.00165253479919567	1.11622804523366	0.241	0.127	1	0.114	AT4G01100	CK	6	AT4G01100
0.00165476629318154	-0.745235	0.158	0.272	1	0.114	ATCG00520	BX	6	ATCG005201
0.00172616769388336	1.38208146705451	0.196	0.089	1	0.107	AT3G05500	CK	6	AT3G055004
0.00173572341980984	-0.765214	0.222	0.342	1	0.12	AT5G24930	BX	6	AT5G24930
0.00180319202346047	1.01529913638288	0.267	0.146	1	0.121	AT4G01250	CK	6	AT4G012503
0.00186283306973976	-0.759886	0.254	0.373	1	0.119	AT2G13360	BX	6	AT2G13360
0.00189204030302611	1.17529502058146	0.232	0.12	1	0.112	AT3G04030	CK	6	AT3G04030
0.00191254712397018	0.723836322222571	0.324	0.196	1	0.128	AT3G11410	CK	6	AT3G11410
0.00207116623773071	-0.605884	0.286	0.411	1	0.125	AT5G40450	BX	6	AT5G404502
0.00221031783462557	1.0357632389426	0.296	0.184	1	0.112	AT4G27410	CK	6	AT4G27410
0.00222284458475703	1.2300379851759	0.239	0.127	1	0.112	AT1G18740	CK	6	AT1G187404
0.00229309085622823	0.915763462831968	0.313	0.196	1	0.117	AT5G38150	CK	6	AT5G38150
0.00254357712346667	-0.869224	0.149	0.253	1	0.104	AT4G23470	BX	6	AT4G23470
0.0026457417526924	1.14147624246003	0.183	0.082	1	0.101	AT3G08590	CK	6	AT3G08590
0.00281582264633063	0.849875527175511	0.207	0.101	1	0.106	AT1G69510	CK	6	AT1G69510
0.00308905045134704	1.06505217157998	0.211	0.108	1	0.103	AT5G63490	CK	6	AT5G63490
0.00316360640536594	0.895299360272253	0.358	0.247	1	0.111	AT3G53960	CK	6	AT3G53960
0.00343212003271815	0.540581952367237	0.49	0.373	1	0.117	AT4G26630	CK	6	AT4G26630
0.00347163682285035	0.960851352360506	0.19	0.089	1	0.101	AT3G05490	CK	6	AT3G05490
0.00363600589481554	0.743494520921356	0.299	0.184	1	0.115	AT1G04080	CK	6	AT1G04080
0.00365403945717204	-0.604996	0.203	0.316	1	0.113	AT5G19240	BX	6	AT5G192403
0.00382323798837644	-0.710526	0.145	0.247	1	0.102	AT3G46620	BX	6	AT3G46620
0.00387099306841841	0.875121478334622	0.252	0.146	1	0.106	AT1G78040	CK	6	AT1G780404
0.00407400834107687	0.822654058440487	0.299	0.184	1	0.115	AT1G12140	CK	6	AT1G12140
0.00446446474106531	0.711622746051743	0.273	0.158	1	0.115	AT1G64060	CK	6	AT1G640601
0.00448201504080877	-0.558259	0.188	0.297	1	0.109	AT5G08760	BX	6	AT5G087602
0.00459104771445353	-0.682138	0.173	0.278	1	0.105	AT3G17410	BX	6	AT3G17410
0.0046423189721953	0.770186638546351	0.26	0.152	1	0.108	AT1G19715	CK	6	AT1G19715
0.00507403907789426	-0.558775	0.239	0.354	1	0.115	ATCG00710	BX	6	ATCG00710
0.00508381026587677	0.661116842490893	0.365	0.247	1	0.118	AT4G26970	CK	6	AT4G26970
0.00540800629201557	0.752264730549089	0.211	0.108	1	0.103	AT5G44530	CK	6	AT5G445302
0.00546228664212436	-0.705985	0.2	0.304	1	0.104	AT3G19010	BX	6	AT3G19010
0.00548133086454957	0.893510655984841	0.277	0.171	1	0.106	AT1G73480	CK	6	AT1G734804
0.00568226845041658	-0.559679	0.239	0.354	1	0.115	AT3G16770	BX	6	AT3G16770
0.00607120829346943	0.772728833108804	0.264	0.158	1	0.106	AT5G29000	CK	6	AT5G29000
0.00732290113520464	0.626123700416005	0.333	0.215	1	0.118	AT1G79280	CK	6	AT1G79280
0.00736845423710884	0.706854270859142	0.397	0.291	1	0.106	AT1G20450	CK	6	AT1G204504
0.0074956149026941	-0.610305	0.247	0.354	1	0.107	AT2G45180	BX	6	AT2G45180
0.00816581934489288	-0.544128	0.205	0.31	1	0.105	AT2G01670	BX	6	AT2G016702
0.00866127945004576	0.594723453562609	0.394	0.285	1	0.109	AT2G32700	CK	6	AT2G32700
7.02852094069357e-94	2.35831924776784	0.962	0.753	1.23153743922833e-89	0.209	AT1G56660	CK	4	AT1G566604
4.92524861882055e-79	1.91807362351917	0.938	0.399	8.63002062989737e-75	0.539	AT1G20450	CK	4	AT1G204505
3.84599803756442e-67	2.4204769728862	0.767	0.234	6.73895776142038e-63	0.533	AT3G27690	CK	4	AT3G276905
5.64066349053181e-65	2.23839457877339	0.803	0.325	9.88357056810983e-61	0.478	AT3G17800	CK	4	AT3G178004
8.88270654658669e-64	-4.70151	0.053	0.555	1.55642784109292e-59	0.502	AT1G10070	BX	4	AT1G10070
3.35896199010237e-61	-4.62548	0.038	0.521	5.88557319905737e-57	0.483	AT5G56870	BX	4	AT5G568705
4.30848719208849e-58	3.95795774362955	0.524	0.053	7.54933125797746e-54	0.471	AT2G02100	CK	4	AT2G021005
1.52895310453704e-57	2.04439841427607	0.795	0.329	2.67903162976981e-53	0.466	AT2G39010	CK	4	AT2G390103
1.27134882414567e-54	3.35967194906915	0.524	0.061	2.22765740966805e-50	0.463	AT3G24520	CK	4	AT3G245204
5.94611663943972e-54	-1.86934	0.427	0.835	1.04187855756263e-49	0.408	AT5G20250	BX	4	AT5G202505
4.80747146214593e-51	1.23802557391249	0.932	0.643	8.4236514959721e-47	0.289	AT4G10340	CK	4	AT4G103404
5.11234135790235e-50	2.47664902512015	0.639	0.19	8.9578445273165e-46	0.449	AT2G17840	CK	4	AT2G178405
5.90721184430432e-50	-2.33397	0.216	0.665	1.035061659359e-45	0.449	AT3G01290	BX	4	AT3G012905
1.33329379430745e-49	1.89598833119136	0.767	0.325	2.33619738638551e-45	0.442	AT1G20440	CK	4	AT1G204404
2.46127769104757e-49	1.44491166743153	0.865	0.513	4.31265077025355e-45	0.352	AT5G54270	CK	4	AT5G542705
3.24536559899493e-49	1.13286073558286	0.949	0.745	5.68652960255891e-45	0.204	AT3G47470	CK	4	AT3G474702
5.39723200993367e-49	0.960340511775366	0.976	0.854	9.45702992780577e-45	0.122	AT2G34420	CK	4	AT2G344202
1.10139383980221e-48	3.10584137056519	0.502	0.074	1.92986228610143e-44	0.428	AT4G34410	CK	4	AT4G344104
5.59257827159862e-45	-8.33917	0	0.352	9.79931564749509e-41	0.352	AT3G44300	BX	4	AT3G44300
1.36797266558025e-43	-6.53621	0.004	0.352	2.39696170462972e-39	0.348	AT1G67980	BX	4	AT1G679801
1.46049210147783e-43	-2.92108	0.12	0.525	2.55907426020945e-39	0.405	AT2G14560	BX	4	AT2G145605
1.79059444916373e-42	2.43890365423213	0.553	0.143	3.13747959382469e-38	0.41	AT4G17090	CK	4	AT4G170903
3.16319512903402e-42	-2.42538	0.25	0.622	5.54255050509341e-38	0.372	AT4G35770	BX	4	AT4G357705
1.40939183168231e-41	-9.21524	0	0.329	2.46953636747374e-37	0.329	AT3G60140	BX	4	AT3G60140
4.85814796738492e-41	3.00610019953642	0.491	0.103	8.51244686845185e-37	0.388	AT5G15970	CK	4	AT5G159704
2.06748732608139e-40	1.22508338003193	0.876	0.612	3.62265129275981e-36	0.264	AT3G55980	CK	4	AT3G559803
1.8801287422189e-39	2.18677606101057	0.581	0.19	3.29436158211595e-35	0.391	AT1G30360	CK	4	AT1G303604
1.10680306698487e-38	-3.29528	0.064	0.424	1.93934033397089e-34	0.36	AT1G21400	BX	4	AT1G21400
1.26411896003004e-38	-1.95722	0.226	0.627	2.21498924176464e-34	0.401	AT5G24530	BX	4	AT5G245305
4.19761912053898e-38	-7.74317	0	0.304	7.3550682230084e-34	0.304	AT1G03850	BX	4	AT1G038502
5.12592737527088e-38	1.10352923527535	0.906	0.658	8.98164994694963e-34	0.248	AT1G73540	CK	4	AT1G735404
1.92359782690106e-36	1.15932113703156	0.853	0.608	3.37052811229604e-32	0.245	AT1G29910	CK	4	AT1G299105
2.23703700611101e-36	-3.65808	0.051	0.386	3.91973624210771e-32	0.335	AT1G14880	BX	4	AT1G148805
2.57818228249887e-36	-2.43118	0.139	0.508	4.51749099539451e-32	0.369	AT5G26340	BX	4	AT5G263402
2.98727040620293e-36	1.39103742632315	0.756	0.439	5.23429520574877e-32	0.317	AT1G02660	CK	4	AT1G026604
1.56901135027123e-35	1.58507882364328	0.722	0.382	2.74922168794524e-31	0.34	AT5G08760	CK	4	AT5G087603
1.77745897336198e-35	-2.87779	0.126	0.473	3.11446361312486e-31	0.347	AT3G45300	BX	4	AT3G45300
7.96573055494295e-35	2.20188193725771	0.536	0.175	1.3957553078371e-30	0.361	AT4G27520	CK	4	AT4G275205
9.30934916254588e-35	1.04475394473915	0.887	0.654	1.63118416026129e-30	0.233	AT3G54890	CK	4	AT3G548902
1.52542607405997e-34	2.54889324601363	0.449	0.099	2.67285156696787e-30	0.35	AT3G47960	CK	4	AT3G479604
1.3478821757366e-33	2.05232586123819	0.538	0.181	2.36175914832567e-29	0.357	AT1G01470	CK	4	AT1G014705
2.13771286001211e-33	1.27759122419624	0.786	0.481	3.74570047331323e-29	0.305	AT2G34430	CK	4	AT2G344305
3.02186730734601e-33	1.55022969357645	0.652	0.285	5.29491589593168e-29	0.367	AT3G45780	CK	4	AT3G457804
3.13716930232786e-33	1.75534412348106	0.545	0.165	5.49694805153888e-29	0.38	AT3G01490	CK	4	AT3G014901
1.09053780960116e-32	-2.49457	0.135	0.477	1.91084034998315e-28	0.342	AT5G07440	BX	4	AT5G07440
9.83424236741943e-32	-2.07427	0.173	0.519	1.72315594761923e-27	0.346	AT3G56400	BX	4	AT3G564005
1.7235671852355e-31	-5.70954	0.004	0.266	3.02003442196965e-27	0.262	AT4G15610	BX	4	AT4G15610
9.93790048350923e-31	-1.25805	0.519	0.8	1.74131892272049e-26	0.281	AT2G25510	BX	4	AT2G255105
1.16838120788995e-30	1.25088806813519	0.786	0.487	2.04723755246478e-26	0.299	AT1G80840	CK	4	AT1G808404
1.17731925059605e-30	-1.66651	0.417	0.715	2.06289879089439e-26	0.298	AT1G35710	BX	4	AT1G357105
2.49755354432437e-30	2.70451986440338	0.385	0.076	4.37621332036516e-26	0.309	AT1G51090	CK	4	AT1G510904
4.67027220115508e-30	-5.74791	0.013	0.272	8.18325095086393e-26	0.259	AT1G22400	BX	4	AT1G224001
6.79251392510316e-30	1.71955300430447	0.598	0.262	1.19018428995658e-25	0.336	AT4G11280	CK	4	AT4G112804
6.82359567298609e-30	1.01125409488147	0.831	0.538	1.19563043382062e-25	0.293	AT1G18300	CK	4	AT1G183004
2.05605914347672e-29	1.32522759624675	0.752	0.47	3.6026268311999e-25	0.282	AT4G34150	CK	4	AT4G341504
3.28980053299624e-29	2.23931881661739	0.434	0.114	5.764388493916e-25	0.32	AT3G28860	CK	4	AT3G288603
7.57901785751765e-29	2.44901288364472	0.389	0.084	1.32799550899424e-24	0.305	AT5G49520	CK	4	AT5G495203
1.14209694580671e-28	1.96833784681526	0.491	0.169	2.00118226844251e-24	0.322	AT3G55430	CK	4	AT3G554304
1.23642058452495e-28	-2.22041	0.118	0.437	2.16645614820462e-24	0.319	AT2G26560	BX	4	AT2G265605
6.03874259399723e-28	2.05350675271846	0.447	0.133	1.05810847732019e-23	0.314	AT1G53840	CK	4	AT1G538404
1.94708397750441e-27	2.88018123539483	0.325	0.051	3.41168054538322e-23	0.274	AT2G33510	CK	4	AT2G335103
2.0069477558311e-27	3.44722182811873	0.271	0.021	3.51657385776726e-23	0.25	AT4G27657	CK	4	AT4G276574
2.12286104240012e-27	-3.58469	0.068	0.344	3.71967711849349e-23	0.276	AT1G80380	BX	4	AT1G80380
2.29751103037606e-27	1.30848117834682	0.669	0.359	4.02569882742494e-23	0.31	AT4G29780	CK	4	AT4G297804
3.29688366324055e-27	3.55087361014187	0.28	0.027	5.7767995547301e-23	0.253	AT5G08780	CK	4	AT5G087802
8.38323451590727e-27	4.98581066685842	0.246	0.013	1.46891035187727e-22	0.233	AT5G52310	CK	4	AT5G523104
1.02120269328417e-26	1.6358749941844	0.592	0.285	1.78935135917251e-22	0.307	AT1G17420	CK	4	AT1G174204
1.55229376170486e-26	-7.52078	0	0.217	2.71992912925926e-22	0.217	AT1G15380	BX	4	AT1G15380
1.64825748912579e-26	-2.02652	0.165	0.473	2.8880767724462e-22	0.308	ATCG00170	BX	4	ATCG001705
2.65302786459438e-26	2.73353975316271	0.327	0.057	4.64863542434228e-22	0.27	AT2G35290	CK	4	AT2G352902
4.43358615244367e-26	1.26883486906918	0.665	0.348	7.7685296563118e-22	0.317	AT4G27440	CK	4	AT4G27440
1.41812908416577e-25	2.87153714098558	0.314	0.053	2.48484578127525e-21	0.261	AT1G73530	CK	4	AT1G735304
1.91206407843001e-25	1.99211287462105	0.47	0.169	3.35031867822506e-21	0.301	AT1G11210	CK	4	AT1G112103
2.92402006178539e-25	0.936526775326567	0.831	0.582	5.12346795226036e-21	0.249	AT1G31330	CK	4	AT1G31330
4.48141438735487e-25	2.01264215976571	0.415	0.122	7.8523342895232e-21	0.293	AT3G57930	CK	4	AT3G579304
7.46538080747366e-25	-1.2841	0.434	0.728	1.30808402508553e-20	0.294	AT3G47340	BX	4	AT3G47340
1.04528476845545e-24	1.39202166074637	0.528	0.198	1.83154797128764e-20	0.33	AT1G70940	CK	4	AT1G709401
1.1698591601393e-24	-7.49732	0	0.203	2.04982722039608e-20	0.203	AT2G45220	BX	4	AT2G45220
1.73309147022748e-24	1.7117171910808	0.466	0.165	3.0367228741326e-20	0.301	AT2G45820	CK	4	AT2G458204
1.90996462076443e-24	1.70913569405861	0.447	0.143	3.34664000850343e-20	0.304	AT4G16780	CK	4	AT4G167804
4.07937817391214e-24	1.38904673513399	0.643	0.359	7.14788643632885e-20	0.284	AT4G24570	CK	4	AT4G245704
4.69247258080461e-24	2.99466246034105	0.291	0.046	8.22215045608584e-20	0.245	AT2G05920	CK	4	AT2G059204
6.39329847629471e-24	1.57091955234363	0.515	0.209	1.12023375901636e-19	0.306	AT2G30020	CK	4	AT2G300204
6.5071152300375e-24	2.75534412348106	0.301	0.053	1.14017673060717e-19	0.248	AT3G10720	CK	4	AT3G107203
7.24875289293603e-24	-1.56987	0.265	0.559	1.27012648190025e-19	0.294	AT5G57655	BX	4	AT5G576554
7.93882467772518e-24	-2.52669	0.085	0.352	1.39104086003101e-19	0.267	AT1G14870	BX	4	AT1G14870
1.64355363815605e-23	-1.37166	0.357	0.643	2.87983468477702e-19	0.286	AT3G57520	BX	4	AT3G575204
2.418555202081e-23	-1.40109	0.365	0.637	4.23779242508633e-19	0.272	ATCG00540	BX	4	ATCG005405
4.48197438478783e-23	-2.27846	0.111	0.38	7.85331551702524e-19	0.269	AT3G13450	BX	4	AT3G13450
7.30820613353346e-23	-3.69587	0.032	0.255	1.28054387871773e-18	0.223	AT2G29350	BX	4	AT2G293503
9.19133022341321e-23	1.74524353351209	0.447	0.156	1.61050488174646e-18	0.291	AT1G52190	CK	4	AT1G52190
9.82096676359437e-23	3.71881824745595	0.233	0.021	1.72082979631701e-18	0.212	AT1G60190	CK	4	AT1G601904
1.49383993354689e-22	-2.66443	0.062	0.306	2.61750633156085e-18	0.244	AT1G72060	BX	4	AT1G720603
1.49848555522684e-22	2.97012336070763	0.254	0.032	2.62564638986846e-18	0.222	AT3G16800	CK	4	AT3G168003
1.67638057065117e-22	2.54194048537187	0.314	0.068	2.93735403589498e-18	0.246	AT1G78070	CK	4	AT1G780704
3.25959745472958e-22	2.49837147043447	0.323	0.076	5.71146666017717e-18	0.247	AT3G19240	CK	4	AT3G192404
4.18259980933108e-22	-5.06908	0.011	0.207	7.32875138590992e-18	0.196	AT4G37520	BX	4	AT4G37520
6.10749336820633e-22	-1.27431	0.483	0.713	1.07015498797711e-17	0.23	ATCG00270	BX	4	ATCG002704
9.23982475596339e-22	-2.80605	0.034	0.255	1.61900209373991e-17	0.221	AT3G30775	BX	4	AT3G30775
1.27241345610439e-21	1.89285	0.423	0.156	2.22952285778611e-17	0.267	AT5G66210	CK	4	AT5G662104
1.58624874094569e-21	2.16422939577831	0.348	0.095	2.77942504388504e-17	0.253	AT4G21570	CK	4	AT4G215704
2.12969215519785e-21	1.89114334101875	0.4	0.133	3.73164659433767e-17	0.267	AT5G45340	CK	4	AT5G453404
2.1400935202941e-21	1.56192110265603	0.474	0.192	3.74987186625932e-17	0.282	AT3G57530	CK	4	AT3G575304
2.60738485440861e-21	1.3911877932044	0.498	0.205	4.56865974189477e-17	0.293	AT5G35790	CK	4	AT5G357903
2.74008106274497e-21	1.27785511573546	0.598	0.323	4.80117003814173e-17	0.275	AT1G73480	CK	4	AT1G734805
5.26180647357311e-21	-1.07089	0.451	0.703	9.21973730299481e-17	0.252	AT1G31580	BX	4	AT1G315805
6.19808405319969e-21	1.10997517007221	0.673	0.411	1.08602828780165e-16	0.262	AT5G14740	CK	4	AT5G14740
1.03299582697403e-20	6.9010215786767	0.169	0	1.81001528802389e-16	0.169	AT1G73510	CK	4	AT1G735103
1.03834386709919e-20	-2.07106	0.079	0.323	1.8193861239312e-16	0.244	AT4G23260	BX	4	AT4G232605
1.14423901953359e-20	-2.05597	0.1	0.35	2.00493561002676e-16	0.25	ATCG00180	BX	4	ATCG001805
1.5693619293993e-20	2.83307542671363	0.274	0.053	2.74983597269345e-16	0.221	AT5G63770	CK	4	AT5G637704
1.7373415571259e-20	0.96232271967932	0.709	0.409	3.04416987639601e-16	0.3	AT2G05070	CK	4	AT2G05070
2.11763480126607e-20	0.645453515536296	0.94	0.833	3.71051969877841e-16	0.107	AT1G29920	CK	4	AT1G299202
2.41182459459761e-20	2.19049774417008	0.359	0.11	4.22599905465392e-16	0.249	AT1G65390	CK	4	AT1G653905
2.5027251969118e-20	-3.39903	0.032	0.236	4.38527509002885e-16	0.204	AT4G33150	BX	4	AT4G33150
2.68532573478002e-20	2.25938662881865	0.293	0.063	4.70522775248155e-16	0.23	AT5G16830	CK	4	AT5G168303
5.57360883438901e-20	0.891745090783837	0.765	0.551	9.76607739961642e-16	0.214	AT3G61470	CK	4	AT3G614704
5.96292391379172e-20	-2.11255	0.081	0.316	1.04482352817459e-15	0.235	AT4G31800	BX	4	AT4G318004
6.75526899503863e-20	2.3306564541685	0.276	0.055	1.18365823331067e-15	0.221	AT4G36010	CK	4	AT4G360104
6.86374384677134e-20	1.37385918391324	0.521	0.249	1.20266519683127e-15	0.272	AT5G35735	CK	4	AT5G357354
7.04811913188252e-20	1.8663754358698	0.346	0.099	1.23497143428846e-15	0.247	AT3G20500	CK	4	AT3G205004
8.13009103380968e-20	-1.72557	0.175	0.435	1.42455455094413e-15	0.26	AT1G21130	BX	4	AT1G211304
1.02967925739593e-19	1.68787454024768	0.408	0.143	1.80420399480915e-15	0.265	AT1G78970	CK	4	AT1G78970
1.04389414079679e-19	-7.35666	0	0.162	1.82911131350414e-15	0.162	AT4G26260	BX	4	AT4G26260
1.16214178776379e-19	2.02714873894259	0.314	0.08	2.03630484051971e-15	0.234	AT4G25490	CK	4	AT4G254904
1.39939749428562e-19	2.52087886984404	0.267	0.053	2.45202428948726e-15	0.214	AT2G03240	CK	4	AT2G032404
1.42796753791711e-19	-5.85199	0.002	0.167	2.50208471993836e-15	0.165	AT3G13790	BX	4	AT3G13790
1.81694288367031e-19	-1.0444	0.455	0.703	3.18364732076711e-15	0.248	AT4G02380	BX	4	AT4G023805
1.92435623827747e-19	2.9010215786767	0.218	0.025	3.37185700070979e-15	0.193	AT3G48520	CK	4	AT3G485204
2.60727141272839e-19	2.03332887078083	0.318	0.084	4.56846096938269e-15	0.234	AT3G49220	CK	4	AT3G492204
3.22395327328855e-19	2.37201548392955	0.282	0.063	5.64901092545619e-15	0.219	AT3G12710	CK	4	AT3G12710
3.62809957582431e-19	2.96129743410759	0.254	0.049	6.35715607675935e-15	0.205	AT4G18280	CK	4	AT4G182802
4.8328652624526e-19	-3.84512	0.013	0.188	8.46814651286945e-15	0.175	AT2G18660	BX	4	AT2G186602
6.68861244678473e-19	-1.72029	0.288	0.53	1.17197867292562e-14	0.242	AT1G12240	BX	4	AT1G12240
7.06458036131202e-19	1.06254611259042	0.596	0.321	1.23785577090909e-14	0.275	AT5G46110	CK	4	AT5G461101
7.31136935347819e-19	1.82961688585969	0.333	0.097	1.28109813811645e-14	0.236	AT3G19820	CK	4	AT3G198201
8.64705799881908e-19	1.60919375628145	0.393	0.139	1.51513750255308e-14	0.254	AT3G08030	CK	4	AT3G080303
9.52628754430135e-19	-1.99985	0.113	0.348	1.66919610351248e-14	0.235	AT4G15530	BX	4	AT4G15530
1.12510397183547e-18	-1.60053	0.179	0.432	1.9714071794501e-14	0.253	AT2G15042	BX	4	AT2G150424
1.18534116629057e-18	1.36887577639899	0.556	0.319	2.07695479157434e-14	0.237	AT1G56510	CK	4	AT1G565104
1.73034644048504e-18	-2.03712	0.085	0.314	3.03191303301789e-14	0.229	AT5G51070	BX	4	AT5G510702
1.88945734826813e-18	1.47166839733596	0.451	0.194	3.31070716563541e-14	0.257	AT5G16030	CK	4	AT5G160302
1.91665443783548e-18	-6.68206	0	0.152	3.35836190597532e-14	0.152	AT1G15040	BX	4	AT1G15040
2.00363268712615e-18	-5.17802	0.004	0.162	3.51076519438244e-14	0.158	AT1G02220	BX	4	AT1G02220
2.74834016388402e-18	-1.04953	0.425	0.656	4.81564163515758e-14	0.231	ATCG00040	BX	4	ATCG000405
3.01665612945215e-18	-3.19794	0.045	0.241	5.28578487002606e-14	0.196	AT5G41080	BX	4	AT5G41080
3.12960041101299e-18	-1.45735	0.241	0.489	5.48368584017696e-14	0.248	AT1G58180	BX	4	AT1G581803
3.15960060711203e-18	1.84369999790191	0.348	0.114	5.53625218378169e-14	0.234	AT2G28900	CK	4	AT2G289002
3.53564437162164e-18	1.59480434808153	0.447	0.198	6.19515606795543e-14	0.249	AT1G27770	CK	4	AT1G277704
4.08238917993337e-18	2.38761233898057	0.246	0.046	7.15316232107925e-14	0.2	AT5G54470	CK	4	AT5G544702
4.13383472786251e-18	-4.26173	0.013	0.179	7.24330521016069e-14	0.166	AT1G09500	BX	4	AT1G09500
4.3451879297803e-18	2.88874324889826	0.214	0.03	7.61363829056105e-14	0.184	AT4G24380	CK	4	AT4G243804
4.40954689320369e-18	1.96591110942072	0.323	0.097	7.72640806627151e-14	0.226	AT3G05500	CK	4	AT3G055005
5.88670509920647e-18	-1.69635	0.156	0.399	1.03146846748296e-13	0.243	AT1G03090	BX	4	AT1G03090
6.23647212712995e-18	-7.48942	0	0.148	1.09275464611571e-13	0.148	AT1G33960	BX	4	AT1G33960
6.60789214137938e-18	1.94084192884383	0.303	0.082	1.1578348610125e-13	0.221	AT3G10300	CK	4	AT3G103004
8.65919067483107e-18	-2.03845	0.111	0.335	1.5172633900439e-13	0.224	ATCG01130	BX	4	ATCG011305
1.20773785452088e-17	-2.07388	0.105	0.327	2.11619826869149e-13	0.222	AT3G51730	BX	4	AT3G51730
1.98658342213463e-17	1.30131249258635	0.466	0.213	3.4808914722643e-13	0.253	AT4G21960	CK	4	AT4G219603
2.07923377881282e-17	-1.79791	0.141	0.371	3.64323342723581e-13	0.23	ATCG00190	BX	4	ATCG001905
2.34873226950835e-17	-0.793518	0.724	0.831	4.11544868263253e-13	0.107	ATCG00280	BX	4	ATCG00280
3.22034621852441e-17	-2.38601	0.064	0.266	5.64269064409847e-13	0.202	AT1G54100	BX	4	AT1G54100
3.35365132537716e-17	-1.60006	0.115	0.346	5.87626785232586e-13	0.231	AT5G07100	BX	4	AT5G071004
4.20395418937694e-17	1.83693165797732	0.316	0.097	7.36616853062627e-13	0.219	AT3G45970	CK	4	AT3G459704
4.81737027657463e-17	2.49481657325784	0.229	0.042	8.44099619861407e-13	0.187	AT5G52050	CK	4	AT5G520503
5.25526590810285e-17	1.43553608046807	0.402	0.158	9.20827692417782e-13	0.244	AT1G18740	CK	4	AT1G187405
5.94040086940905e-17	2.02694054281828	0.284	0.076	1.04087704033785e-12	0.208	AT1G78280	CK	4	AT1G782804
7.97760600042346e-17	1.60334103003601	0.353	0.122	1.3978361233942e-12	0.231	AT1G23080	CK	4	AT1G23080
8.24610964914805e-17	1.20574866521658	0.496	0.236	1.44488333272372e-12	0.26	AT2G43010	CK	4	AT2G430104
9.87831447520634e-17	-0.847269	0.4	0.671	1.73087826234565e-12	0.271	AT2G30600	BX	4	AT2G306005
1.01615960288174e-16	1.21602428831562	0.487	0.234	1.78051485616938e-12	0.253	AT1G13260	CK	4	AT1G132603
1.20431556256059e-16	-2.84835	0.032	0.207	2.11020172871867e-12	0.175	AT1G58190	BX	4	AT1G58190
1.28223618147075e-16	0.797274803946979	0.701	0.435	2.24673423717305e-12	0.266	AT3G16770	CK	4	AT3G167701
1.30074911977713e-16	-1.73651	0.143	0.367	2.27917260767349e-12	0.224	ATCG00380	BX	4	ATCG003805
1.62140674164717e-16	1.0806628075692	0.551	0.306	2.84102889271416e-12	0.245	AT1G74470	CK	4	AT1G74470
1.66804383994834e-16	1.4250037887775	0.393	0.156	2.92274641635748e-12	0.237	AT3G15210	CK	4	AT3G152104
1.77381089207617e-16	2.53622683417747	0.226	0.044	3.10807144509586e-12	0.182	AT1G29395	CK	4	AT1G293953
1.80219096793345e-16	1.42276878439419	0.438	0.203	3.157799014013e-12	0.235	AT1G58290	CK	4	AT1G582904
1.80508977139238e-16	1.14236724659031	0.517	0.268	3.16287829743373e-12	0.249	AT1G21500	CK	4	AT1G215002
2.23638554500413e-16	2.57780593792887	0.212	0.036	3.91859475195623e-12	0.176	AT4G27720	CK	4	AT4G277204
2.76260914237665e-16	-4.69587	0.006	0.15	4.84064373927237e-12	0.144	AT5G22300	BX	4	AT5G22300
2.8886860313894e-16	-4.45735	0.006	0.15	5.06155566420051e-12	0.144	AT4G11890	BX	4	AT4G118901
3.62964587577959e-16	-1.65405	0.126	0.348	6.359865503541e-12	0.222	AT5G21940	BX	4	AT5G219404
4.30691479544487e-16	2.46060085791993	0.226	0.046	7.5465761045785e-12	0.18	AT2G26690	CK	4	AT2G26690
4.50843363436897e-16	-2.02243	0.094	0.304	7.89967741414130e-12	0.21	AT5G01600	BX	4	AT5G01600
4.75292922040642e-16	1.2756765655995	0.44	0.196	8.32808257999613e-12	0.244	AT3G04910	CK	4	AT3G049102
5.69473692279391e-16	2.07201649291693	0.259	0.065	9.97831803611949e-12	0.194	AT2G47060	CK	4	AT2G470603
6.11308640006742e-16	-6.35666	0	0.131	1.07113499901981e-11	0.131	AT1G51890	BX	4	AT1G518901
7.23520134935992e-16	2.45649964170674	0.248	0.061	1.26775198043485e-11	0.187	AT3G07195	CK	4	AT3G071953
9.56840594477261e-16	2.02894777102504	0.235	0.051	1.67657608964306e-11	0.184	AT5G22580	CK	4	AT5G22580
1.00806942913207e-15	-0.850615	0.466	0.711	1.7663392537252e-11	0.245	AT4G02520	BX	4	AT4G025205
1.06896238939677e-15	0.715815759294423	0.741	0.481	1.87303589870101e-11	0.26	AT1G76180	CK	4	AT1G761802
1.08822345631037e-15	-6.37394	0	0.129	1.90678514014703e-11	0.129	AT5G13080	BX	4	AT5G13080
1.0934524205179e-15	-6.52078	0	0.129	1.91594733123146e-11	0.129	AT1G80160	BX	4	AT1G80160
1.2066537445322e-15	1.45734604539244	0.444	0.219	2.11429869116932e-11	0.225	AT4G13575	CK	4	AT4G135752
1.3268361435002e-15	-2.45967	0.043	0.217	2.32488229064104e-11	0.174	AT5G39610	BX	4	AT5G396101
1.3319774586674e-15	2.1001726204785	0.239	0.055	2.33389090307703e-11	0.184	AT2G35880	CK	4	AT2G35880
1.33260027249802e-15	2.27213512156064	0.231	0.051	2.33498219747102e-11	0.18	AT5G13100	CK	4	AT5G131004
1.54548169167695e-15	-6.14149	0.002	0.133	2.70799302015636e-11	0.131	AT2G05540	BX	4	AT2G055401
1.64515897079371e-15	1.88187652940999	0.254	0.063	2.88264754862474e-11	0.191	AT3G61640	CK	4	AT3G616404
1.97046492789335e-15	3.79598610797841	0.156	0.013	3.45264864665473e-11	0.143	AT2G42540	CK	4	AT2G425401
2.21345222011963e-15	1.41006554131632	0.423	0.198	3.87841098009361e-11	0.225	AT5G50950	CK	4	AT5G509503
2.27059891273746e-15	2.02864686476868	0.256	0.068	3.97854341489857e-11	0.188	AT3G49720	CK	4	AT3G497204
2.56592677268438e-15	2.41367981053244	0.22	0.046	4.49601689109757e-11	0.174	AT5G65470	CK	4	AT5G654704
3.50523377348128e-15	1.55289200734865	0.37	0.15	6.1418706178939e-11	0.22	AT2G39800	CK	4	AT2G398001
3.74024369053414e-15	-2.99543	0.026	0.181	6.55365499455391e-11	0.155	AT2G39400	BX	4	AT2G394001
3.82180726034434e-15	1.54271467108451	0.355	0.139	6.69657068157535e-11	0.216	AT2G29290	CK	4	AT2G292901
4.09366414080729e-15	3.37593053393294	0.158	0.015	7.17291830752254e-11	0.143	AT3G54000	CK	4	AT3G540004
4.14498184086011e-15	-3.93582	0.011	0.15	7.26283718155509e-11	0.139	AT5G38710	BX	4	AT5G38710
4.17852311627445e-15	2.66223471908958	0.192	0.032	7.32160820433609e-11	0.16	AT3G27540	CK	4	AT3G275404
4.28958651312761e-15	1.04290084844892	0.53	0.289	7.5162134883022e-11	0.241	AT4G28080	CK	4	AT4G280802
4.4460653432475e-15	-1.65678	0.107	0.314	7.79039569443826e-11	0.207	AT5G25250	BX	4	AT5G252505
4.82225071924654e-15	6.35822853219948	0.122	0	8.44954771026379e-11	0.122	AT5G15960	CK	4	AT5G159601
5.05327753880073e-15	-2.14351	0.073	0.259	8.85435290348665e-11	0.186	AT5G28050	BX	4	AT5G28050
5.1066489710841e-15	-4.2854	0.006	0.139	8.94787032713355e-11	0.133	AT4G26288	BX	4	AT4G26288
5.4017896715104e-15	1.72464732625814	0.306	0.103	9.46501586242052e-11	0.203	AT3G23400	CK	4	AT3G234004
5.99369598965901e-15	-6.32147	0	0.122	1.05021541130805e-10	0.122	AT5G38900	BX	4	AT5G38900
6.28922575230337e-15	1.51236736998852	0.327	0.116	1.1019981363186e-10	0.211	AT2G20630	CK	4	AT2G206302
6.8131393610622e-15	-4.73651	0.004	0.133	1.19379827884532e-10	0.129	AT4G11170	BX	4	AT4G11170
6.96136611316403e-15	2.35466191717929	0.203	0.038	1.2197705703486e-10	0.165	AT5G45750	CK	4	AT5G457502
7.03147313935225e-15	1.09267231166217	0.395	0.16	1.2320547234773e-10	0.235	AT1G74670	CK	4	AT1G746701
7.66917938708067e-15	-1.27273	0.233	0.458	1.34379361220427e-10	0.225	AT1G25400	BX	4	AT1G254002
7.72588272905271e-15	1.93820818063087	0.259	0.072	1.35372917178462e-10	0.187	AT5G24590	CK	4	AT5G245904
7.75236202948131e-15	3.20424507462619	0.165	0.019	1.35836887480572e-10	0.146	AT1G01130	CK	4	AT1G011304
8.26585390519243e-15	1.82573345137246	0.269	0.078	1.44834292126782e-10	0.191	AT4G30350	CK	4	AT4G303504
8.91874392959568e-15	-1.21101	0.38	0.578	1.56274231134375e-10	0.198	AT2G05520	BX	4	AT2G055204
9.23418745694351e-15	-4.13137	0.006	0.137	1.61801432620564e-10	0.131	AT4G39270	BX	4	AT4G39270
1.02293127927667e-14	3.7002025692886	0.145	0.011	1.79238018754859e-10	0.134	AT1G33760	CK	4	AT1G337603
1.03152240311593e-14	1.27538914752088	0.404	0.177	1.80743355473973e-10	0.227	AT1G12090	CK	4	AT1G12090
1.08220387892976e-14	-2.41046	0.053	0.226	1.89623763666073e-10	0.173	AT5G11520	BX	4	AT5G11520
1.44494842128263e-14	2.57477187783924	0.188	0.032	2.53183862377142e-10	0.156	AT1G70370	CK	4	AT1G70370
1.84376324036961e-14	0.752567038810487	0.707	0.473	3.23064194977563e-10	0.234	AT5G01530	CK	4	AT5G015302
2.01801856775887e-14	-3.90762	0.009	0.139	3.53597213442709e-10	0.13	AT2G30140	BX	4	AT2G30140
2.15198821630839e-14	-1.10518	0.4	0.605	3.77071375261556e-10	0.205	AT4G38470	BX	4	AT4G38470
2.26619260710289e-14	1.95867228319059	0.256	0.074	3.97082268616568e-10	0.182	AT3G23170	CK	4	AT3G231703
3.68603898840062e-14	0.618493255268558	0.827	0.658	6.45867751547556e-10	0.169	AT1G20620	CK	4	AT1G206203
3.81582004830564e-14	1.25938662881865	0.442	0.217	6.68607988864114e-10	0.225	AT3G16240	CK	4	AT3G16240
4.07821273413522e-14	0.839823911037641	0.645	0.437	7.14584435275172e-10	0.208	AT4G32020	CK	4	AT4G320201
4.54585884787202e-14	1.45780018722066	0.329	0.124	7.96525387324135e-10	0.205	AT5G11070	CK	4	AT5G110704
4.70238304280287e-14	0.789405959554694	0.667	0.462	8.23951556759918e-10	0.205	AT1G06680	CK	4	AT1G06680
4.92725951243498e-14	-2.77239	0.049	0.211	8.63354411768857e-10	0.162	AT3G60420	BX	4	AT3G60420
4.93260301603049e-14	1.11244685367576	0.468	0.241	8.64290700468863e-10	0.227	AT3G18080	CK	4	AT3G180803
5.06690414065718e-14	-2.76298	0.032	0.184	8.87822943525951e-10	0.152	AT4G16680	BX	4	AT4G16680
5.12316106303384e-14	1.22582060918533	0.387	0.165	8.97680281464789e-10	0.222	AT3G28180	CK	4	AT3G28180
5.53027119472065e-14	2.56027230814413	0.175	0.027	9.69014118738953e-10	0.148	AT4G30280	CK	4	AT4G302802
5.7476503920403e-14	-6.17145	0	0.114	1.0071033016933e-09	0.114	AT1G65970	BX	4	AT1G65970
6.22494340676559e-14	1.46818144675438	0.359	0.15	1.09073458373347e-09	0.209	AT5G05410	CK	4	AT5G054103
7.63593463178693e-14	1.39034730670181	0.4	0.19	1.33796846618171e-09	0.21	AT1G01140	CK	4	AT1G011404
7.72676851028727e-14	2.07727221836842	0.22	0.053	1.35388437837253e-09	0.167	AT2G34600	CK	4	AT2G346002
8.01286124935437e-14	-1.13712	0.389	0.591	1.40401354811187e-09	0.202	AT3G50480	BX	4	AT3G504803
9.10407157654295e-14	-3.44105	0.013	0.143	1.59521542164186e-09	0.13	AT5G53970	BX	4	AT5G53970
9.68119989661093e-14	-0.973702	0.406	0.603	1.69633984588417e-09	0.197	AT2G33830	BX	4	AT2G338303
9.9276659424648e-14	2.52087886984404	0.173	0.027	1.73952562643868e-09	0.146	AT4G18070	CK	4	AT4G180702
9.99338658156963e-14	1.83075152613908	0.261	0.08	1.75104119682263e-09	0.181	AT1G59910	CK	4	AT1G599104
1.0171285805352e-13	-6.72309	0	0.112	1.78221269881378e-09	0.112	AT1G13520	BX	4	AT1G13520
1.02667168791448e-13	3.64286939422265	0.137	0.011	1.79893413156375e-09	0.126	AT4G34160	CK	4	AT4G341603
1.1799312617174e-13	-2.95563	0.026	0.169	2.06747555678123e-09	0.143	AT1G02920	BX	4	AT1G029202
1.35826880309858e-13	2.05940579757491	0.207	0.046	2.37995859678933e-09	0.161	AT3G28130	CK	4	AT3G28130
1.43979898930441e-13	-4.58153	0.006	0.127	2.52281578905918e-09	0.121	AT1G77210	BX	4	AT1G77210
1.49363533138244e-13	-4.93582	0.002	0.116	2.61714782764831e-09	0.114	AT1G62300	BX	4	AT1G62300
1.60905223283916e-13	1.0328296856124	0.472	0.249	2.81938132238077e-09	0.223	AT3G54810	CK	4	AT3G548102
1.80374929270469e-13	-2.77418	0.028	0.171	3.16052951067716e-09	0.143	AT5G56550	BX	4	AT5G56550
2.04028660230057e-13	2.45133793659096	0.192	0.04	3.57499018455105e-09	0.152	AT2G34090	CK	4	AT2G340902
2.04940347318836e-13	1.90590380005644	0.278	0.097	3.59096476572064e-09	0.181	AT1G53170	CK	4	AT1G531704
2.0787677466796e-13	2.23680204844836	0.207	0.049	3.642416845732e-09	0.158	AT3G55240	CK	4	AT3G552403
2.12307951763235e-13	1.00603013688721	0.47	0.241	3.7200599307954e-09	0.229	AT3G14210	CK	4	AT3G142101
2.22622965114604e-13	-1.23386	0.167	0.382	3.90079959473809e-09	0.215	AT1G66880	BX	4	AT1G668804
2.38012382996317e-13	0.675490815791846	0.731	0.508	4.17045297486147e-09	0.223	AT1G15820	CK	4	AT1G15820
2.53085159862666e-13	2.96833784681526	0.156	0.021	4.43455817111364e-09	0.135	AT5G62520	CK	4	AT5G625203
2.67093429637355e-13	-1.24354	0.201	0.414	4.68001107410574e-09	0.213	AT1G80920	BX	4	AT1G809204
2.95904758741718e-13	1.80264983825942	0.265	0.086	5.18484318267239e-09	0.179	AT3G62260	CK	4	AT3G622604
3.09998406855274e-13	-6.1109	0	0.108	5.43179208491811e-09	0.108	AT2G29460	BX	4	AT2G29460
3.11036210819355e-13	-1.46705	0.156	0.357	5.44997648597674e-09	0.201	ATCG00740	BX	4	ATCG007404
3.24418498694783e-13	1.74828936594711	0.256	0.08	5.68446093412999e-09	0.176	AT1G70090	CK	4	AT1G700904
3.28831144782159e-13	-2.58985	0.081	0.247	5.76177931887298e-09	0.166	AT5G48180	BX	4	AT5G48180
3.68883625282748e-13	2.30217149531545	0.201	0.046	6.46357888220431e-09	0.155	AT1G04430	CK	4	AT1G044303
3.83876381735628e-13	0.830306181162283	0.626	0.416	6.72628196077168e-09	0.21	AT4G05050	CK	4	AT4G050504
4.01226065923676e-13	1.55603531525765	0.314	0.122	7.03028312711464e-09	0.192	AT3G15810	CK	4	AT3G158103
4.11071548715959e-13	-2.74412	0.019	0.152	7.20279567660104e-09	0.133	AT1G13340	BX	4	AT1G133401
4.57209808175086e-13	-5.1109	0.002	0.112	8.01123025884386e-09	0.11	AT3G45130	BX	4	AT3G45130
4.65114968850601e-13	0.663990562168416	0.767	0.563	8.14974448420024e-09	0.204	AT1G08380	CK	4	AT1G08380
4.93924907146512e-13	2.60334103003601	0.167	0.027	8.65455222302119e-09	0.14	AT3G19000	CK	4	AT3G190001
4.96724568459236e-13	1.03015569709121	0.404	0.19	8.70360788854274e-09	0.214	AT3G17510	CK	4	AT3G17510
5.42196071097497e-13	-6.04771	0	0.105	9.50035955777034e-09	0.105	AT3G26470	BX	4	AT3G26470
6.29097488012758e-13	-4.64459	0.004	0.116	1.10230461849595e-08	0.112	AT4G23700	BX	4	AT4G23700
6.29265950317629e-13	-0.656805	0.69	0.81	1.10259979814655e-08	0.12	AT5G42530	BX	4	AT5G425305
6.8843289651221e-13	-3.80605	0.011	0.131	1.20627212126869e-08	0.12	AT1G08630	BX	4	AT1G08630
6.97736942668606e-13	0.758115872731115	0.643	0.405	1.22257467094393e-08	0.238	AT1G37130	CK	4	AT1G371301
7.077960593067e-13	1.2407709506513	0.342	0.139	1.2402002551172e-08	0.203	AT4G25620	CK	4	AT4G25620
7.83443962534976e-13	1.46259705400564	0.4	0.2	1.37275051115378e-08	0.2	AT5G63320	CK	4	AT5G633204
8.26824691887133e-13	1.69468134157444	0.278	0.099	1.44876222512463e-08	0.179	AT3G59350	CK	4	AT3G593504
8.30702359852916e-13	-4.15155	0.006	0.12	1.45555667493428e-08	0.114	AT5G25260	BX	4	AT5G25260
8.33211832290363e-13	-2.87471	0.028	0.165	1.45995377253917e-08	0.137	AT5G25770	BX	4	AT5G25770
8.42211498179989e-13	-0.869688	0.44	0.641	1.47572298711098e-08	0.201	AT2G20670	BX	4	AT2G206705
8.60080132806225e-13	1.61852743385069	0.312	0.127	1.50703240870307e-08	0.185	AT3G52840	CK	4	AT3G52840
9.28283257920607e-13	-3.18326	0.019	0.148	1.62653792452849e-08	0.129	AT3G28210	BX	4	AT3G282102
9.73748261063687e-13	1.56857561187533	0.291	0.108	1.70620170303579e-08	0.183	AT4G17230	CK	4	AT4G172304
1.26348448576088e-12	0.616108326109889	0.658	0.428	2.21387751595022e-08	0.23	AT3G59060	CK	4	AT3G59060
1.28956408786673e-12	-1.74569	0.113	0.293	2.25957419476008e-08	0.18	AT1G18270	BX	4	AT1G18270
1.36908877410202e-12	-1.86951	0.199	0.384	2.39891734998155e-08	0.185	AT5G27350	BX	4	AT5G273501
1.37449126954206e-12	2.0518015308523	0.22	0.061	2.4083836024916e-08	0.159	AT4G29670	CK	4	AT4G296704
1.66249722867522e-12	-2.1585	0.045	0.194	2.91302764408473e-08	0.149	AT4G17500	BX	4	AT4G17500
1.67024703458496e-12	1.57017416610081	0.25	0.078	2.92660685399976e-08	0.172	AT3G17040	CK	4	AT3G17040
1.68099061588506e-12	1.25869285864857	0.335	0.139	2.9454317571538e-08	0.196	AT5G58140	CK	4	AT5G581402
1.80573195843471e-12	1.77959166972774	0.295	0.116	3.1640035375693e-08	0.179	AT5G26030	CK	4	AT5G260304
1.82559193586398e-12	-2.94845	0.021	0.15	3.19880219002087e-08	0.129	AT3G54150	BX	4	AT3G54150
1.96941125328949e-12	-1.62548	0.13	0.314	3.45080239801384e-08	0.184	ATCG00500	BX	4	ATCG005001
2.00075927992518e-12	1.48682702130959	0.382	0.19	3.5057304102849e-08	0.192	AT1G61890	CK	4	AT1G618904
2.20447465617247e-12	2.08138832684065	0.205	0.053	3.8626804925454e-08	0.152	AT4G17615	CK	4	AT4G176153
2.3130633419065e-12	-1.74518	0.085	0.255	4.05294958768857e-08	0.17	AT4G24230	BX	4	AT4G24230
2.48016239556675e-12	1.46316337198775	0.274	0.095	4.34574054951206e-08	0.179	AT2G27050	CK	4	AT2G27050
2.77775416486962e-12	-1.10158	0.231	0.439	4.86718084768455e-08	0.208	AT4G14400	BX	4	AT4G144005
2.99091271156274e-12	-3.16749	0.017	0.139	5.24067725320024e-08	0.122	AT5G22270	BX	4	AT5G222701
3.13940240229839e-12	1.3512224016814	0.327	0.137	5.50086088930724e-08	0.19	AT1G19350	CK	4	AT1G193502
3.37790696486381e-12	1.40350045068941	0.312	0.127	5.91876858383437e-08	0.185	AT5G10750	CK	4	AT5G107503
3.43348079780598e-12	1.5038053564851	0.265	0.091	6.01614505391564e-08	0.174	AT5G64310	CK	4	AT5G64310
3.87344676209395e-12	1.46132202516358	0.306	0.122	6.78705341654102e-08	0.184	AT1G53210	CK	4	AT1G532104
4.01231930036561e-12	1.09024451551418	0.455	0.247	7.03038587810062e-08	0.208	AT3G23050	CK	4	AT3G23050
4.19493995060209e-12	1.20031890691401	0.374	0.175	7.35037378144498e-08	0.199	AT5G11740	CK	4	AT5G117403
4.88373302109543e-12	1.94175724771194	0.203	0.053	8.55727699956342e-08	0.15	AT5G45350	CK	4	AT5G453505
6.37818627703788e-12	-1.95563	0.047	0.194	1.11758579946258e-07	0.147	AT1G73805	BX	4	AT1G73805
7.08126055414139e-12	1.26815683844638	0.34	0.15	1.24077847429665e-07	0.19	AT2G24600	CK	4	AT2G246003
[truncated: 663 more rows]
