# Supplementary material for: snRNA‐Seq Unveils Cell‐Type‐Specific Immune Dynamics in Arabidopsis During Pinewood Nematode Infection
Source: Mol Plant Pathol. 2025 Aug 18;26(8):e70136. doi: 10.1111/mpp.70136 (PMC12361641; doi:10.1111/mpp.70136)
Supplement: Supplementary file 11 — Table S4: List of marker genes of epidermal and mesophyll cell subtypes. [file MPP-26-e70136-s014.xlsx]

## Sheet: Epidermal subtype cluster_marke
p_val	avg_log2FC	pct.1	pct.2	p_val_adj	cluster	gene_id
0	2.61812339831205	0.567	0.16	0	0	AT1G67900
5.69605429700522e-241	1.20554539809401	0.885	0.584	9.707785338386e-237	0	AT1G20620
2.91020257020881e-169	1.95883547015839	0.402	0.121	4.95985824040688e-165	0	AT4G32280
6.09869780370382e-115	1.15401927227676	0.656	0.388	1.03940106668524e-110	0	AT4G27520
3.59989648054911e-105	1.4710289716775	0.41	0.175	6.13530357179984e-101	0	AT4G19420
1.12660494053435e-97	2.01776263339522	0.219	0.058	1.92007280015269e-93	0	AT4G00180
3.63432743870264e-94	0.688452297310753	0.849	0.668	6.1939842537809e-90	0	AT4G01950
2.27964468226082e-90	2.61773809871896	0.145	0.026	3.88519843197712e-86	0	AT1G08465
5.00420715316226e-69	2.07560890524673	0.155	0.04	8.52867025113444e-65	0	AT5G16560
4.24059866674497e-63	1.46960553560957	0.227	0.085	7.22725230773346e-59	0	AT5G28020
1.455530472579e-57	1.34653890867183	0.292	0.137	2.48066058441639e-53	0	AT1G02390
1.47171033099778e-54	1.59468626678564	0.187	0.067	2.50823591711952e-50	0	AT4G21910
1.86126883062993e-54	0.582693494315851	0.753	0.585	3.17216046804259e-50	0	AT1G20440
1.38110381235573e-53	0.899489489238039	0.519	0.346	2.35381522739788e-49	0	AT5G18170
2.56424830414529e-49	1.45142861616416	0.219	0.094	4.37024838475482e-45	0	AT1G58270
8.78707088442789e-49	1.05315245008493	0.471	0.313	1.49758049083304e-44	0	AT4G36520
3.45580118894187e-44	3.12535160547092	0.07	0.012	5.88972196631363e-40	0	AT5G17220
1.91191229682716e-42	1.67509716415286	0.209	0.094	3.25847212748254e-38	0	AT1G45201
1.92023327635946e-42	1.97492800921764	0.105	0.029	3.27265357289943e-38	0	AT5G02760
1.3423593275159e-40	0.721570157744672	0.562	0.408	2.28778300188535e-36	0	AT2G45820
1.34498255153031e-39	2.08930064420793	0.084	0.02	2.29225376257311e-35	0	AT2G26580
2.30713585777509e-37	1.14086011567869	0.281	0.156	3.93205164240608e-33	0	AT3G16240
2.77935849018224e-36	0.566735019932962	0.611	0.471	4.73686067481759e-32	0	AT1G61890
6.58366509180182e-36	0.543006442904052	0.685	0.54	1.12205404159578e-31	0	AT2G17840
2.03139088292952e-35	0.778672898856105	0.454	0.312	3.46209948177679e-31	0	AT5G63770
5.96212964971052e-35	0.695055368421435	0.562	0.42	1.01612575620016e-30	0	AT1G01470
1.5017648913446e-34	3.10697307615607	0.053	0.009	2.5594579043186e-30	0	AT5G42800
4.37611598344328e-33	0.655437703745013	0.568	0.434	7.45821447058238e-29	0	AT3G45780
2.3677513702836e-32	1.30661	0.147	0.061	4.03535866037434e-28	0	AT5G25770
7.15724459788403e-32	2.74881009829414	0.042	0.006	1.21980919681738e-27	0	AT4G21200
1.09631306688378e-31	0.565513525261403	0.736	0.661	1.86844635989003e-27	0	AT3G13750
1.40163254456819e-31	0.956888460441718	0.224	0.116	2.38880234570756e-27	0	AT2G35290
4.38400303999167e-31	0.958901034300932	0.295	0.177	7.4716563810578e-27	0	AT1G74670
6.88980285399611e-31	0.860251325457879	0.354	0.227	1.17422910040656e-26	0	AT3G62260
1.90688893259737e-27	0.898546478197167	0.249	0.143	3.24991080782569e-23	0	AT1G60190
5.27434027851586e-27	0.694751610021742	0.35	0.228	8.98905813667458e-23	0	AT5G47910
1.92615040035772e-26	0.85527334798166	0.28	0.172	3.28273812732966e-22	0	AT3G49780
3.26936462788437e-26	0.712791339499285	0.373	0.254	5.57197813530333e-22	0	AT1G67560
1.69134131865123e-25	3.52399093956315	0.036	0.005	2.88255300937728e-21	0	AT4G22880
2.41328717386727e-24	1.69792187194296	0.059	0.016	4.11296533042199e-20	0	AT1G10060
4.59481193545951e-24	2.16342321308959	0.049	0.012	7.83093798160364e-20	0	AT4G00950
7.34788491457252e-24	1.22818666312515	0.142	0.068	1.2523000259906e-19	0	AT4G37870
1.87262128382245e-23	1.3781445314282	0.106	0.045	3.19150845401861e-19	0	AT1G62540
4.89653391937661e-23	0.576796266717502	0.46	0.345	8.34516275879355e-19	0	AT3G57410
1.15440839872347e-22	1.37160914192777	0.1	0.041	1.96745823394441e-18	0	AT3G05165
2.00828105134706e-22	0.64009572060674	0.422	0.31	3.4227133958108e-18	0	AT3G19240
2.91334957127516e-22	1.88975927699195	0.055	0.016	4.96522167432426e-18	0	AT2G38110
4.14345987376776e-22	0.612064684031398	0.425	0.316	7.06169866286239e-18	0	AT3G54810
1.29251974532973e-21	0.930556460005558	0.196	0.112	2.20284140196546e-17	0	AT1G34315
1.5908316813053e-21	0.651108927414392	0.367	0.26	2.71125443444862e-17	0	AT1G29660
3.95812349308175e-21	0.541295734432813	0.425	0.309	6.74582986925923e-17	0	AT2G30500
4.48758928135365e-21	0.882059194741331	0.196	0.113	7.64819841221103e-17	0	AT3G48520
4.97753375203009e-21	1.76436240440844	0.058	0.017	8.48321077358489e-17	0	AT4G15620
5.87838060216796e-21	2.92660632799211	0.025	0.003	1.00185240602748e-16	0	AT4G09820
7.38791635904608e-21	0.710323898095869	0.337	0.235	1.25912258507222e-16	0	AT3G26450
7.24536206095394e-20	0.643364248968565	0.329	0.227	1.23482705604838e-15	0	AT3G23920
3.34957108881078e-19	0.975101420485463	0.142	0.074	5.70867400666021e-15	0	AT1G08230
3.39049608198259e-19	1.17608624736019	0.109	0.051	5.77842247252294e-15	0	AT5G49280
5.87024524210822e-19	1.01414459768133	0.142	0.075	1.0004658966125e-14	0	AT5G44680
2.08371988034878e-18	0.617883608559838	0.323	0.226	3.55128379207843e-14	0	AT2G26910
3.52921456322324e-18	0.567348815263261	0.355	0.254	6.01484038010138e-14	0	AT5G41740
3.60142670200129e-18	0.519441764811981	0.448	0.349	6.13791152822079e-14	0	AT5G05410
7.74442409515063e-18	1.06270280922855	0.144	0.079	1.31988219853652e-13	0	AT1G19025
1.37297524348931e-17	1.42612408637286	0.08	0.033	2.33996170747883e-13	0	AT1G73600
2.18881497856976e-17	1.55696218383149	0.061	0.022	3.73039736797645e-13	0	AT3G13810
2.89147400882095e-17	0.536094056616249	0.406	0.308	4.92793915323355e-13	0	AT3G47960
3.9500524674266e-17	1.01749106726908	0.106	0.051	6.73207442023516e-13	0	AT4G14560
9.63634007923317e-17	1.03795244455148	0.127	0.067	1.64232143970371e-12	0	AT1G28600
2.1730943387504e-16	4.58734667560002	0.016	0.001	3.70360468153231e-12	0	AT5G07990
2.36868507579826e-16	1.78435121109862	0.046	0.014	4.03694997468298e-12	0	AT1G02640
3.41242883012623e-16	1.15362775525511	0.1	0.049	5.81580245518413e-12	0	AT1G22370
3.82049206948478e-16	2.79885078079374	0.022	0.003	6.51126463402292e-12	0	AT1G44760
4.07207847664173e-16	1.83320228558451	0.042	0.012	6.9400433477405e-12	0	AT1G52830
4.42375129797311e-16	0.662468667936555	0.403	0.316	7.53939933713556e-12	0	AT2G45180
4.5241554198424e-16	0.823941761756566	0.17	0.102	7.7105180820374e-12	0	AT1G21460
4.53505005739715e-16	0.849765052798098	0.196	0.124	7.72908581282195e-12	0	AT2G46710
1.05681483494469e-15	0.943377263711716	0.133	0.073	1.80112952319623e-11	0	AT4G18020
3.24070051918458e-15	1.74822470772377	0.049	0.017	5.52312589484627e-11	0	AT5G62280
1.15790831619967e-14	0.658158392144338	0.219	0.145	1.97342314329911e-10	0	AT5G47120
1.54057747322478e-14	1.41112062751063	0.06	0.024	2.62560618761699e-10	0	AT3G49260
2.94610200657552e-14	0.63290056951676	0.239	0.162	5.02104164980665e-10	0	AT3G13690
4.25715821242148e-14	0.506153397230128	0.304	0.219	7.25547474142993e-10	0	AT3G10300
5.09141317257999e-14	1.66908290582341	0.042	0.014	8.67729547002808e-10	0	AT5G02030
9.68064218879038e-14	0.63730178307715	0.247	0.173	1.64987184823554e-09	0	AT1G67340
1.11350182482918e-13	0.656968816533226	0.268	0.192	1.89774116005638e-09	0	AT4G04340
2.24500433751051e-13	0.699315107242821	0.174	0.11	3.82616089241916e-09	0	AT4G34710
2.90187622085666e-13	0.509101081030208	0.401	0.322	4.945667643206e-09	0	AT3G15730
6.83616574215179e-13	0.625173644490316	0.23	0.159	1.16508772743493e-08	0	AT5G41810
1.20930505762364e-12	0.513840545371173	0.365	0.288	2.06101860970797e-08	0	AT3G07195
2.24817377289779e-12	0.582648095897293	0.261	0.188	3.8315625611497e-08	0	AT3G19680
3.30564161847425e-12	0.974169041006266	0.097	0.052	5.63380501036566e-08	0	AT4G27595
3.45422492234986e-12	1.20615263129297	0.063	0.028	5.88703553516087e-08	0	AT2G18890
4.85387740930813e-12	0.723381535537984	0.138	0.084	8.27246326868385e-08	0	AT5G63860
5.87884727801055e-12	1.31910759212708	0.055	0.023	1.00193194159134e-07	0	AT2G21880
8.21492708682775e-12	1.12831254836651	0.06	0.027	1.40007002340805e-07	0	AT3G50630
8.60250740549582e-12	0.608716922007389	0.228	0.161	1.46612533711865e-07	0	AT5G65470
2.00781118408508e-11	1.33587880445119	0.053	0.023	3.4219126010362e-07	0	AT1G14350
2.37601344531914e-11	0.721088577786253	0.144	0.091	4.0494397148574e-07	0	AT2G15090
2.55185965166087e-11	3.34904786335422	0.014	0.002	4.34913440432562e-07	0	AT5G05270
2.60230503173355e-11	0.550826047427549	0.288	0.216	4.43510846558349e-07	0	AT4G13840
4.58133726256165e-11	0.679241378424198	0.144	0.091	7.80797309658381e-07	0	AT4G18070
6.71909556482752e-11	0.789102804242173	0.138	0.087	1.14513545711355e-06	0	AT1G03930
7.6217861147729e-11	0.520709482569734	0.224	0.16	1.29898100754074e-06	0	AT5G11610
9.08767938670808e-11	0.66595651029639	0.177	0.12	1.54881319787666e-06	0	AT4G14930
9.47373167633179e-11	1.02766947128962	0.074	0.038	1.61460808959723e-06	0	AT5G05320
1.06430415096465e-10	0.515784186399102	0.298	0.228	1.81389356448905e-06	0	AT2G20630
1.06935738807156e-10	0.668367684721573	0.177	0.12	1.82250579649036e-06	0	AT4G36010
1.12387436787565e-10	0.683671118297179	0.171	0.114	1.91541908517047e-06	0	AT3G14230
1.58353157732386e-10	0.662942717577859	0.159	0.105	2.69881286723306e-06	0	AT1G20010
1.6966945085571e-10	0.733313818109553	0.144	0.093	2.89167645093386e-06	0	AT1G20630
1.74245962598747e-10	0.717789766394281	0.15	0.098	2.96967394057044e-06	0	AT1G66760
1.81415002510686e-10	0.739957091740167	0.157	0.104	3.09185588778963e-06	0	AT3G44320
2.00479330220497e-10	1.22824357304965	0.049	0.022	3.41676922494794e-06	0	AT3G50440
3.47877300652626e-10	0.798850780793736	0.132	0.084	5.9288728350227e-06	0	AT4G18970
3.94912442204471e-10	0.803975812971603	0.148	0.097	6.7304927524908e-06	0	AT5G01040
4.18139060299664e-10	1.62892577935142	0.029	0.009	7.12634400468718e-06	0	AT3G23340
4.49477414260021e-10	1.31796073422027	0.043	0.018	7.66044357123354e-06	0	AT5G15190
5.5054625254488e-10	0.77913254617923	0.139	0.09	9.38295978212239e-06	0	AT1G35720
5.82150458938163e-10	0.882415497432867	0.103	0.061	9.92159027168312e-06	0	AT1G24330
6.2088187543114e-10	0.664150421865244	0.219	0.16	1.05816898029729e-05	0	AT5G12950
8.77765833524575e-10	2.8577444698473	0.012	0.002	1.49597631007593e-05	0	AT3G47750
1.08111236684479e-09	0.549360311390122	0.199	0.141	1.84253980681358e-05	0	AT3G21250
1.11380828866418e-09	1.62892577935142	0.029	0.01	1.89826346637037e-05	0	AT2G34170
1.19271016405349e-09	0.710604788321294	0.144	0.095	2.03273593259636e-05	0	AT5G57340
1.67658281914088e-09	1.07448522340716	0.066	0.035	2.85740009866179e-05	0	AT4G18570
1.72312201078011e-09	1.23250395823993	0.05	0.023	2.93671684297255e-05	0	AT1G28660
1.7602553146231e-09	2.09583251855087	0.019	0.005	3.00000313271214e-05	0	AT3G32980
1.91463130113081e-09	0.532451177218195	0.252	0.19	3.26310612651724e-05	0	AT4G29670
1.96014472736643e-09	0.75458051386622	0.143	0.095	3.34067465885061e-05	0	AT4G01360
2.28966579911801e-09	0.686700046380617	0.154	0.104	3.90227742143683e-05	0	AT1G54820
2.8051038584889e-09	1.24116121022268	0.044	0.02	4.78073850602264e-05	0	AT2G34660
3.18681168802063e-09	1.76970443513422	0.024	0.007	5.43128315989356e-05	0	AT4G29700
4.12848274774054e-09	1.38381328151489	0.032	0.012	7.0361731469742e-05	0	AT1G45130
4.50207431722765e-09	1.86298111821345	0.022	0.007	7.67288525885108e-05	0	AT4G37250
4.90174295011891e-09	0.715225625745644	0.14	0.094	8.35404050988766e-05	0	AT4G15630
7.72668867122661e-09	0.53442371605207	0.245	0.187	0.000131685955023715	0	AT2G42590
8.22767999919534e-09	0.906430667993551	0.072	0.04	0.000140224350226286	0	AT3G16470
8.37894807436653e-09	1.12483709225545	0.046	0.021	0.000142802412031429	0	AT3G15510
8.61593132647767e-09	1.09359404635487	0.046	0.021	0.000146841317597159	0	AT5G23820
9.50599526448089e-09	1.46764487231836	0.031	0.012	0.000162010677292548	0	AT5G21100
1.01964200074297e-08	1.5953173867086	0.03	0.011	0.000173777586186624	0	AT4G27460
1.96823131746141e-08	0.710674969407369	0.111	0.071	0.000335445663434948	0	AT5G18460
2.21639554182061e-08	0.698883872733292	0.109	0.069	0.000377740292192487	0	AT3G15350
2.63458903562916e-08	0.7353151239434	0.104	0.065	0.000449013009342278	0	AT1G20650
2.69304215413334e-08	0.987884605183753	0.055	0.028	0.000458975174328945	0	AT2G47000
2.98356582703453e-08	2.86924010868513	0.01	0.001	0.000508489123901495	0	AT1G73140
3.20302117365746e-08	0.543228875560149	0.174	0.125	0.000545890898626441	0	AT5G08260
4.03654005959626e-08	0.660991869668956	0.132	0.089	0.00068794752235699	0	AT1G73510
4.12731438599384e-08	0.541826474714042	0.196	0.145	0.00070341819080493	0	AT3G63140
5.54652049341324e-08	1.13258817797073	0.058	0.031	0.000945293487692418	0	AT4G24040
6.25346629949036e-08	0.588061867377443	0.148	0.103	0.00106577826142214	0	AT3G14590
6.37819067940626e-08	0.691404490899981	0.135	0.093	0.00108703503749121	0	AT4G34000
7.22503912856207e-08	0.904784225542802	0.057	0.03	0.00123136341868083	0	AT5G10946
7.74245792520999e-08	1.28205978271416	0.033	0.014	0.00131954710419354	0	AT1G16750
9.27754921446689e-08	0.763965263149877	0.073	0.042	0.00158117271262159	0	AT2G24100
1.02075960895585e-07	0.986923128946308	0.044	0.022	0.00173968060154345	0	AT4G28150
1.07091556925637e-07	1.08747690053027	0.044	0.021	0.00182516140468363	0	AT1G71140
1.10010791482725e-07	0.918063939121116	0.067	0.038	0.00187491391924009	0	AT4G20390
1.14953469257716e-07	0.681854137176599	0.107	0.07	0.00195915197655925	0	AT5G08370
1.23920592759252e-07	0.843938670322274	0.065	0.037	0.00211197866239593	0	AT3G05830
2.98288564978794e-07	0.736923031650534	0.085	0.053	0.00508373201293358	0	AT3G50530
3.05315809655201e-07	2.1911682035725	0.011	0.002	0.0052034973439536	0	AT2G47010
3.36866168168109e-07	0.744643706714504	0.103	0.068	0.00574121010408908	0	AT1G17200
3.59997037848439e-07	0.52704616533221	0.173	0.127	0.00613542951605095	0	AT2G22660
3.77481382032111e-07	0.655593729813504	0.123	0.084	0.00643341519397328	0	AT2G39705
4.46880105824036e-07	1.00893630667857	0.05	0.026	0.00761617764355905	0	AT1G78450
5.00735914924286e-07	0.998788351302488	0.044	0.022	0.0085340421980546	0	AT4G03190
5.70095506885526e-07	1.32796004678137	0.028	0.012	0.00971613772385002	0	AT2G34010
3.81251664430067e-191	1.89469715003336	0.554	0.218	6.49767211688163e-187	1	AT1G02930
1.61492619540167e-181	2.29345024613284	0.412	0.121	2.75231871482307e-177	1	AT2G18660
1.50256396898688e-175	2.46556092818321	0.377	0.105	2.56081977234435e-171	1	AT3G23550
7.13815860744642e-164	2.06315870651568	0.433	0.146	1.21655637146709e-159	1	AT1G14870
1.23255646646242e-158	1.86718799628021	0.484	0.188	2.10064598579191e-154	1	AT4G14365
1.14805618308732e-156	0.972259611868556	0.897	0.714	1.95663215283572e-152	1	AT3G50480
6.62098116041089e-143	2.22522384753403	0.334	0.096	1.12841381916883e-138	1	AT1G25220
7.24460963082449e-142	1.93852469478952	0.407	0.143	1.23469881938142e-137	1	AT4G27300
9.99704213540644e-142	2.03912469806609	0.355	0.108	1.70379589113732e-137	1	AT1G02920
7.07170484727045e-133	1.86146810790822	0.423	0.161	1.2052306571203e-128	1	AT1G64710
7.31781374583577e-131	2.53762546439887	0.231	0.047	1.24717499670279e-126	1	AT5G57220
4.13661995262053e-125	1.49848806086381	0.588	0.32	7.05004138525117e-121	1	AT5G11670
3.52470283320675e-118	1.52717127362441	0.493	0.231	6.00715103863426e-114	1	AT5G23510
2.39425057113903e-115	2.78813631017074	0.18	0.031	4.08052124839226e-111	1	AT1G79680
1.22401457043822e-113	1.6999469668809	0.397	0.158	2.08608803239787e-109	1	AT4G33050
2.09743818760817e-112	1.68993150315168	0.496	0.244	3.5746639031406e-108	1	AT2G32240
1.29747139961344e-111	1.44613765972164	0.536	0.283	2.21128050636119e-107	1	AT4G30210
1.35092008344227e-111	1.43763	0.514	0.254	2.30237309821066e-107	1	AT5G25250
7.77910373131972e-110	1.45358739273184	0.52	0.262	1.32579264892882e-105	1	AT4G23810
2.32993135034315e-108	1.61684812905345	0.47	0.226	3.97090200038983e-104	1	AT2G26560
3.16966381685604e-104	1.09151343952747	0.721	0.504	5.40205804306775e-100	1	AT3G28940
1.6861637364891e-102	0.652812707899595	0.943	0.857	2.87372885609837e-98	1	AT1G58602
2.61694760906417e-102	0.697142758050895	0.918	0.803	4.46006381012807e-98	1	AT1G59870
2.77559255559882e-98	1.16832843752993	0.654	0.439	4.73044239250706e-94	1	AT2G44490
3.8588714986347e-98	1.27678826745967	0.524	0.282	6.57667469512311e-94	1	AT2G13790
7.63901416295029e-97	1.00216057905355	0.719	0.495	1.30191718379162e-92	1	AT3G19010
2.36146257455545e-96	1.15050689139244	0.615	0.381	4.02464066581486e-92	1	AT1G08930
5.11545056763356e-96	2.23806362241173	0.232	0.065	8.71826240241787e-92	1	AT2G38860
1.01558807586546e-95	0.976143135673801	0.752	0.547	1.7308667576975e-91	1	AT4G00970
5.0954211167833e-93	0.884183270362979	0.772	0.563	8.68412620933377e-89	1	AT3G01290
1.66777406840033e-90	2.20578975765659	0.216	0.059	2.84238734477469e-86	1	AT1G05675
1.76480989659071e-90	0.913346002095336	0.731	0.534	3.00776550675955e-86	1	AT4G38550
1.20123652433514e-88	2.25400732425584	0.222	0.064	2.04726740842438e-84	1	AT4G39940
3.09742317259931e-88	1.39745248076547	0.505	0.278	5.278938313061e-84	1	AT1G08450
3.20974576538103e-86	2.90249906310128	0.132	0.022	5.47036970793889e-82	1	AT1G56240
5.65284213460314e-85	0.62314536353393	0.911	0.823	9.63413885000413e-81	1	AT2G41100
1.20714586784074e-81	1.34598880723589	0.422	0.206	2.05733870256097e-77	1	AT5G40780
4.6080405484138e-81	1.67152602999992	0.362	0.164	7.85348350666163e-77	1	AT1G66880
4.63850000296224e-81	1.41155122218219	0.382	0.175	7.90539555504854e-77	1	AT5G52750
5.2476732678276e-81	0.756147655317508	0.804	0.637	8.94360955035858e-77	1	AT1G21130
7.25100497229887e-81	1.06103858706814	0.56	0.338	1.2357887774289e-76	1	AT1G13210
7.8006921196638e-81	1.96497075836472	0.233	0.075	1.3294719579543e-76	1	AT1G72060
1.58216357167631e-80	1.40337509967387	0.388	0.184	2.69648137520794e-76	1	AT4G31500
2.40068530389902e-80	0.972586959372853	0.663	0.453	4.09148796343509e-76	1	AT4G02380
3.28783452672527e-76	0.941354373492513	0.635	0.414	5.60345638389787e-72	1	AT5G54710
1.3617937937737e-75	1.0784	0.466	0.246	2.32090516272851e-71	1	AT4G23220
6.20663063831349e-75	1.66508361888838	0.277	0.107	1.05779605968777e-70	1	AT5G54810
1.11196468811356e-73	3.74671780870352	0.077	0.006	1.89512141795194e-69	1	AT4G11470
2.66417430416061e-72	1.48423299737737	0.3	0.125	4.54055226658094e-68	1	AT5G48657
8.89559080849733e-72	2.89712088337472	0.109	0.017	1.5160755414922e-67	1	AT1G21110
1.14751344960244e-71	1.18313626206231	0.424	0.219	1.95570717215744e-67	1	AT4G31800
2.47369237161086e-71	1.65432003082244	0.242	0.087	4.21591390893638e-67	1	AT1G30755
4.76518012586026e-71	2.23968382406608	0.154	0.038	8.12129648850364e-67	1	AT1G24145
3.13195887048719e-69	1.65656909291943	0.243	0.089	5.33779750297131e-65	1	AT4G23190
1.22466511362711e-68	2.69445155381116	0.102	0.016	2.08719675315468e-64	1	AT1G21100
2.37921379428049e-68	1.89888134123915	0.21	0.07	4.05489406959224e-64	1	AT2G32200
3.20031540313634e-67	0.86993767391751	0.618	0.412	5.45429754156526e-63	1	AT4G02520
9.75449294678644e-67	1.28914914134805	0.314	0.139	1.66245823292081e-62	1	AT2G46430
3.44087103666369e-66	1.89172881032975	0.192	0.061	5.86427650778593e-62	1	AT3G15356
5.85908802893107e-65	1.55899	0.277	0.117	9.98564372770721e-61	1	AT5G05730
4.78911975888401e-64	1.91032568516521	0.173	0.052	8.16209680506602e-60	1	AT1G61360
1.02835281787321e-63	1.32590656311031	0.359	0.179	1.75262170750132e-59	1	AT5G44070
1.03863684609337e-62	1.13539318526542	0.45	0.258	1.77014877679694e-58	1	AT3G18830
1.45708462849725e-62	1.93330477977417	0.18	0.057	2.48330933234787e-58	1	AT2G29720
3.58762342432801e-62	1.47722721624353	0.267	0.112	6.11438660208223e-58	1	AT3G28930
9.89820295102022e-62	1.21692973006582	0.429	0.245	1.68695072894238e-57	1	AT5G03380
5.12760407137894e-61	0.71807312390076	0.723	0.544	8.73897561885112e-57	1	AT5G20230
7.0511407382665e-61	3.4033143905885	0.082	0.011	1.20172591602276e-56	1	AT1G51890
7.06744048042944e-61	1.55967008481314	0.222	0.082	1.20450388107959e-56	1	AT3G29000
2.68850498674086e-60	0.861284374904899	0.613	0.427	4.58201904890245e-56	1	AT2G39400
3.69864796643531e-60	1.29320002590991	0.317	0.149	6.3036057291957e-56	1	AT3G62150
1.30879164061063e-59	2.03624007105936	0.15	0.042	2.2305735930927e-55	1	AT1G62300
7.31947722028787e-59	2.29615636237276	0.143	0.039	1.24745850265366e-54	1	AT3G54640
1.09723140697132e-58	1.29753913644465	0.359	0.187	1.87001148690122e-54	1	AT5G44568
4.62184227772797e-58	3.06377075278417	0.082	0.012	7.87700579393178e-54	1	AT1G61560
9.80711340348799e-58	0.739394652083679	0.68	0.507	1.67142633735646e-53	1	AT2G15042
2.7471520278993e-57	1.14535828728043	0.371	0.195	4.68197120114879e-53	1	AT5G01950
1.44854727091447e-56	1.86486668437009	0.163	0.051	2.46875911381954e-52	1	AT1G02360
1.99763450495311e-56	0.774489574302179	0.688	0.521	3.40456848679159e-52	1	AT2G38470
9.94891167547189e-56	2.19094199324928	0.145	0.042	1.69559301685068e-51	1	AT3G54150
1.39511889176208e-54	1.01116733067028	0.553	0.383	2.37770112723011e-50	1	AT1G11310
3.40409208347378e-53	1.66852712286995	0.194	0.072	5.80159413786436e-49	1	AT1G65845
7.32709640862087e-53	0.823581565059668	0.636	0.473	1.24875704092125e-48	1	AT3G51920
1.48909765663597e-52	0.71665102998669	0.636	0.46	2.53786913620468e-48	1	AT5G26920
3.59264493998008e-52	1.79829040958989	0.178	0.063	6.12294477120805e-48	1	AT1G75040
4.55011987411232e-52	2.08221750699594	0.119	0.03	7.75476930144963e-48	1	AT4G39830
1.51959860228221e-51	1.32327080548281	0.293	0.143	2.58985189786956e-47	1	AT1G01560
9.43242265359318e-50	0.892645672214658	0.508	0.336	1.60756779285189e-45	1	AT5G61210
1.13056272671326e-49	2.07644296942828	0.12	0.032	1.92681805513741e-45	1	AT1G65690
1.85046346503399e-49	1.07652898848286	0.376	0.214	3.15374488345743e-45	1	AT5G38210
4.98982489685739e-49	1.0120494001997	0.405	0.237	8.50415857171405e-45	1	AT4G23010
3.64616944793758e-48	2.54418015155667	0.08	0.014	6.21416659012002e-44	1	AT4G19370
5.10647738130708e-48	1.55682285306282	0.192	0.075	8.70296940096165e-44	1	AT4G14680
6.01414663635748e-48	1.55547256771687	0.192	0.075	1.0249910112344e-43	1	AT3G13790
1.05813684943832e-47	0.787373471030237	0.556	0.382	1.80338263249772e-43	1	AT1G53430
1.35600221467868e-47	1.4811	0.208	0.086	2.31103457447687e-43	1	AT1G18570
1.48141503364821e-47	0.673159295890909	0.698	0.54	2.52477564184665e-43	1	AT5G41750
9.20104131960147e-47	1.30767818776386	0.243	0.111	1.56813347209968e-42	1	AT4G11850
1.00659684550533e-46	1.3547252440754	0.248	0.115	1.71554300379474e-42	1	AT4G02330
1.5021397264044e-46	1.49511006439211	0.216	0.092	2.56009673571103e-42	1	AT4G15233
3.59598816313257e-46	2.00626655109945	0.115	0.031	6.12864262642684e-42	1	AT3G48630
7.94686889500174e-46	3.53632071071822	0.053	0.005	1.35438486577515e-41	1	AT1G14540
2.67889425645984e-45	0.977044320626167	0.375	0.215	4.56563948128451e-41	1	AT4G23470
1.02676887903416e-44	2.25834327929768	0.117	0.034	1.74992220053793e-40	1	AT5G14700
3.64883153673611e-44	3.77612687960637	0.053	0.006	6.21870358805935e-40	1	AT5G10520
4.01150884036074e-44	1.59354707739608	0.148	0.05	6.83681451662682e-40	1	AT2G40095
4.55159859368746e-44	1.88943046085386	0.118	0.034	7.75728948322154e-40	1	AT4G18250
3.59249058908507e-43	2.25468908600709	0.085	0.018	6.12268171097769e-39	1	AT4G21390
5.41788124896838e-43	0.986224150493618	0.401	0.244	9.23369501261681e-39	1	AT5G41740
7.81740370278554e-43	1.43302089740469	0.183	0.073	1.33232011306574e-38	1	AT2G18690
8.38621259401451e-43	1.17090932300577	0.309	0.168	1.42926221239789e-38	1	AT5G03630
1.9541797805958e-42	1.76371421624827	0.119	0.036	3.33050860006942e-38	1	AT1G24150
2.98971067624129e-42	1.10529053641299	0.368	0.221	5.09536390551803e-38	1	AT4G08850
3.41319622125888e-42	1.40743431738309	0.179	0.071	5.81711031989152e-38	1	AT5G27420
3.69326284968131e-42	0.749741816455113	0.616	0.473	6.29442787471185e-38	1	AT1G55450
2.43142635254702e-41	1.44479660646625	0.162	0.062	4.14387993264589e-37	1	AT5G54860
3.37320472810823e-41	0.87749317560472	0.374	0.22	5.74895281811485e-37	1	AT1G19020
4.26721095047149e-41	1.57145359328396	0.143	0.05	7.27260762288856e-37	1	AT2G29350
5.81918704678061e-41	1.21475068612351	0.327	0.189	9.91764048382819e-37	1	AT3G21070
6.0368235030051e-41	1.99603750733841	0.108	0.031	1.02885582961716e-36	1	AT4G37370
6.60677376767367e-41	1.06458514458727	0.313	0.172	1.12599245322462e-36	1	AT2G32210
7.41729677054971e-41	1.9052056135064	0.108	0.031	1.26412988860479e-36	1	AT3G19260
8.94475864237153e-41	1.59553323677153	0.175	0.071	1.52445521541938e-36	1	AT2G31865
1.30306188413193e-40	1.45742328605959	0.176	0.072	2.22080836912605e-36	1	AT4G14370
1.51114596293656e-40	1.16476452561211	0.256	0.128	2.57544606463278e-36	1	AT1G18390
2.26225902116958e-40	0.941430160385813	0.362	0.214	3.85556804977931e-36	1	AT1G22280
2.87890978543231e-40	1.24298341453456	0.223	0.104	4.90652594731229e-36	1	AT3G17700
2.94769473690563e-40	1.75281571632515	0.12	0.038	5.02375614010826e-36	1	AT3G26680
1.29454110949952e-39	1.13603756600157	0.262	0.133	2.20628641292003e-35	1	AT2G20960
4.82457657240023e-39	1.15775785266714	0.26	0.133	8.22252585234171e-35	1	AT3G57550
5.34759438960837e-39	0.971235138934367	0.311	0.172	9.11390511820954e-35	1	AT1G18890
8.34548732276741e-39	1.07020657776584	0.297	0.164	1.42232140441925e-34	1	AT4G23250
9.43172314181025e-39	3.08715841861148	0.062	0.011	1.60744857505872e-34	1	AT1G66700
2.45882478099838e-38	0.802333131884702	0.446	0.293	4.19057507425553e-34	1	AT1G78460
2.65956235052626e-38	0.93142893415001	0.327	0.186	4.5326921140019e-34	1	AT5G21090
2.89423214882172e-38	0.718292266533695	0.506	0.351	4.93263985123686e-34	1	AT4G23850
3.22452088423363e-38	0.91439312874594	0.44	0.296	5.49555094299937e-34	1	AT3G45640
3.54140909675899e-38	1.73909728115799	0.117	0.038	6.03562352360635e-34	1	AT2G39210
5.37334039995494e-38	0.927032381553301	0.364	0.22	9.1577840436432e-34	1	AT4G25030
7.08816214001767e-38	1.44084040186399	0.166	0.067	1.20803547352321e-33	1	AT1G06840
7.36710335166606e-38	0.528064634494743	0.723	0.588	1.25557542422445e-33	1	AT5G54720
6.96685043177626e-37	3.51122972975539	0.042	0.004	1.18736031908763e-32	1	AT1G21120
1.21040346865734e-36	1.4578334727773	0.151	0.059	2.06289063163271e-32	1	AT2G17120
1.65920178371765e-36	1.2780184835791	0.205	0.096	2.82777759998999e-32	1	AT4G34180
1.75219809866671e-36	1.57871332647137	0.136	0.05	2.98627121955767e-32	1	AT3G16530
3.05573838452012e-36	0.685014304101842	0.58	0.444	5.20789492873764e-32	1	AT1G51805
3.18070842589572e-36	1.7959592066885	0.105	0.032	5.42088137025408e-32	1	AT3G57630
4.37503415551601e-36	1.41945049983891	0.173	0.075	7.45637071124593e-32	1	AT3G45290
4.92450586947185e-36	1.04524471919639	0.261	0.137	8.39283535334088e-32	1	AT5G53550
5.8898602067707e-36	1.09199171026874	0.24	0.122	1.00380887503993e-31	1	AT4G23570
7.69511111734849e-36	0.981010193628663	0.332	0.196	1.3114777877297e-31	1	AT4G30530
1.0357198797245e-35	1.99665655692563	0.084	0.022	1.76517739101447e-31	1	AT4G11890
2.10135378300061e-35	1.84087573780359	0.111	0.037	3.58133725236794e-31	1	AT2G04400
3.38698040819573e-35	1.30611529985078	0.171	0.073	5.77243070968799e-31	1	AT1G73810
5.82559543386815e-35	0.935555903468189	0.35	0.213	9.92856229794149e-31	1	AT2G29340
5.83257619962385e-35	0.507200285620973	0.757	0.632	9.94045961701893e-31	1	AT4G23180
6.24935620238382e-35	1.26408522585118	0.189	0.086	1.06507777757227e-30	1	AT4G25900
1.35269899410744e-34	1.58721495635566	0.128	0.047	2.3054048956573e-30	1	AT1G74790
1.47043681842753e-34	1.45649366617548	0.143	0.056	2.50606546964603e-30	1	AT3G21630
1.9957339365811e-34	2.32385959385367	0.067	0.015	3.40132934811517e-30	1	AT2G32190
2.60098028346714e-34	0.979077649581629	0.304	0.175	4.43285069711305e-30	1	AT2G28630
6.13518033902424e-34	0.95879759113219	0.362	0.227	1.0456187851799e-29	1	AT5G47910
9.54070825977326e-34	1.33760075954966	0.182	0.083	1.62602290871316e-29	1	AT5G60900
1.46688206980981e-33	1.30608386824387	0.219	0.111	2.50000711157686e-29	1	AT3G19930
2.27141218005864e-33	1.79178189684721	0.09	0.026	3.87116777847394e-29	1	AT1G30730
2.38021835445479e-33	1.70587716060893	0.125	0.046	4.0566061414973e-29	1	AT1G27020
2.71353178655988e-33	0.91707480475351	0.313	0.184	4.62467222383401e-29	1	AT3G09830
4.03034800934348e-33	2.68172916681783	0.061	0.012	6.8689221123241e-29	1	AT2G29110
9.01530399018438e-33	0.727413813193671	0.399	0.258	1.53647825904712e-28	1	AT1G22890
1.45521645680662e-32	1.20762629308111	0.189	0.089	2.48012540733552e-28	1	AT1G15125
1.57575530886871e-32	0.988839700465899	0.26	0.142	2.68555977290494e-28	1	AT3G53180
2.37232259073561e-32	1.01805970495372	0.248	0.133	4.04314939139071e-28	1	AT1G03370
4.63758610202939e-32	1.35996289304532	0.288	0.17	7.90383799368869e-28	1	AT1G64400
5.92946615747297e-32	0.721311691498568	0.435	0.295	1.01055891721812e-27	1	AT1G03740
2.82817256984988e-31	3.13572059466318	0.039	0.005	4.82005451079516e-27	1	AT2G37430
4.25743097697112e-31	1.22231669209599	0.194	0.095	7.25593961405188e-27	1	AT3G50930
6.1977195127232e-31	1.26791884438217	0.16	0.071	1.05627733655342e-26	1	AT2G15390
1.00506817669555e-30	0.767601836603659	0.377	0.244	1.71293769354223e-26	1	AT5G07100
3.16602454860154e-30	0.9680661462647	0.35	0.227	5.39585563818161e-26	1	AT1G29720
4.122831658946e-30	1.89913109909672	0.08	0.023	7.02654199634166e-26	1	AT5G67340
4.80644761489481e-30	0.832156300797677	0.311	0.187	8.19162867006522e-26	1	AT1G09970
5.99270294296457e-30	0.685209050732824	0.42	0.283	1.02133636256945e-25	1	AT2G39660
1.38973496379412e-29	2.74466042254428	0.059	0.013	2.36852529879431e-25	1	AT1G58225
2.63646616679112e-29	0.823603972027656	0.374	0.247	4.49332928806211e-25	1	AT4G18205
3.24172017828258e-29	2.95601457242828	0.054	0.011	5.52486369984701e-25	1	AT3G49620
3.2556086170146e-29	1.53537581708709	0.116	0.045	5.54853376597798e-25	1	AT2G26650
3.38139678880938e-29	0.830158780074302	0.361	0.236	5.76291454716783e-25	1	AT4G29900
3.86147057775949e-29	1.03076139690534	0.223	0.119	6.5811043056755e-25	1	AT3G12740
4.14710736536878e-29	0.910207378138133	0.302	0.184	7.06791508279802e-25	1	AT3G57330
5.03674386095573e-29	1.71411399220262	0.096	0.032	8.58412256222684e-25	1	AT5G52760
5.55735895527773e-29	1.9510706200348	0.082	0.025	9.47140686747983e-25	1	AT3G57460
7.09728115461655e-29	2.34130472831308	0.073	0.021	1.2095896271813e-24	1	AT4G39950
8.21823253886424e-29	1.02411455243238	0.208	0.107	1.40063337159863e-24	1	AT3G58490
1.30872791634598e-28	1.38600453578389	0.143	0.062	2.23046498782846e-24	1	AT1G30420
2.39767087627769e-28	1.45644663020776	0.122	0.049	4.08635047444006e-24	1	AT1G76970
3.35167715419606e-28	1.09065404693511	0.171	0.081	5.71226337389635e-24	1	AT2G46450
4.37631139554629e-28	0.922694726075678	0.265	0.153	7.45854751142954e-24	1	AT5G01100
6.20678969924839e-28	1.46350099927516	0.12	0.048	1.0578231684429e-23	1	AT3G26200
6.56509785969972e-28	1.2443769845752	0.146	0.065	1.11888962822862e-23	1	AT3G16030
1.10576777709245e-27	2.51122972975539	0.058	0.014	1.88456002249865e-23	1	AT2G28570
1.68446087573708e-27	0.784070893286102	0.421	0.299	2.87082667051871e-23	1	AT2G30870
2.03761349452469e-27	0.90652783401783	0.279	0.167	3.47270467871842e-23	1	AT3G22890
4.43386682804989e-27	0.659130092307826	0.45	0.322	7.55663923504542e-23	1	AT5G28630
4.45221578370071e-27	1.80895685375534	0.138	0.062	7.58791136016112e-23	1	AT4G23140
8.15320851798851e-27	2.35401578006263	0.058	0.014	1.38955132772078e-22	1	AT2G39200
1.41992071428846e-26	1.13203217041795	0.239	0.138	2.41997087336182e-22	1	AT4G12720
1.66863778493009e-26	3.21716842830097	0.038	0.006	2.84385937685635e-22	1	AT4G16260
2.99791386586996e-26	0.835786483203365	0.283	0.172	5.10934460160218e-22	1	AT1G29690
1.01818188028801e-25	2.40492082760905	0.045	0.009	1.73528737857486e-21	1	AT1G57630
1.14400061564793e-25	1.65797709774894	0.075	0.023	1.94972024924877e-21	1	AT1G23090
1.43526373209977e-25	2.21288845518564	0.055	0.013	2.44611997861764e-21	1	AT1G21240
1.74264279701698e-25	0.645350118340116	0.48	0.358	2.96998611895604e-21	1	AT4G39640
1.85014208945983e-25	1.4921713939397	0.096	0.036	3.1531971630664e-21	1	AT4G14450
1.90614153967605e-25	1.8861897896589	0.088	0.031	3.24863702606989e-21	1	AT2G25290
2.61846742824894e-25	1.03232462198054	0.193	0.102	4.46265403796467e-21	1	AT3G59660
2.73559932379323e-25	1.52592624096209	0.103	0.04	4.6622819275408e-21	1	AT4G39030
2.97491679466314e-25	1.5562171845287	0.088	0.031	5.07015069314438e-21	1	AT1G32960
4.39263182894083e-25	2.95868870672661	0.038	0.006	7.48636242606386e-21	1	AT5G57010
8.04460422276113e-25	1.44696650466083	0.115	0.048	1.37104189768518e-20	1	AT5G17990
1.01871646478493e-24	3.46683561039693	0.028	0.003	1.73619847093296e-20	1	AT1G26380
1.08699476059461e-24	1.43223369451336	0.102	0.04	1.8525651704814e-20	1	AT5G25930
1.30034675367043e-24	1.00328525053608	0.219	0.123	2.21618097228051e-20	1	AT1G61340
1.80187725312567e-24	0.631955628077394	0.41	0.289	3.07093940250208e-20	1	AT3G11820
1.89921577013844e-24	2.62488651155096	0.041	0.008	3.23683343704694e-20	1	AT1G56250
2.22165004611399e-24	1.41725358154637	0.106	0.043	3.78635817359207e-20	1	AT3G13437
2.45708786076108e-24	0.90706301813708	0.265	0.162	4.18761484109511e-20	1	AT1G42990
2.56147223872523e-24	1.74694352958967	0.07	0.022	4.3655171364594e-20	1	AT1G30720
4.30160692092935e-24	1.20696300359981	0.136	0.063	7.33122867533989e-20	1	AT2G23680
4.50903511087745e-24	1.30637093820369	0.128	0.057	7.68474853946844e-20	1	AT2G17040
4.69571900201461e-24	1.50711362128316	0.091	0.034	8.0029138951335e-20	1	AT3G26210
4.92469467463664e-24	1.66323282320044	0.084	0.03	8.39315713398322e-20	1	AT5G48530
5.2500800640852e-24	2.62888131840966	0.04	0.007	8.94771145322041e-20	1	AT3G25250
6.09209313784097e-24	1.00160390441305	0.277	0.175	1.03827543348224e-19	1	AT5G60800
1.00135140009581e-23	0.568840452925483	0.503	0.388	1.70660319118329e-19	1	AT2G24600
1.29803593861212e-23	1.30563445874235	0.124	0.055	2.21224265017663e-19	1	AT4G37640
2.47935749332485e-23	0.913973952842802	0.206	0.115	4.22556897587354e-19	1	AT5G04930
2.50222279996636e-23	1.05371124631542	0.173	0.09	4.26453831798267e-19	1	AT3G08710
2.54878703237937e-23	0.778023990371634	0.306	0.198	4.34389773928415e-19	1	AT5G07770
3.3935299121742e-23	0.619660852705055	0.434	0.318	5.78359302931849e-19	1	AT3G47800
4.72522681537835e-23	1.62603420524619	0.073	0.024	8.05320406144932e-19	1	AT4G01750
9.17928501489823e-23	1.37200152553599	0.098	0.039	1.5644255450891e-18	1	AT4G39670
1.11084724092401e-22	1.20637514822697	0.123	0.055	1.89321695270678e-18	1	AT4G38540
1.45504514132382e-22	2.65140738780365	0.038	0.007	2.47983343435819e-18	1	AT1G10040
2.2856158485211e-22	0.511611850017426	0.519	0.403	3.89537509063451e-18	1	AT1G35350
2.80152379825599e-22	0.770472556426808	0.305	0.2	4.77463700936768e-18	1	AT2G37940
4.35324497768371e-22	1.95821012153699	0.062	0.019	7.41923541546635e-18	1	AT5G28610
8.04855085817172e-22	1.05122549946505	0.196	0.111	1.37171452275821e-17	1	AT4G29740
1.27700229735418e-21	0.554243805142811	0.466	0.35	2.17639501538073e-17	1	AT5G25440
1.3969524043613e-21	1.87181944501185	0.054	0.015	2.38082598275297e-17	1	AT3G26470
1.66165158486929e-21	0.879495006003061	0.183	0.1	2.83195279609274e-17	1	AT2G46440
1.93395280899822e-21	1.21931420393447	0.109	0.047	3.29603577237567e-17	1	AT1G10340
3.78471024613832e-21	0.989961904351622	0.154	0.079	6.45028167249354e-17	1	AT3G14620
4.0990295146393e-21	0.876095548106882	0.209	0.121	6.98597600179976e-17	1	AT5G46510
1.34065674637303e-20	0.766226816523763	0.343	0.241	2.28488129284356e-16	1	AT2G01180
1.57560540303652e-20	1.20700363660148	0.122	0.058	2.68530428839514e-16	1	AT4G34460
3.8656377175445e-20	1.7022269548163	0.065	0.022	6.5882063620111e-16	1	AT4G04220
4.98168303936837e-20	0.959796852599426	0.178	0.099	8.49028240399551e-16	1	AT5G12480
5.59591685030272e-20	1.48170377745222	0.073	0.027	9.53712108797093e-16	1	AT5G24270
6.14862726203873e-20	2.20278486423165	0.043	0.011	1.04791054426926e-15	1	AT5G59680
6.47938528536232e-20	1.7691662679495	0.059	0.019	1.1042816341843e-15	1	AT1G17147
7.43591862343994e-20	0.990892946413108	0.166	0.091	1.26730361099287e-15	1	AT2G07180
7.5127697183852e-20	1.1638597130306	0.136	0.068	1.28040134310439e-15	1	AT1G28010
7.586117178301e-20	1.38681938756544	0.085	0.034	1.29290195069784e-15	1	AT2G41880
1.09782182114852e-19	0.58969581552402	0.369	0.262	1.87101772978342e-15	1	AT2G23320
1.23353607034249e-19	2.38817133335105	0.036	0.008	2.1023155246847e-15	1	AT1G53625
1.23983924054087e-19	0.741969493805355	0.232	0.142	2.1130580176538e-15	1	AT5G02290
1.87038849826866e-19	0.978557728817668	0.227	0.141	3.18770311759927e-15	1	AT5G26340
1.96519906221903e-19	2.0542748414103	0.045	0.012	3.34928876173989e-15	1	AT1G56060
2.5980208973999e-19	1.45573461716368	0.079	0.031	4.42780701543864e-15	1	AT3G46110
3.30864566942717e-19	0.722591113967543	0.312	0.215	5.63892481440473e-15	1	AT2G35710
5.68486959395927e-19	4.0071872244178	0.02	0.002	9.68872324898479e-15	1	AT2G30750
6.75321690032428e-19	0.731823177277169	0.261	0.17	1.15095075632227e-14	1	AT2G28840
6.91892394619706e-19	1.52338393004002	0.076	0.029	1.17919220815037e-14	1	AT5G58940
7.11182451863303e-19	1.47759895187411	0.079	0.031	1.21206825271063e-14	1	AT5G27760
7.71671271275525e-19	1.30735739638974	0.086	0.036	1.31515934763488e-14	1	AT5G66620
8.20090483534619e-19	0.901883070407273	0.18	0.103	1.39768021108805e-14	1	AT4G10970
8.36385982123499e-19	2.48814611664235	0.032	0.006	1.42545262933308e-14	1	AT2G43000
9.17156748883836e-19	4.04174444645417	0.018	0.001	1.56311024712272e-14	1	AT4G23280
1.02823541471404e-18	0.566690915075111	0.387	0.284	1.75242161729714e-14	1	AT4G18880
1.06353192639524e-18	0.780496089300696	0.233	0.146	1.8125774621554e-14	1	AT5G08240
1.09161827540088e-18	1.09178512895376	0.135	0.069	1.86044502676573e-14	1	AT3G01830
1.11200077958428e-18	0.697651036263561	0.329	0.232	1.89518292864548e-14	1	AT5G27380
1.17854038687588e-18	0.578249905278208	0.421	0.315	2.00858638135257e-14	1	AT3G24503
1.62465510115328e-18	0.706668022589464	0.253	0.162	2.76889968889554e-14	1	AT1G65800
1.64739744668736e-18	0.793629460456113	0.219	0.135	2.80765946838927e-14	1	AT2G32220
1.73149341804894e-18	0.974553163649683	0.157	0.086	2.95098423238081e-14	1	AT3G11840
1.87115096113763e-18	1.26793154198286	0.108	0.051	3.18900258306687e-14	1	AT2G31020
2.12720641967622e-18	0.639353859891483	0.329	0.231	3.62539790105418e-14	1	AT1G28380
3.03767493048028e-18	0.918093297588531	0.175	0.101	5.17710938401755e-14	1	AT2G28940
3.08967928618122e-18	1.73188918386738	0.054	0.017	5.26574040743866e-14	1	AT1G74360
4.79224487080104e-18	3.04174444645417	0.022	0.003	8.16742293330621e-14	1	AT3G15518
4.92170688394293e-18	1.01973158361594	0.141	0.074	8.38806504230394e-14	1	AT1G25390
7.45563195644352e-18	1.20190167164766	0.089	0.038	1.27066335433667e-13	1	AT4G02200
9.44254937119382e-18	1.03584123484345	0.164	0.093	1.60929368933256e-13	1	AT1G65790
1.60436053393495e-17	0.827582954174825	0.259	0.173	2.73431165798533e-13	1	AT1G73805
1.65758043095735e-17	0.949789951887655	0.174	0.101	2.82501432848062e-13	1	AT1G52200
2.86428199778849e-17	0.936579603470369	0.165	0.094	4.88159580883092e-13	1	AT4G36670
3.22471084485243e-17	0.921708947071928	0.16	0.09	5.49587469288199e-13	1	AT3G03020
3.55517243188126e-17	0.681752911171236	0.24	0.155	6.05908037565523e-13	1	AT3G63500
3.89109197304364e-17	0.519953975496053	0.397	0.295	6.63158804965827e-13	1	AT5G47070
4.2263812801852e-17	1.89347729391656	0.044	0.012	7.20302161581964e-13	1	AT5G44585
5.86339797269924e-17	1.05387	0.119	0.06	9.99298916487132e-13	1	AT2G25460
6.23702181661623e-17	0.821070542344019	0.192	0.116	1.0629756282059e-12	1	AT3G25070
7.43219581782928e-17	1.06877887350198	0.139	0.076	1.26666913323264e-12	1	AT5G59670
9.87324787080798e-17	0.718671809625864	0.231	0.148	1.6826976346218e-12	1	AT2G25850
9.95733766220471e-17	0.705038036981434	0.298	0.211	1.69702905776955e-12	1	AT1G07890
1.17133187621594e-16	2.00779711453083	0.043	0.012	1.99630091663483e-12	1	AT3G01970
1.23436430471088e-16	6.31858465181299	0.011	0	2.10372708451874e-12	1	AT3G12910
1.26630437859643e-16	1.21174509454416	0.121	0.062	2.1581625524419e-12	1	AT4G39980
2.09007964468364e-16	1.09143157055452	0.108	0.053	3.56212273843433e-12	1	AT5G46910
2.13409131480304e-16	3.55853544453374	0.015	0.001	3.63713182781881e-12	1	AT1G65484
2.51250714619893e-16	1.0283391382941	0.16	0.093	4.28206592926684e-12	1	AT4G30910
2.53892868422714e-16	0.673080609156785	0.243	0.159	4.32709615652831e-12	1	AT4G17900
3.75894004701452e-16	1.01074179719777	0.115	0.058	6.40636152212685e-12	1	AT4G33430
4.09495801225697e-16	0.915925284812773	0.144	0.08	6.97903694028955e-12	1	AT5G41100
4.636020914537e-16	2.87181944501185	0.024	0.004	7.90117044464541e-12	1	AT3G26830
4.81354854840151e-16	1.2152249799335	0.082	0.036	8.20373079104069e-12	1	AT2G32250
7.02315351620893e-16	1.70387480769778	0.046	0.014	1.19695605376749e-11	1	AT5G64120
7.29617926000867e-16	1.06828623390666	0.107	0.053	1.24348783128328e-11	1	AT4G39270
7.30240583486838e-16	1.2588425681211	0.081	0.035	1.24454902643662e-11	1	AT3G25610
8.58298013093581e-16	0.649853793399238	0.23	0.15	1.46279730371539e-11	1	AT5G58120
8.92356878522913e-16	0.778168590045098	0.218	0.141	1.5208438280666e-11	1	AT5G22690
1.57146588113327e-15	2.48814611664235	0.028	0.006	2.67824930121543e-11	1	AT4G23210
1.83327908845471e-15	1.9069019041673	0.039	0.011	3.12445755045336e-11	1	AT1G35230
1.89509100905606e-15	2.06161908192912	0.035	0.009	3.22980360673424e-11	1	AT1G16090
1.90177540033307e-15	1.29304955970585	0.076	0.033	3.24119581478765e-11	1	AT5G01540
2.09343628786016e-15	0.59382126223287	0.303	0.215	3.56784346540006e-11	1	AT1G17145
2.17950143372851e-15	1.36333103464307	0.071	0.029	3.7145242935035e-11	1	AT1G17600
2.98879631633102e-15	1.32278464034228	0.068	0.028	5.09380556192296e-11	1	AT5G36925
3.89859791563284e-15	0.942984623979166	0.119	0.063	6.64438042761305e-11	1	AT1G67800
4.84730875455896e-15	0.710230302737607	0.249	0.169	8.26126831039484e-11	1	AT3G16220
6.96168716796604e-15	1.11420017962731	0.111	0.058	1.18648034403645e-10	1	AT1G24100
6.96949729660079e-15	1.64993600058698	0.048	0.016	1.18781142425967e-10	1	AT5G60950
8.00343373117934e-15	0.978734648928367	0.133	0.074	1.3640252108049e-10	1	AT1G07000
9.5674481466009e-15	0.835568918742494	0.139	0.079	1.63058018762519e-10	1	AT3G55270
1.05473320070714e-14	1.1560543105418	0.085	0.04	1.79758179396517e-10	1	AT3G47090
1.66007878819136e-14	0.669523302907007	0.234	0.157	2.82927227871453e-10	1	AT1G74440
1.69958988134246e-14	1.48947517711487	0.073	0.032	2.89661103477196e-10	1	AT1G09932
1.7069112208125e-14	0.574269370315825	0.376	0.287	2.90908879363074e-10	1	AT3G07195
1.90193632613953e-14	1.22666216237195	0.073	0.032	3.2414700806396e-10	1	AT1G07620
2.10085625058483e-14	1.42460737500764	0.055	0.021	3.58048930787173e-10	1	AT5G41180
2.14652049010033e-14	0.733871946788224	0.185	0.116	3.658314871278e-10	1	AT2G44180
2.68409866666152e-14	0.656601056563143	0.215	0.141	4.57450935759122e-10	1	AT1G08830
3.63419357820394e-14	1.23251370168932	0.086	0.041	6.19375611533298e-10	1	AT5G19230
3.70801951805598e-14	2.74569498339241	0.023	0.004	6.3195776646228e-10	1	AT4G11170
3.8353357300791e-14	0.555855709065651	0.293	0.209	6.53656268477381e-10	1	AT1G63750
3.91257762098723e-14	0.617958743435997	0.279	0.198	6.66820603944854e-10	1	AT4G28710
4.072282980219e-14	0.649387473403569	0.267	0.189	6.94039188318724e-10	1	AT3G56410
5.75369848368132e-14	1.3334426105401	0.064	0.027	9.80602832573808e-10	1	AT3G26500
5.96922469959702e-14	0.546270077891339	0.31	0.225	1.01733496555232e-09	1	AT1G07650
6.88557409401538e-14	0.704735604287097	0.21	0.138	1.17350839284304e-09	1	AT2G46400
9.44422093014022e-14	1.33033361049207	0.066	0.028	1.6095785731238e-09	1	AT1G05670
9.81416192173383e-14	0.688843466879476	0.172	0.106	1.6726276163211e-09	1	AT3G61280
1.42627393066652e-13	1.02411455243238	0.096	0.049	2.43079866003495e-09	1	AT2G46620
1.61307380825467e-13	2.12656587952006	0.028	0.007	2.74916169140844e-09	1	AT5G12930
1.71832115373802e-13	1.26269489361671	0.068	0.03	2.92853474231572e-09	1	AT3G48640
2.03193933384182e-13	0.771664897239749	0.158	0.096	3.46303420666662e-09	1	AT2G47650
2.10118260552315e-13	0.971731261190605	0.128	0.073	3.5810455145931e-09	1	AT4G14746
2.14470209097422e-13	2.92626722903423	0.018	0.003	3.65521577364736e-09	1	AT3G49110
2.30414319600112e-13	0.577555998209911	0.253	0.176	3.92695124894471e-09	1	AT1G56540
2.87792233498283e-13	1.09565240070752	0.088	0.044	4.90484303551123e-09	1	AT3G48090
3.21354692278057e-13	2.92626722903423	0.016	0.002	5.47684802049492e-09	1	AT5G61160
3.34908672180541e-13	0.593023820919035	0.326	0.246	5.70784849997296e-09	1	AT1G53440
3.4403405045649e-13	1.19179118689372	0.064	0.028	5.86337232192995e-09	1	AT3G09010
3.53555659554533e-13	1.03318243295074	0.095	0.049	6.0256491057879e-09	1	AT2G16060
3.53752518558343e-13	2.23660734964638	0.028	0.007	6.02900417378984e-09	1	AT2G38870
3.89798299154852e-13	1.37635167541228	0.062	0.027	6.64333241249615e-09	1	AT2G46650
4.25294822482079e-13	2.40431452583888	0.021	0.004	7.24829965956208e-09	1	AT1G59865
4.33408242704991e-13	1.43646196135342	0.051	0.02	7.38657668042116e-09	1	AT3G08720
5.92169824650852e-13	2.11891230697663	0.031	0.009	1.00923503215245e-08	1	AT5G25260
5.99499573438991e-13	0.684544865117354	0.224	0.153	1.02172712301207e-08	1	AT2G30250
6.37797174510355e-13	0.934984446135341	0.125	0.072	1.086997724518e-08	1	AT3G20410
7.4689844000409e-13	1.75380003302947	0.034	0.01	1.27293901129897e-08	1	AT4G25070
8.82456857721129e-13	1.24229472248191	0.066	0.029	1.50397122261412e-08	1	AT5G49680
9.07649687085786e-13	1.43688238829531	0.051	0.02	1.5469073617003e-08	1	AT5G20960
9.57311770399053e-13	1.07496895938903	0.096	0.05	1.63154645029111e-08	1	AT3G55470
1.05368822476667e-12	0.6374368223231	0.201	0.133	1.79580084146983e-08	1	AT5G20990
1.08657038560239e-12	0.917240953244938	0.122	0.07	1.85184190818216e-08	1	AT4G01720
1.29923131931102e-12	1.29135290633772	0.062	0.027	2.21427993750178e-08	1	AT2G47000
1.76029755778445e-12	0.862136891614516	0.121	0.069	3.00007512773204e-08	1	AT1G31930
1.87063329739582e-12	0.730774810892489	0.166	0.105	3.1881203287517e-08	1	AT5G08790
2.08998849718455e-12	0.81812899905964	0.169	0.108	3.56196739575164e-08	1	AT4G23260
2.14880605803592e-12	1.7887637052843	0.033	0.01	3.66221016471063e-08	1	AT5G22520
2.15910926835925e-12	0.926267229034231	0.091	0.047	3.67976992606468e-08	1	AT3G50900
2.54872238709892e-12	0.668527122869951	0.216	0.147	4.3437875643327e-08	1	AT1G56140
3.02143468178321e-12	2.29972562456168	0.026	0.006	5.14943112816313e-08	1	AT3G09940
3.12443934810892e-12	1.77942584070496	0.075	0.037	5.32498198098203e-08	1	AT2G47240
3.58585223640433e-12	0.719109321392944	0.18	0.118	6.1113679665039e-08	1	AT1G76680
3.72401357712927e-12	1.58231282781687	0.04	0.014	6.34683633950142e-08	1	AT1G28190
3.93222238340202e-12	0.926267229034231	0.111	0.062	6.70168660803207e-08	1	AT1G79690
3.99223207933921e-12	0.875431263617798	0.122	0.071	6.80396113281781e-08	1	AT3G17410
4.04653210290054e-12	0.514059099246063	0.295	0.218	6.8965046629734e-08	1	AT3G18780
4.2764655426905e-12	3.2217231125604	0.014	0.002	7.28838022440742e-08	1	AT5G44990
4.66200221101588e-12	0.926267229034231	0.11	0.062	7.94545036823436e-08	1	AT1G03220
4.78676435617803e-12	0.992356419492004	0.101	0.055	8.15808249223422e-08	1	AT5G46520
4.93860902701309e-12	1.27914825225051	0.056	0.024	8.41687136473842e-08	1	AT4G23230
5.6133039781904e-12	2.18260698229402	0.023	0.005	9.56675397002989e-08	1	AT5G38250
6.08570136805945e-12	0.713273505700033	0.149	0.092	1.03718608415837e-07	1	AT5G35200
7.02919255904052e-12	0.62076468205998	0.229	0.16	1.19798528783728e-07	1	AT2G22300
7.28597231667703e-12	1.29363829468276	0.063	0.028	1.24174826193127e-07	1	AT4G28085
7.54228805403156e-12	0.556317619283926	0.252	0.18	1.2854321530486e-07	1	AT3G18370
7.817765011899e-12	0.817681096218138	0.151	0.095	1.33238169097795e-07	1	AT1G21250
9.26724878830189e-12	0.947390520599986	0.091	0.048	1.57941721099029e-07	1	AT1G28480
1.00046900805906e-11	1.94898730553431	0.031	0.009	1.70509933043505e-07	1	AT2G29460
1.02588692197046e-11	1.87896151425588	0.031	0.009	1.74841908111425e-07	1	AT5G38900
1.14339041290053e-11	0.556256135125256	0.214	0.146	1.94868028070638e-07	1	AT5G44870
1.22550956601211e-11	0.962386654840883	0.096	0.052	2.08863595335444e-07	1	AT1G22180
1.28439165144499e-11	0.701005199509736	0.153	0.096	2.1889886915577e-07	1	AT2G40110
1.31621966660539e-11	2.36987388050985	0.027	0.007	2.24323317779557e-07	1	AT2G19190
1.63033232230726e-11	0.864523879321335	0.128	0.077	2.77857537690826e-07	1	AT3G26910
1.70624552833473e-11	1.11205863593557	0.067	0.032	2.90795425394088e-07	1	AT5G61010
1.74865341596729e-11	0.934679468850431	0.12	0.071	2.98023001683305e-07	1	AT1G65490
1.77859445613126e-11	1.10729322370979	0.059	0.026	3.0312585315845e-07	1	AT3G10500
1.99819387870788e-11	1.38629218308639	0.06	0.027	3.40552182748184e-07	1	AT1G13340
2.45318435299938e-11	1.92626722903423	0.026	0.007	4.18096209281685e-07	1	AT1G54010
2.51370319982055e-11	1.20850584576518	0.063	0.029	4.28410436345417e-07	1	AT4G24400
2.921366735891e-11	1.40841892417161	0.046	0.019	4.97888532797904e-07	1	AT5G11000
3.0035928803031e-11	0.593358192082565	0.218	0.152	5.11902334590057e-07	1	AT5G48385
3.00800405387305e-11	0.670477597817676	0.18	0.12	5.12654130901583e-07	1	AT1G20823
3.16595971097833e-11	0.911911936057162	0.104	0.059	5.39574513542036e-07	1	AT5G47230
3.45885475659047e-11	0.748847691044995	0.136	0.084	5.89492616165714e-07	1	AT1G61250
4.19669720552888e-11	1.54599514791606	0.035	0.012	7.15243104738286e-07	1	AT5G36920
4.4428462513791e-11	0.914023633279484	0.092	0.05	7.57194286622541e-07	1	AT1G08940
4.79115576515735e-11	1.13124896682186	0.075	0.038	8.16556677055768e-07	1	AT2G15480
5.24273938423802e-11	0.795979199829264	0.152	0.098	8.93520073255686e-07	1	AT1G80380
5.61499014874008e-11	0.926267229034232	0.099	0.056	9.56962771049772e-07	1	AT4G12120
6.83535931239572e-11	0.836999890937145	0.103	0.058	1.1649502876116e-06	1	AT5G59540
7.34189325382816e-11	1.92626722903423	0.025	0.007	1.25127886724993e-06	1	AT2G44480
7.77520347864067e-11	1.24819532392159	0.055	0.025	1.32512792886473e-06	1	AT1G24470
7.84694851474186e-11	2.29823600642119	0.02	0.004	1.33735543536745e-06	1	AT5G46350
8.17455918201504e-11	0.562685512948027	0.199	0.136	1.39319012139082e-06	1	AT5G54500
8.52120467469382e-11	0.973401204625326	0.078	0.04	1.45226891270807e-06	1	AT5G47730
9.0578435723526e-11	1.67350115865427	0.027	0.008	1.54372828003605e-06	1	AT1G67520
9.97398049587066e-11	1.25951063714943	0.045	0.018	1.69986549591124e-06	1	AT5G48540
1.09419902198084e-10	0.941897880747996	0.111	0.065	1.86484339316195e-06	1	AT2G20610
1.12510795906894e-10	0.597224282044802	0.211	0.149	1.9175214946412e-06	1	AT5G24810
1.29159797361059e-10	1.0894030648139	0.078	0.041	2.20127042642453e-06	1	AT3G23560
1.51351760778582e-10	1.26038473292951	0.055	0.025	2.57948805894938e-06	1	AT3G21140
1.8007678458921e-10	1.24037581946229	0.049	0.021	3.06904863975391e-06	1	AT1G51800
1.9503533228256e-10	0.853018247003593	0.103	0.059	3.32398716809166e-06	1	AT5G06560
2.19083693734088e-10	0.684757816602168	0.168	0.112	3.73384339231007e-06	1	AT5G36930
2.21853702272415e-10	2.31621374735025	0.019	0.004	3.78105264782878e-06	1	AT3G13433
2.33413690584099e-10	0.732613155801223	0.136	0.086	3.9780695286248e-06	1	AT1G11300
2.40737840778518e-10	1.26000462621123	0.049	0.021	4.10289502038829e-06	1	AT4G37670
2.41597354545246e-10	0.956499430453647	0.098	0.056	4.11754371351463e-06	1	AT3G52430
2.41716305477223e-10	1.07704718120984	0.068	0.034	4.11957099424831e-06	1	AT3G49210
2.43369045357596e-10	0.536435069645065	0.241	0.175	4.14773864002951e-06	1	AT4G23270
3.05089854201442e-10	1.36753626988625	0.041	0.016	5.19964638515518e-06	1	AT3G59880
3.05265909013977e-10	0.741645716385217	0.146	0.094	5.20264688732521e-06	1	AT1G14370
3.83779478803272e-10	0.969623598228614	0.081	0.043	6.54075365724416e-06	1	AT2G13800
4.22318934201908e-10	0.86457490662799	0.101	0.058	7.19758159560313e-06	1	AT5G42380
4.32255063907516e-10	1.00455198598229	0.075	0.039	7.36692305417579e-06	1	AT1G16670
4.6169887025554e-10	2.14865965037068	0.021	0.005	7.86873384576516e-06	1	AT1G47890
4.8045078594418e-10	0.81828454816122	0.101	0.059	8.18832274484666e-06	1	AT2G02180
4.93237371251787e-10	0.823830936178211	0.126	0.079	8.4062445182442e-06	1	AT1G34750
5.54690645796987e-10	2.53198828992219	0.016	0.003	9.45359267631805e-06	1	AT2G02930
5.68985043174028e-10	0.694743795945655	0.139	0.089	9.69721209081495e-06	1	AT3G46540
6.16186359663126e-10	0.790289559515257	0.128	0.08	1.05016641277387e-05	1	AT3G22460
6.53580046565288e-10	0.536715691886684	0.259	0.194	1.11389647336122e-05	1	AT4G30280
6.88838985288639e-10	0.587061142715034	0.16	0.106	1.17398828262743e-05	1	AT2G27310
7.33771509741195e-10	1.82498389319705	0.026	0.008	1.25056678405192e-05	1	AT3G02800
7.71140649127188e-10	0.636502457585916	0.139	0.089	1.31425500830747e-05	1	AT3G10640
8.70127526808306e-10	0.779606935921528	0.129	0.082	1.4829583439394e-05	1	AT4G24290
1.14901491775842e-09	1.92626722903423	0.023	0.006	1.95826612433568e-05	1	AT1G01680
1.15874167433576e-09	1.61506554073993	0.028	0.009	1.97484343557044e-05	1	AT2G18650
1.47689738139752e-09	0.524427032136965	0.226	0.164	2.51707620711579e-05	1	AT2G30440
1.49300920987629e-09	0.601946604509172	0.225	0.166	2.54453559639217e-05	1	AT2G03530
1.95036033486486e-09	0.682889782568448	0.126	0.079	3.32399911871018e-05	1	AT5G04870
1.9554520753673e-09	1.82317373607013	0.027	0.009	3.33267697204849e-05	1	AT4G04490
1.98446886223299e-09	1.85915303317569	0.022	0.006	3.38213028190369e-05	1	AT5G07760
2.01092131436628e-09	1.29550103869995	0.035	0.013	3.42721319607444e-05	1	AT3G46690
2.01856571619307e-09	1.52237028736059	0.034	0.013	3.44024155010785e-05	1	AT2G43510
2.13230834804361e-09	0.858597402496426	0.092	0.053	3.63409311757072e-05	1	AT3G57280
2.17461860605552e-09	1.72190873052805	0.025	0.008	3.70620249030042e-05	1	AT4G30850
2.49367953903327e-09	0.644780060175366	0.133	0.085	4.24997803837441e-05	1	AT1G28280
2.57856530497297e-09	1.03709535924661	0.07	0.037	4.39464884926543e-05	1	AT1G29290
2.79280691343922e-09	0.501573308890146	0.258	0.196	4.75978082257446e-05	1	AT5G33290
3.07489886587061e-09	1.27773959953561	0.041	0.017	5.24055013710327e-05	1	AT4G23610
3.21140259108544e-09	0.800090122957087	0.099	0.059	5.47319343598692e-05	1	AT5G15730
3.46133154192031e-09	0.770049647012517	0.1	0.06	5.89914734689479e-05	1	AT3G48760
3.51866560207263e-09	0.875316041587476	0.083	0.047	5.99686178561238e-05	1	AT5G58350
3.52376620330342e-09	0.616245900831044	0.18	0.126	6.00555474029002e-05	1	AT2G20950
3.6457718941329e-09	1.88187310967578	0.018	0.004	6.2134890391707e-05	1	AT1G78410
3.65567509223147e-09	1.19610681277314	0.047	0.021	6.23036705969009e-05	1	AT5G27830
3.68416901128792e-09	0.751083765490028	0.106	0.065	6.278929245938e-05	1	AT4G02940
3.71719171592657e-09	0.555657195815818	0.238	0.178	6.33520984145365e-05	1	AT4G00730
3.74701209488133e-09	0.567473840395007	0.172	0.119	6.38603271330625e-05	1	AT4G35600
3.98785722360364e-09	0.84333088805216	0.09	0.052	6.79650506618769e-05	1	AT1G49050
4.07196089155163e-09	1.39404619038505	0.035	0.013	6.93984294747145e-05	1	AT2G04495
4.91873701846596e-09	1.03073649559026	0.069	0.037	8.38300350057153e-05	1	AT4G30510
5.31179674890594e-09	1.59869257100573	0.027	0.009	9.05289519916039e-05	1	AT5G47850
5.60084822253066e-09	1.37056932281827	0.042	0.018	9.54552562565901e-05	1	AT1G06160
6.01954811730025e-09	2.92626722903423	0.01	0.001	0.000102591158563148	1	AT5G56960
6.07727361244026e-09	0.592075714481041	0.168	0.116	0.000103574974176819	1	AT5G45260
6.41503134131968e-09	0.555214623038252	0.286	0.224	0.000109331379150111	1	AT1G69840
7.28334837348483e-09	1.58809849313966	0.028	0.01	0.000124130106329302	1	AT5G25910
7.47968384242336e-09	1.39244357730488	0.035	0.014	0.000127476251726421	1	AT1G75170
7.56107331900822e-09	0.528420113625674	0.22	0.162	0.000128863372575857	1	AT4G31000
8.07844451364766e-09	0.651828059928188	0.116	0.073	0.000137680929846097	1	AT3G12360
1.02747613141827e-08	0.897371083399776	0.089	0.052	0.000175112757077616	1	AT1G75020
1.05808952970243e-08	0.596917422799151	0.156	0.107	0.000180330198547185	1	AT3G25780
1.06687234087166e-08	1.57117227021167	0.024	0.008	0.000181827053054758	1	AT4G09012
1.15118738602806e-08	2.34130472831308	0.018	0.004	0.000196196866200762	1	AT1G15520
1.2594322580046e-08	1.6811547311977	0.027	0.009	0.000214645039731725	1	AT2G32235
1.30671535566234e-08	0.65948068833933	0.148	0.101	0.000222703498065532	1	AT5G57035
1.39541774963362e-08	2.99039756645395	0.011	0.002	0.000237821047070057	1	AT2G44370
1.70793373172868e-08	0.590664197249792	0.161	0.111	0.000291083145898518	1	AT4G30340
1.71226975552389e-08	0.800126198901148	0.099	0.06	0.000291822134433936	1	AT3G45650
1.76263847811553e-08	2.11891230697663	0.016	0.004	0.000300406475825229	1	AT5G12420
1.87479489567998e-08	1.44411553389685	0.032	0.013	0.000319521294070739	1	AT1G09480
2.17812709755108e-08	1.39193080138304	0.032	0.012	0.000371218201235631	1	AT1G47480
2.26317488137391e-08	0.618563773866709	0.133	0.088	0.000385712895032555	1	AT4G19880
2.34153777418922e-08	1.31329035214348	0.036	0.015	0.000399068282855069	1	AT1G71400
2.62582411930176e-08	1.28516165027554	0.042	0.019	0.000447519204652599	1	AT5G06570
2.78512087285215e-08	1.84137833144772	0.019	0.005	0.000474668150360191	1	AT1G34420
2.82025663232572e-08	1.18565385785288	0.042	0.019	0.000480656337847272	1	AT1G15670
2.91153365071748e-08	0.802884813528949	0.09	0.054	0.00049621268009178	1	AT3G55450
2.94140222684178e-08	0.730956909172006	0.095	0.057	0.000501303181520645	1	AT3G26670
3.31479537618856e-08	1.00543744246784	0.055	0.028	0.000564940575963816	1	AT3G54110
3.41907330393476e-08	1.32902639853464	0.04	0.018	0.000582712663189601	1	AT1G66920
3.44303145904935e-08	0.543585103067773	0.192	0.139	0.00058679585156578	1	AT1G34320
3.44733226945947e-08	0.856845828076752	0.076	0.044	0.000587528838683977	1	AT5G39020
3.97207076525077e-08	0.798887922558004	0.072	0.041	0.000676960020521689	1	AT1G70740
4.24241941472465e-08	2.24819532392159	0.015	0.003	0.000723035540851522	1	AT3G63380
4.66952757350823e-08	0.854374310552446	0.074	0.042	0.000795827584353007	1	AT4G28490
5.09579599621145e-08	1.7227338349491	0.019	0.005	0.000868476511634317	1	AT3G54420
5.35516038194948e-08	0.555328825485303	0.181	0.131	0.000912679983895651	1	AT5G24210
5.45059756898623e-08	0.876032926514096	0.069	0.039	0.000928945343682323	1	AT4G11530
6.09107298534885e-08	0.852266647590455	0.072	0.041	0.00103810156889301	1	AT1G62200
7.11508417697658e-08	1.50305579830969	0.024	0.008	0.00121262379628212	1	AT5G07460
7.1538937560695e-08	0.850423471050726	0.085	0.051	0.00121923811284692	1	AT1G17745
8.85273210411041e-08	0.573073634914996	0.148	0.103	0.00150877113250354	1	AT1G14740
1.04714863806733e-07	2.02248254429353	0.015	0.004	0.00178465542385816	1	AT3G25900
1.14790420175635e-07	1.03318243295074	0.05	0.025	0.00195637313105335	1	AT4G13510
1.16239439198159e-07	0.87987432354978	0.076	0.045	0.00198106876225422	1	AT1G74100
1.19319964041972e-07	1.22882999905466	0.038	0.017	0.00203357014716732	1	AT4G06746
1.1932259367402e-07	1.31329035214348	0.029	0.011	0.00203361496398633	1	AT3G49370
1.20732771851025e-07	2.47375502433672	0.011	0.002	0.00205764863065703	1	AT5G65600
1.27880935772417e-07	1.02719613788501	0.058	0.031	0.0021794747883693	1	AT4G23130
1.29863628585509e-07	0.689433295309298	0.112	0.073	0.00221326582198282	1	AT5G11650
1.29968340161405e-07	0.820914228888002	0.085	0.052	0.00221505042137083	1	AT3G47570
1.31835920595976e-07	0.69298016659449	0.122	0.082	0.00224687959471723	1	AT2G31090
1.4139633615801e-07	1.40947623095465	0.031	0.013	0.00240981775714097	1	AT1G74710
1.4219359767038e-07	0.766789015027035	0.084	0.051	0.00242340548509629	1	AT4G26910
1.49970977034822e-07	0.788763705284297	0.085	0.052	0.00255595536160447	1	AT1G11000
1.64313117068601e-07	0.995808162287308	0.047	0.023	0.00280038845420017	1	AT4G04960
1.65888804575756e-07	1.10683947467605	0.039	0.018	0.0028272428963846	1	AT1G61420
1.71848309566179e-07	0.508610932447295	0.168	0.12	0.00292881073993638	1	AT1G34315
1.80675451820104e-07	0.806968300661887	0.065	0.037	0.00307925172537004	1	AT1G56145
1.80797230547398e-07	0.904128251764983	0.055	0.029	0.0030813272002193	1	AT4G21400
1.92139643579879e-07	0.9851609180878	0.052	0.027	0.00327463594553188	1	AT5G66640
2.03080680001965e-07	0.932341743443916	0.063	0.035	0.00346110402927349	1	AT3G22260
2.09437995279612e-07	1.0458488447869	0.048	0.024	0.00356945175355043	1	AT3G05580
2.37865409454497e-07	1.40841892417161	0.025	0.009	0.00405394017333299	1	AT1G65486
2.42327372061824e-07	0.596765914442068	0.122	0.082	0.00412998540204967	1	AT4G26070
2.58840563261839e-07	0.580185272438093	0.153	0.109	0.00441141971967152	1	AT2G46330
2.80098449098013e-07	0.777744704324144	0.086	0.053	0.00477371786797743	1	AT4G24160
2.81454638465241e-07	0.536775850334235	0.145	0.101	0.0047968314033631	1	AT4G18010
3.13421816036335e-07	0.90318361592119	0.066	0.038	0.00534164801070726	1	AT4G21534
3.70637960727222e-07	1.21844798052754	0.033	0.014	0.00631678276467404	1	AT1G60730
4.06997999174047e-07	1.92626722903423	0.016	0.004	0.00693646689992328	1	AT4G04700
4.22107563811925e-07	1.02048257065188	0.046	0.023	0.00719397921004664	1	AT3G14990
4.49471666636368e-07	0.518240410185222	0.176	0.129	0.00766034561448362	1	AT1G33610
4.89390008501237e-07	1.2868569442907	0.029	0.012	0.00834067391488658	1	AT1G25370
5.08325109988993e-07	2.9768933021042	0.01	0.002	0.0086633848495424	1	AT2G40740
5.17528572296643e-07	0.702595255471211	0.087	0.054	0.00882023945765168	1	AT1G67060
2.68772508789033e-229	2.30311567296506	0.493	0.137	4.58068986729149e-225	2	AT1G11670
6.28131314954641e-220	0.998661708773624	0.981	0.891	1.0705242000772e-215	2	AT1G56660
7.02638650757513e-137	1.6729249678147	0.524	0.228	1.19750705248603e-132	2	AT3G16800
2.38874933840147e-125	1.46597304502979	0.587	0.297	4.07114549743762e-121	2	AT3G45970
2.68685603641648e-121	0.766759024105211	0.906	0.709	4.5792087428646e-117	2	AT5G45340
7.51179359481756e-118	0.838768963216885	0.881	0.686	1.28023498236476e-113	2	AT3G17800
3.83112835539047e-115	1.34435833654578	0.551	0.264	6.52939205609198e-111	2	AT1G51090
3.34321764428505e-114	0.985527398690965	0.777	0.525	5.69784583115501e-110	2	AT2G22990
5.74296459805739e-103	1.37783574657475	0.46	0.204	9.78773456446922e-99	2	AT5G61270
8.74426438842269e-101	0.719382828320343	0.914	0.781	1.49028497971888e-96	2	AT3G49120
8.74537689950435e-98	0.679635198696475	0.896	0.666	1.49047458498253e-93	2	AT4G01950
7.67681986852003e-95	1.1047	0.598	0.332	1.30836041019187e-90	2	AT4G18280
1.99607851408068e-91	0.797387723438381	0.782	0.524	3.40191661154771e-87	2	AT2G17840
5.93922934472872e-86	0.856218928186229	0.749	0.513	1.01222285722212e-81	2	AT1G30360
3.30306543170198e-84	1.28547030753551	0.389	0.167	5.62941441524968e-80	2	AT5G48900
7.54090882826217e-82	0.57827532694186	0.927	0.779	1.28519709160072e-77	2	AT4G34150
7.26426527371765e-81	1.30473220969614	0.309	0.115	1.2380487305997e-76	2	AT4G04840
5.33479661115235e-80	1.3128555580574	0.413	0.193	9.09209386438694e-76	2	AT2G03240
1.02550909847492e-77	0.805139882194813	0.692	0.446	1.74777515653081e-73	2	AT3G55430
1.03972130621548e-74	1.30058401687304	0.361	0.157	1.77199702218304e-70	2	AT2G05920
1.62703251992795e-74	0.869721736183466	0.65	0.41	2.77295152371321e-70	2	AT4G34410
6.23351055796822e-74	1.41553978367668	0.334	0.141	1.06237720439452e-69	2	AT1G21910
7.09528907602333e-73	1.12790096387355	0.532	0.314	1.20925011722666e-68	2	AT1G53840
1.87618291368984e-72	1.15833320397047	0.467	0.248	3.1975785398016e-68	2	AT3G16370
7.4081768215308e-72	0.628197510164808	0.86	0.67	1.26257557569349e-67	2	AT4G11280
1.16502768229596e-71	1.85381993829609	0.222	0.072	1.985556678937e-67	2	AT5G46240
7.35109695134033e-71	0.820040398357261	0.663	0.434	1.25284745341693e-66	2	AT4G30350
3.91808307969701e-70	0.774112215754959	0.691	0.459	6.67758899272761e-66	2	AT1G61890
1.98885249882388e-68	0.629314315833193	0.862	0.726	3.38960131374555e-64	2	AT5G01750
6.69105309920247e-66	0.924623149350104	0.623	0.416	1.14035617969708e-61	2	AT1G22530
1.51723087104551e-64	1.3113385727416	0.319	0.138	2.58581657352285e-60	2	AT5G62520
5.16153107677024e-64	0.666527963460853	0.809	0.631	8.79679741413953e-60	2	AT4G01250
1.41221780957265e-63	1.38306284011317	0.284	0.116	2.40684281285466e-59	2	AT1G73080
2.49093139928372e-62	1.49543773617698	0.246	0.092	4.24529438379925e-58	2	AT3G54000
1.01507384370571e-60	0.918794209543404	0.542	0.333	1.72999035182765e-56	2	AT3G57930
1.8581912144738e-60	0.907240088587414	0.503	0.288	3.16691528682769e-56	2	AT5G16830
3.70567314080182e-60	0.956938563239356	0.513	0.305	6.31557873386855e-56	2	AT5G63770
6.30180481802488e-60	0.736092678367866	0.692	0.486	1.07401659513598e-55	2	AT1G27770
8.68485462326601e-60	0.78995040182472	0.625	0.42	1.48015977344323e-55	2	AT5G26030
8.45278102256482e-59	0.791673934823381	0.662	0.459	1.44060746967572e-54	2	AT1G29670
1.00554420312075e-58	0.869890317007927	0.542	0.331	1.71374898537869e-54	2	AT5G45280
1.30202730212113e-57	0.726954058100634	0.675	0.479	2.21904513100504e-53	2	AT5G62470
2.10477075041523e-57	1.10299089992303	0.416	0.228	3.58716078993268e-53	2	AT3G05500
1.11459276639061e-56	1.25457814903865	0.346	0.171	1.89960045175952e-52	2	AT4G24380
2.86975083503194e-56	1.45963423973256	0.246	0.099	4.89091634814494e-52	2	AT3G49220
2.31322456154703e-53	1.10820059116853	0.338	0.166	3.9424286202446e-49	2	AT1G12610
2.3413958204132e-53	1.18401583099367	0.311	0.147	3.99044089673021e-49	2	AT4G27720
8.61143672823564e-53	0.887272861534162	0.493	0.299	1.4676471615932e-48	2	AT3G19240
1.21015762175685e-52	0.630976283273946	0.735	0.547	2.06247163476021e-48	2	AT1G18210
2.27167456701326e-52	0.717409	0.611	0.404	3.8716149645607e-48	2	AT2G45820
4.92542293570303e-52	0.836077867399087	0.509	0.309	8.39439830931867e-48	2	AT1G70940
5.81650602581472e-52	1.11537223608968	0.344	0.174	9.91307121979603e-48	2	AT1G02400
2.68660148099895e-51	0.591647825198074	0.741	0.555	4.57877490406651e-47	2	AT3G57530
4.3163325074312e-51	1.45735662246048	0.191	0.068	7.356325492415e-47	2	AT1G02205
1.10395959768137e-50	1.59688996133369	0.185	0.065	1.88147834232836e-46	2	AT5G10250
3.04367465819808e-50	1.30419650349758	0.308	0.151	5.18733471996699e-46	2	AT2G28470
1.14152215228874e-47	1.23754413929502	0.29	0.139	1.94549620414571e-43	2	AT5G53500
2.32889490545054e-47	0.698015563497479	0.633	0.444	3.96913558735936e-43	2	AT1G02660
2.46869350893243e-47	1.03028505676023	0.338	0.175	4.20739434727354e-43	2	AT4G17615
7.17845406756058e-47	0.819119870527877	0.47	0.286	1.22342392673435e-42	2	AT3G24550
1.58471567331664e-46	0.955245714798548	0.374	0.204	2.70083092203355e-42	2	AT2G35710
2.33374369694234e-46	0.676019872058452	0.632	0.462	3.97739938269883e-42	2	AT4G16780
4.75186465063352e-46	0.561537675909889	0.734	0.557	8.09860292407471e-42	2	AT4G00970
1.19405140219876e-45	0.881101177562573	0.457	0.28	2.03502180476734e-41	2	AT1G78280
5.46536380948113e-45	1.09159848459471	0.299	0.148	9.31461954049869e-41	2	AT5G65470
6.99667409914151e-45	0.726279321523078	0.57	0.386	1.19244316671669e-40	2	AT1G53210
1.31556276880958e-44	0.711715814060067	0.583	0.404	2.24211362688216e-40	2	AT3G10720
3.32948072873061e-44	0.657880180112927	0.644	0.465	5.67443400597559e-40	2	AT5G66210
4.39790088940657e-44	0.812839215941717	0.482	0.305	7.49534248581562e-40	2	AT1G78070
5.90545348328553e-44	1.04713062599676	0.315	0.161	1.00646643715635e-39	2	AT3G27540
9.71230276885644e-44	0.920855610695973	0.387	0.22	1.6552677608962e-39	2	AT1G74930
3.23434393415119e-43	0.767769130981297	0.522	0.345	5.51229236697387e-39	2	AT5G01240
8.1122657379954e-43	0.543648609804359	0.768	0.617	1.38257344972656e-38	2	AT4G19520
1.03053083598448e-42	0.869378691828658	0.423	0.255	1.75633370376834e-38	2	AT3G27210
1.1569119417704e-42	1.00636090210813	0.352	0.196	1.9717250223593e-38	2	AT3G49130
1.78722476669733e-41	2.65121557934777	0.066	0.011	3.04596716988226e-37	2	AT1G77855
4.12051735104584e-41	0.802189197972219	0.474	0.304	7.02259772138742e-37	2	AT2G30500
1.30136431910452e-40	0.820062045439352	0.386	0.222	2.21791520904983e-36	2	AT5G53570
4.52680166235111e-40	0.617727553869533	0.597	0.418	7.715028073145e-36	2	AT1G01470
4.7526405609304e-40	0.998850011220759	0.341	0.189	8.09992530799368e-36	2	AT1G19350
5.80622297124338e-40	0.558787321654835	0.698	0.535	9.89554580989008e-36	2	AT1G17420
7.82631374168128e-40	1.37392875330455	0.197	0.083	1.33383865099474e-35	2	AT2G42760
8.30541943092352e-40	0.69816177915782	0.548	0.379	1.41549263361229e-35	2	AT3G49530
1.36806759011935e-39	0.870192803488622	0.404	0.244	2.33159759384041e-35	2	AT2G27080
1.81489877290252e-39	1.21416589461926	0.224	0.102	3.09313197865776e-35	2	AT2G35760
2.33973633707749e-39	0.986243198775552	0.33	0.18	3.98761263928117e-35	2	AT4G30280
4.69403206638435e-39	0.850742450170084	0.373	0.218	8.00003885073886e-35	2	AT5G45350
7.37289613278482e-38	0.833827322415517	0.378	0.221	1.25656268791052e-33	2	AT5G62570
1.64596237464203e-37	0.89056121066214	0.386	0.23	2.80521367510242e-33	2	AT3G59350
1.88744978465305e-37	0.719728746765528	0.472	0.303	3.21678066798419e-33	2	AT4G21570
2.11867302241903e-37	0.600204563385598	0.641	0.485	3.61085443210874e-33	2	AT1G57990
6.21041201909295e-37	1.58946288176457	0.144	0.053	1.05844052041401e-32	2	AT1G64390
1.81794557215681e-36	1.05508207510355	0.286	0.153	3.09832463862686e-32	2	AT5G08130
2.86730113625982e-36	0.720451293902248	0.453	0.29	4.8867413265276e-32	2	AT1G64380
3.24724090192227e-36	1.08717678064823	0.236	0.114	5.53427266914612e-32	2	AT3G29030
4.2332584390711e-36	0.55387717849406	0.667	0.509	7.21474235770888e-32	2	AT2G30020
4.60640948761488e-36	0.505298556972764	0.734	0.589	7.85070368974203e-32	2	AT5G54720
7.68340396598933e-36	1.08036	0.281	0.148	1.30948253792356e-31	2	AT5G52310
1.12217417222116e-35	1.12037353535527	0.281	0.152	1.91252144171653e-31	2	AT4G26690
1.73575813193531e-35	0.696292535185458	0.467	0.306	2.95825258425735e-31	2	AT2G38120
2.20317806160973e-35	0.809383776400453	0.396	0.242	3.75487637040147e-31	2	AT3G24520
2.51339734080488e-35	0.935303529936517	0.317	0.177	4.28358308793376e-31	2	AT4G29670
2.87269228458156e-35	0.878212551224389	0.346	0.2	4.89592946061236e-31	2	AT5G13100
1.02563461252315e-34	0.741666837467326	0.458	0.304	1.7479890701232e-30	2	AT4G14880
1.4972898135138e-34	2.33239339532823	0.069	0.015	2.55183102917157e-30	2	AT3G53530
1.56040741454623e-34	1.16005163470509	0.226	0.11	2.65940235661114e-30	2	AT3G52340
2.10876437027005e-34	1.37918327340062	0.152	0.059	3.59396711625125e-30	2	AT1G49450
5.90840951413625e-34	0.58345061736995	0.591	0.43	1.00697023349424e-29	2	AT5G54710
7.75774135028047e-34	1.00117291159924	0.26	0.135	1.3221518583283e-29	2	AT2G30040
1.4328727046754e-33	0.770347885898495	0.413	0.265	2.44204495057828e-29	2	AT4G18950
1.66679731428978e-33	1.35492435758568	0.181	0.08	2.84072266274407e-29	2	AT1G73510
3.74536737059913e-33	0.529048110721404	0.688	0.55	6.3832296097121e-29	2	AT4G19200
1.18051633460773e-32	1.17173801850871	0.209	0.1	2.01195398907196e-28	2	AT5G03760
1.78079953969727e-32	1.53608953088877	0.115	0.039	3.03501665550606e-28	2	AT2G41990
3.33852875266437e-32	1.02570105173122	0.242	0.124	5.68985455316588e-28	2	AT4G18030
6.17295820767093e-32	1.00481434313292	0.275	0.151	1.05205726733336e-27	2	AT1G07720
7.62094006368448e-32	0.810859366268333	0.391	0.249	1.29883681505375e-27	2	AT1G04680
9.79874219055292e-32	2.19295604308222	0.063	0.013	1.66999963153593e-27	2	AT5G65140
1.06398155226473e-31	1.04209005488423	0.274	0.151	1.81334375952479e-27	2	AT4G31000
2.48813776198963e-31	1.02784837127411	0.266	0.146	4.24053318775893e-27	2	AT4G01330
3.34601964167683e-31	0.599480391906605	0.513	0.353	5.70262127530982e-27	2	AT1G20510
3.81527666895603e-31	0.806036007548859	0.186	0.084	6.50237602690176e-27	2	AT5G02540
1.11298153853138e-30	0.914291406822443	0.276	0.152	1.89685443611903e-26	2	AT5G26770
2.06085256832952e-30	1.3172181651917	0.168	0.074	3.512311032204e-26	2	AT3G19970
2.15070543029171e-30	1.62188614105572	0.107	0.036	3.66544726484616e-26	2	AT2G38995
3.03801769568444e-30	1.1899469240605	0.203	0.099	5.17769355875499e-26	2	AT2G12400
1.22840154121248e-29	0.84489670404269	0.304	0.177	2.09356474668843e-25	2	AT2G42590
1.34192278112711e-29	0.907776893160545	0.291	0.167	2.28703899587493e-25	2	AT1G04430
1.59750279739524e-29	0.615833795210317	0.509	0.363	2.72262401760071e-25	2	AT1G75500
2.80986653731221e-29	0.602096700496623	0.548	0.406	4.78885553954121e-25	2	AT3G06500
4.5264150371485e-29	1.25518619483601	0.183	0.087	7.71436914781219e-25	2	AT4G39800
5.53975495305583e-29	0.889099635274017	0.284	0.162	9.44140436649305e-25	2	AT1G01120
7.02663365486549e-29	1.28725551723258	0.156	0.069	1.19754917379873e-24	2	AT5G13700
8.36404891648628e-29	0.790957683610587	0.368	0.235	1.42548485683676e-24	2	AT1G76160
1.14564237251157e-28	1.12182227354174	0.183	0.086	1.95251829547148e-24	2	AT3G57880
1.74597420207515e-28	0.97508275303833	0.237	0.127	2.97566383259668e-24	2	AT3G05120
1.81001317419655e-28	0.761507237764461	0.36	0.228	3.08480545278318e-24	2	AT3G61640
1.93602051296655e-28	0.810693422067155	0.323	0.195	3.29955976024889e-24	2	AT3G19130
3.67065087456549e-28	1.23708230763904	0.155	0.068	6.25589028552197e-24	2	AT2G24330
8.49109115817547e-28	1.00660201434081	0.235	0.126	1.44713666608785e-23	2	AT5G56980
1.77836632771225e-27	1.08802486448617	0.198	0.1	3.03086973231999e-23	2	AT5G06870
2.97605252911152e-27	1.16047325521895	0.206	0.107	5.07208632536476e-23	2	AT1G57980
4.82977743043288e-27	0.806103264491175	0.334	0.207	8.23138967468676e-23	2	AT3G11410
6.02410344067612e-27	0.789456825018354	0.367	0.239	1.02668794939443e-22	2	AT1G73530
6.02625865425476e-27	0.67502370020094	0.466	0.332	1.02705526244464e-22	2	AT1G23490
6.72449372923358e-27	1.01221173789901	0.195	0.097	1.14605546627328e-22	2	AT5G16910
1.23592152161621e-26	2.20098865160663	0.053	0.011	2.1063810492905e-22	2	AT5G20635
1.47178517482962e-26	0.650954128214189	0.486	0.353	2.50836347346212e-22	2	AT5G58720
3.82077019283287e-26	0.644480716058962	0.365	0.233	6.51173863964507e-22	2	AT1G66100
5.15021191017581e-26	1.95799788054673	0.071	0.02	8.77750615851264e-22	2	AT5G66080
7.73154503139421e-26	0.853164018739036	0.243	0.135	1.31768721970052e-21	2	AT3G52450
3.61788661642357e-25	0.885826817436734	0.272	0.16	6.16596416037068e-21	2	AT4G30470
3.80359056630748e-25	0.603210754891234	0.494	0.358	6.48245940215784e-21	2	AT5G43760
5.19039997289851e-25	1.2758247592209	0.124	0.052	8.84599867381094e-21	2	AT1G22550
2.04506065907124e-24	0.767119007731139	0.317	0.198	3.48539688125512e-20	2	AT5G08500
3.46397947513294e-24	1.05208486499134	0.187	0.096	5.90366021946908e-20	2	AT2G35880
4.68991642029111e-24	0.820742541046658	0.247	0.142	7.99302455510215e-20	2	AT5G24030
5.87130906622016e-24	0.84431261985742	0.3	0.188	1.0006472041559e-19	2	AT3G59310
6.42702910716556e-24	0.647068182876564	0.371	0.245	1.09535857073423e-19	2	AT2G18090
1.3322433789243e-23	1.16695945274285	0.134	0.06	2.27054239070068e-19	2	AT2G05810
1.90407844299983e-23	0.956125466213961	0.197	0.104	3.2451208904046e-19	2	AT1G22570
2.26290868273797e-23	1.55081117391131	0.096	0.036	3.85667526799032e-19	2	AT5G08150
2.37303081765823e-23	0.589608987473765	0.454	0.326	4.04435642253493e-19	2	AT1G78040
2.71969150897991e-23	1.32490219439598	0.121	0.052	4.63517023875447e-19	2	AT4G19230
1.25680007752607e-22	0.501967509160776	0.649	0.546	2.14196437212768e-18	2	AT4G20830
3.37464147879614e-22	0.534471410529395	0.499	0.377	5.75140147231226e-18	2	AT1G13260
3.76065368309632e-22	0.590820712491517	0.47	0.349	6.40928207210106e-18	2	AT2G40270
3.77051799740468e-22	0.763438990639993	0.296	0.187	6.4260938229768e-18	2	AT1G59910
3.78208032810144e-22	0.70893298362567	0.295	0.184	6.44579950318328e-18	2	AT3G19680
5.45632201082849e-22	0.656137990322941	0.4	0.28	9.299209603055e-18	2	AT5G25610
5.95733828810913e-22	1.90360274098206	0.049	0.012	1.01530916444244e-17	2	AT4G33790
1.20930142026228e-21	1.11028163758057	0.187	0.101	2.061012410553e-17	2	AT1G44100
1.74346634959947e-21	0.807858902116885	0.236	0.138	2.97138969962238e-17	2	AT1G72180
1.93005678805054e-21	1.22260668328855	0.132	0.062	3.28939578387454e-17	2	AT5G40380
2.65132562005148e-21	1.15968994368699	0.156	0.078	4.51865425425373e-17	2	AT2G34300
3.84055114297803e-21	0.529347022930331	0.441	0.32	6.54545131297746e-17	2	AT1G17140
4.62056077326751e-21	1.10137572737748	0.153	0.077	7.87482172587983e-17	2	AT3G17860
5.22299572723005e-21	0.855765955264781	0.195	0.106	8.90155161791818e-17	2	AT1G21060
5.44058492894591e-21	0.892686377714059	0.205	0.116	9.27238889440252e-17	2	AT3G58790
5.97470496874987e-21	1.71606672369774	0.079	0.028	1.01826896782404e-16	2	AT1G63030
7.37478087297891e-21	0.886290822278239	0.262	0.163	1.2568839041818e-16	2	AT4G30190
7.41501280922793e-21	0.584958854564038	0.437	0.32	1.26374063307672e-16	2	AT5G45110
9.18071139852673e-21	0.765229570819665	0.251	0.151	1.56466864365091e-16	2	AT3G51550
1.04333613767065e-20	1.73453521061455	0.063	0.02	1.77815777943208e-16	2	AT4G28780
1.05317663146846e-20	1.05184473914465	0.176	0.095	1.7949289330117e-16	2	AT2G18730
1.07427065385212e-20	0.561293179216238	0.449	0.328	1.83087947536017e-16	2	AT3G45730
1.08982477668286e-20	0.848781564517377	0.216	0.124	1.8573883669006e-16	2	AT5G47380
1.31734814843485e-20	1.77198589493678	0.064	0.02	2.24515644937752e-16	2	AT4G14750
1.65597248820359e-20	1.87932799485904	0.048	0.012	2.82227391164538e-16	2	AT4G38400
1.94771332629012e-20	2.53362251668855	0.04	0.008	3.31948782199625e-16	2	AT1G65450
3.18259428585328e-20	1.15580466360491	0.116	0.052	5.42409544137974e-16	2	AT1G74330
3.19314495309492e-20	0.771962633353259	0.24	0.145	5.44207694355967e-16	2	AT5G65925
4.41112338282622e-20	1.04531760438801	0.15	0.076	7.51787758135072e-16	2	AT5G57800
4.42527332703917e-20	2.2277214612429	0.039	0.008	7.54199333127285e-16	2	AT5G37550
4.64988311510759e-20	0.928074243996611	0.188	0.104	7.92479579307787e-16	2	AT3G05910
5.27434433331222e-20	0.684568184126712	0.298	0.193	8.98906504726401e-16	2	AT3G28180
5.52236018211428e-20	0.571890252316616	0.354	0.24	9.41175845837737e-16	2	AT3G23400
7.14798942521854e-20	1.07723135237131	0.147	0.074	1.21823183774e-15	2	AT4G25830
7.58838784605048e-20	0.723864414421293	0.27	0.17	1.29328894060238e-15	2	AT2G41110
7.67320496027108e-20	1.37860502925084	0.079	0.029	1.307744321379e-15	2	AT1G80050
1.03094233601426e-19	0.638069260665865	0.304	0.198	1.75703502326911e-15	2	AT5G17350
1.05622235648957e-19	0.557981088584389	0.416	0.302	1.80011976216517e-15	2	AT3G61580
1.54660618251987e-19	0.77318864201844	0.27	0.171	2.63588091686861e-15	2	AT1G67340
1.70002156798314e-19	0.584314738007047	0.345	0.235	2.89734675831367e-15	2	AT3G62260
2.00774491745896e-19	0.533529890766983	0.478	0.36	3.42179966282531e-15	2	AT5G63320
2.67490295797379e-19	0.925301860652726	0.2	0.116	4.55883711127473e-15	2	AT3G48520
2.93297599266973e-19	1.72869433202549	0.055	0.017	4.99867098430703e-15	2	AT3G44970
2.96609071121014e-19	0.70418640271608	0.345	0.241	5.05510839911544e-15	2	AT1G22930
3.76798983880404e-19	1.17251473193336	0.117	0.054	6.42178508227372e-15	2	AT4G35985
3.78499933021057e-19	0.604816809404287	0.352	0.243	6.45077435847788e-15	2	AT5G24590
3.79539195095295e-19	0.7307936044913	0.331	0.228	6.46848650200911e-15	2	AT3G48100
3.84062099716352e-19	0.617788641270551	0.405	0.295	6.54557036546578e-15	2	AT1G76360
5.83381848944956e-19	2.28246221114305	0.036	0.007	9.94257685156888e-15	2	AT1G04220
6.54439887248822e-19	0.970813158205946	0.154	0.081	1.11536189983817e-14	2	AT5G01700
6.83911924315056e-19	0.550550457670508	0.449	0.341	1.16559109261015e-14	2	AT5G53300
7.406688451094e-19	1.1004183981845	0.141	0.071	1.26232191271995e-14	2	AT5G12230
9.16292474006904e-19	1.11813424563885	0.152	0.08	1.56163726344997e-14	2	AT2G40460
9.90557421416253e-19	0.660026700881939	0.283	0.183	1.68820701331972e-14	2	AT2G32210
9.96169490469076e-19	0.90128875542492	0.155	0.081	1.69777166260645e-14	2	AT4G18970
1.05095789615464e-18	0.591037822401133	0.369	0.261	1.79114754241636e-14	2	AT1G34260
1.05286654836549e-18	1.07609460851999	0.147	0.076	1.79440045837931e-14	2	AT3G17810
1.23402451966641e-18	1.38158289978074	0.089	0.037	2.10314798886747e-14	2	AT4G32350
1.80059023378815e-18	0.880457404334194	0.193	0.111	3.06874593544514e-14	2	AT1G01130
2.2704621266765e-18	0.774003493799994	0.239	0.148	3.86954860249475e-14	2	AT4G39050
2.89398628950741e-18	0.762073994826352	0.242	0.151	4.93222083320748e-14	2	AT5G06700
3.51452129565932e-18	0.667496507026816	0.328	0.227	5.98979864419218e-14	2	AT5G46710
3.55120672373307e-18	1.25518619483601	0.107	0.049	6.05232161925827e-14	2	AT3G55760
4.16082179993031e-18	1.81919381128288	0.065	0.023	7.09128859362123e-14	2	AT4G04745
4.56965656434303e-18	0.970388367612994	0.163	0.089	7.78806568260983e-14	2	AT4G18070
5.15047831504465e-18	0.761741979450302	0.229	0.141	8.77796019233059e-14	2	AT5G09870
6.18367726757478e-18	1.58288750454434	0.063	0.022	1.05388411671277e-13	2	AT5G41900
6.87042259987501e-18	0.635783659646289	0.311	0.209	1.1709261236967e-13	2	AT1G69900
9.3470505633831e-18	0.723172120003847	0.234	0.144	1.59301782751738e-13	2	AT1G23480
9.7174609462675e-18	0.535903180571005	0.405	0.297	1.65614686907237e-13	2	AT2G25250
1.536738956907e-17	0.79662911180166	0.21	0.127	2.6190642042566e-13	2	AT3G58640
2.53066357504299e-17	0.716094295245854	0.296	0.201	4.31300993094577e-13	2	AT5G11420
2.66204643487963e-17	0.532088905010826	0.373	0.264	4.53692573896535e-13	2	AT1G29660
2.77157442131881e-17	0.632217178318605	0.323	0.224	4.72359428625366e-13	2	AT3G51950
2.77380564755336e-17	1.73254665752109	0.056	0.018	4.72739696512519e-13	2	AT4G02850
2.88166130853969e-17	0.63004381014269	0.32	0.22	4.9112153681442e-13	2	AT3G10300
3.28966127572895e-17	1.14003734774659	0.115	0.055	5.60656971222484e-13	2	AT4G29660
3.6158842224881e-17	1.12577978648159	0.11	0.052	6.16255148038647e-13	2	AT1G16850
4.21582427222195e-17	0.530866436511439	0.423	0.315	7.18502930714787e-13	2	AT2G39010
5.55529399297386e-17	1.01015706519968	0.123	0.061	9.46788755222536e-13	2	AT4G23060
6.40300507985911e-17	0.736023772083696	0.267	0.177	1.09126415576039e-12	2	AT5G63810
7.72557192681368e-17	0.718047087825979	0.238	0.151	1.31666922348686e-12	2	AT1G80610
8.30518387909647e-17	0.624897856934725	0.297	0.202	1.41545248851441e-12	2	AT5G66070
8.49924113643119e-17	0.604841276515228	0.317	0.217	1.44852566688197e-12	2	AT5G25460
1.09293916453862e-16	0.638947719510266	0.251	0.16	1.86269621812317e-12	2	AT3G05880
1.32984716370168e-16	0.750958694634974	0.249	0.161	2.26645852109677e-12	2	AT3G27090
1.44643183862247e-16	0.627300983453862	0.297	0.201	2.46515378256427e-12	2	AT4G22780
1.49583860367948e-16	0.661934133022083	0.222	0.137	2.54935773225094e-12	2	AT2G32220
1.64630416739154e-16	0.663754942731515	0.272	0.18	2.8057961924854e-12	2	AT3G20500
1.98635341791314e-16	1.50372796702521	0.068	0.026	3.38534213014937e-12	2	AT3G50560
2.15552787477108e-16	0.912724130950604	0.121	0.061	3.67366615697235e-12	2	AT1G26560
2.51528286659787e-16	0.870921637075774	0.162	0.091	4.28679658954275e-12	2	AT4G18220
2.70492744693395e-16	0.529091491502507	0.354	0.249	4.61000784780954e-12	2	AT3G56360
3.26910717266329e-16	0.600071836086418	0.336	0.24	5.57153935437005e-12	2	AT3G15810
4.17627070421818e-16	0.727633136655177	0.238	0.154	7.11761816119905e-12	2	AT4G22540
4.37530111912766e-16	0.586669666872885	0.315	0.219	7.45682569732927e-12	2	AT1G27950
4.59173232259005e-16	0.803379141625741	0.172	0.099	7.82568939739023e-12	2	AT3G44610
6.25410790909485e-16	0.635745951691418	0.294	0.2	1.06588761094703e-11	2	AT4G25620
8.99889470435036e-16	0.646674327694122	0.213	0.132	1.53368162446243e-11	2	AT4G16770
1.02058483922693e-15	0.815989645953404	0.169	0.098	1.73938274149445e-11	2	AT5G16840
1.04369134213805e-15	0.86864198687822	0.151	0.084	1.77876315440589e-11	2	AT3G02880
1.41699539281476e-15	0.70930239478472	0.266	0.18	2.4149852479742e-11	2	AT1G52290
1.55713160418158e-15	0.881080509657835	0.174	0.103	2.65381939300667e-11	2	AT3G44320
1.61213352195535e-15	0.536208764840166	0.388	0.288	2.74755916146851e-11	2	AT1G58290
1.78831165959025e-15	0.554251442564056	0.334	0.238	3.04781956143967e-11	2	AT4G33920
1.9191780090749e-15	0.539341200841457	0.297	0.203	3.27085508086635e-11	2	AT3G23170
1.95914545677951e-15	0.764320940402655	0.172	0.1	3.33897160198932e-11	2	AT3G14590
2.4914587164097e-15	0.551301931270039	0.36	0.263	4.24619309037705e-11	2	AT1G67560
3.4316309758343e-15	0.668586665178282	0.234	0.151	5.84852867211439e-11	2	AT1G60190
3.70394301461064e-15	1.09867455631899	0.078	0.033	6.31263007980092e-11	2	AT2G22190
4.76143793745444e-15	1.08793255071245	0.101	0.049	8.1149186768036e-11	2	AT2G14890
5.12271919864701e-15	0.528222528945962	0.401	0.303	8.7306503302541e-11	2	AT5G39785
5.48352286141459e-15	0.571639893089803	0.278	0.189	9.34556801270889e-11	2	AT3G11170
5.72588179147924e-15	0.929289384645704	0.152	0.086	9.75862033721806e-11	2	AT2G32150
6.01103906426457e-15	1.84929162110423	0.04	0.011	1.02446138772261e-10	2	AT5G64750
6.05464351758121e-15	0.728343610000936	0.232	0.152	1.03189289470137e-10	2	AT1G11960
6.47026249056634e-15	0.612596400369499	0.285	0.196	1.10272683626722e-10	2	AT1G53170
6.63037044561254e-15	0.599204491907507	0.27	0.182	1.13001403504575e-10	2	AT1G18200
8.6705979781005e-15	1.08034312503285	0.103	0.051	1.47773001340767e-10	2	AT2G43120
1.03069720483319e-14	0.592885190894874	0.312	0.221	1.75661724619721e-10	2	AT5G11090
1.08834349870465e-14	0.66135766969914	0.224	0.144	1.85486382484233e-10	2	AT4G33000
1.16596536676481e-14	0.734390601278398	0.194	0.12	1.98715477457727e-10	2	AT1G44350
1.53055837031476e-14	0.677848259541882	0.222	0.143	2.60853063052745e-10	2	AT5G06980
1.78129846118254e-14	1.05348776060724	0.121	0.065	3.03586696739341e-10	2	AT5G66090
1.9764177153009e-14	0.828466377337542	0.206	0.131	3.36840871218732e-10	2	AT3G53960
2.04420966115148e-14	0.637727923314241	0.228	0.147	3.48394652550046e-10	2	AT1G21065
2.11564159378372e-14	0.69355252590523	0.232	0.152	3.6056879682856e-10	2	AT1G70090
2.63893606859489e-14	0.564618779069326	0.316	0.228	4.49753874170627e-10	2	AT2G20630
3.2722244418236e-14	0.806619711620688	0.143	0.081	5.57685211619996e-10	2	AT5G25190
3.47385197419079e-14	0.598018530630674	0.323	0.233	5.92048591961336e-10	2	AT1G35140
3.51836298913151e-14	0.521101872449958	0.346	0.254	5.99634604237683e-10	2	AT5G44290
4.15000936267966e-14	0.533200737693912	0.282	0.195	7.07286095681495e-10	2	AT2G47060
4.95142588438724e-14	0.826084733744845	0.155	0.09	8.43871513476118e-10	2	AT2G31370
6.38505218984477e-14	2.63558492763401	0.02	0.003	1.08820444471524e-09	2	AT1G53830
8.85225043632979e-14	0.819424108201061	0.163	0.097	1.50868904186369e-09	2	AT4G34160
9.71953111872854e-14	0.634010263481075	0.256	0.175	1.65649968856491e-09	2	AT2G38040
9.72306053536723e-14	0.5733104184745	0.28	0.196	1.65710120704264e-09	2	AT5G64310
1.16975170913237e-13	0.685051517391888	0.19	0.119	1.9936078378743e-09	2	AT3G57800
1.19082956904913e-13	0.913737433476145	0.146	0.085	2.02953083453043e-09	2	AT3G03050
1.4655994012919e-13	0.850745120613505	0.15	0.088	2.49782105962179e-09	2	AT3G12320
1.79832387850304e-13	0.600520204246282	0.265	0.183	3.06488338613273e-09	2	AT5G13200
1.85137483682181e-13	0.564752760927787	0.339	0.254	3.15529813439541e-09	2	AT5G41790
2.59011278815272e-13	1.76535280260434	0.037	0.011	4.41432922484868e-09	2	AT5G26010
3.60719102552907e-13	0.53745516133181	0.28	0.195	6.14773566480919e-09	2	AT5G03210
3.71298479163492e-13	0.532801287099911	0.296	0.211	6.32803998038339e-09	2	AT1G63750
4.05396522086338e-13	1.26404526498799	0.071	0.031	6.90917292591746e-09	2	AT2G34710
4.48591116245162e-13	0.854329723149263	0.142	0.082	7.6453383941663e-09	2	AT1G02270
4.6388998952141e-13	1.55438107685535	0.047	0.017	7.90607709141339e-09	2	AT3G14870
5.19562791487239e-13	0.660240770467298	0.268	0.189	8.85490865531701e-09	2	AT3G45740
5.44322597335845e-13	0.653225086769736	0.227	0.152	9.27689002639481e-09	2	AT5G56170
6.19715158162655e-13	0.627556553878071	0.219	0.145	1.05618054405661e-08	2	AT1G68670
6.93161955903377e-13	1.15326246904245	0.097	0.049	1.18135592144612e-08	2	AT1G22410
7.70321055522014e-13	0.845323095368652	0.115	0.062	1.31285817492617e-08	2	AT1G58440
9.21473697620589e-13	0.656073066570872	0.214	0.142	1.57046762285477e-08	2	AT1G78680
9.99145193572197e-13	1.1478815890329	0.075	0.034	1.7028431534051e-08	2	AT3G21320
1.32200250884031e-12	0.768388206611726	0.137	0.079	2.25308887581654e-08	2	AT2G32930
1.37934138710496e-12	0.656898432300998	0.204	0.133	2.35081152604298e-08	2	AT2G47070
1.41673429573048e-12	1.54812208638367	0.04	0.013	2.41454026021345e-08	2	AT4G31890
1.42316406804526e-12	0.823400087972207	0.137	0.08	2.42549852116953e-08	2	AT5G44030
1.48180382821895e-12	1.4747010169143	0.048	0.018	2.52543826443356e-08	2	AT1G21090
1.66441621126685e-12	0.645112076425717	0.206	0.135	2.83666454886208e-08	2	AT4G14500
2.05358405209512e-12	0.817057093657145	0.142	0.084	3.49992329998571e-08	2	AT3G51150
2.64952344738265e-12	0.714583232522407	0.179	0.114	4.51558281137425e-08	2	AT4G39890
2.81708550587596e-12	1.00788403016056	0.105	0.056	4.80115882766439e-08	2	AT5G27360
3.11001662662508e-12	0.809918658558606	0.139	0.081	5.30040133675713e-08	2	AT1G25682
3.50768390000808e-12	0.967594557002851	0.104	0.055	5.97814567078377e-08	2	AT1G07870
3.55746905278137e-12	0.786806630801711	0.148	0.089	6.06299450665529e-08	2	AT4G17460
3.83702518207691e-12	1.7314676035883	0.041	0.014	6.53944201781369e-08	2	AT4G37450
3.91305817220099e-12	0.518255546472763	0.276	0.195	6.66902504288215e-08	2	AT1G06410
4.71029645736446e-12	0.788014412405017	0.135	0.079	8.02775825228625e-08	2	AT4G25480
5.67117407151796e-12	0.700307557054279	0.163	0.101	9.66538197008806e-08	2	AT1G73830
6.11335151356389e-12	0.556956743758428	0.287	0.209	1.04189849845669e-07	2	AT4G04570
6.16585168501894e-12	0.793094346549041	0.148	0.09	1.05084610267778e-07	2	AT5G62090
6.93374937923495e-12	0.635354924438479	0.212	0.142	1.18171890670301e-07	2	AT4G19530
6.96709094460699e-12	0.887328172702864	0.105	0.057	1.18740130968937e-07	2	AT3G57780
8.03119821932836e-12	1.09695080105111	0.081	0.04	1.36875711252013e-07	2	AT1G17060
8.75283211523677e-12	0.505586722404651	0.294	0.214	1.4917451773998e-07	2	AT4G25960
9.89255782368442e-12	0.547419189882119	0.314	0.235	1.68598862989054e-07	2	AT3G23920
1.08733731165012e-11	1.03484049380211	0.086	0.044	1.8531489802453e-07	2	AT1G26210
1.14484750592602e-11	0.82857354529487	0.121	0.069	1.95116360434972e-07	2	AT2G44160
1.18998300370036e-11	0.527723744702823	0.272	0.194	2.02808803320653e-07	2	AT1G23080
1.34633960181082e-11	0.728908080457745	0.172	0.11	2.29456658336619e-07	2	AT4G14350
1.34906157229979e-11	0.679512486406989	0.176	0.113	2.29920563767053e-07	2	AT3G14350
1.43265128472544e-11	0.72883076353922	0.141	0.084	2.44166758455757e-07	2	AT2G24280
1.47770638515287e-11	0.663335677482012	0.179	0.115	2.51845499221603e-07	2	AT2G17550
1.51012380575625e-11	0.678246079768004	0.162	0.102	2.57370400215038e-07	2	AT4G14740
1.70876732577564e-11	1.69698547229815	0.032	0.009	2.91225215331942e-07	2	AT3G48290
1.75407977993902e-11	0.780068814433363	0.125	0.073	2.98947816895007e-07	2	AT1G75680
2.41921363446229e-11	0.749755947553317	0.146	0.09	4.12306579721408e-07	2	AT4G38950
2.51558073684491e-11	1.06424571077683	0.08	0.04	4.28730424980477e-07	2	AT4G30996
2.71101924037509e-11	0.539422391433281	0.264	0.189	4.62039009137126e-07	2	AT3G11700
2.86481061843815e-11	0.840660486527543	0.136	0.082	4.88249673700415e-07	2	AT4G37080
2.94345393048916e-11	0.778084670611812	0.156	0.098	5.01652853373268e-07	2	AT1G53590
3.07467355852611e-11	0.94360678824111	0.101	0.055	5.24016614579605e-07	2	AT3G06410
3.19629255930989e-11	0.942653930227869	0.096	0.052	5.44744140883184e-07	2	AT5G52280
3.64984456510879e-11	0.6224471971373	0.162	0.102	6.22043009231492e-07	2	AT1G30135
3.80876698819871e-11	1.09528255439244	0.069	0.032	6.49128157798705e-07	2	AT1G26570
3.82907231137855e-11	0.667765333383156	0.17	0.109	6.52588794028246e-07	2	AT3G05490
4.14055213319073e-11	0.681800521615636	0.214	0.148	7.05674300059696e-07	2	AT5G49520
4.21631978023e-11	1.29239248117311	0.062	0.028	7.18587380144598e-07	2	AT1G68760
4.41668510417249e-11	0.696172588203216	0.149	0.092	7.52735642304117e-07	2	AT1G41830
4.90247396368118e-11	0.565824088117125	0.245	0.173	8.35528637630184e-07	2	AT1G09560
5.40350591865466e-11	0.951590196950374	0.082	0.042	9.20919513716313e-07	2	AT1G75000
5.98124141170748e-11	0.771177054248815	0.141	0.087	1.01938297379731e-06	2	AT1G08200
6.62393418291444e-11	0.877827531862748	0.133	0.08	1.12891710279411e-06	2	AT5G03120
7.06224862383134e-11	0.545561846065103	0.283	0.209	1.20361903295958e-06	2	AT1G03610
1.09244155249106e-10	0.629651971880265	0.164	0.105	1.86184813791051e-06	2	AT3G23640
1.09418089299375e-10	0.886072198995371	0.1	0.055	1.86481249592924e-06	2	AT5G26667
1.12125178896805e-10	1.18966811547119	0.057	0.025	1.91094942393825e-06	2	AT1G08840
1.13072872458553e-10	0.642002897071357	0.17	0.11	1.92710096531112e-06	2	AT3G15770
1.32760480511221e-10	0.825370351437161	0.119	0.07	2.26263686935274e-06	2	AT2G30720
1.33028203901883e-10	0.841583525968968	0.129	0.078	2.26719967909979e-06	2	AT3G06550
1.37490087217648e-10	1.1158752970726	0.07	0.034	2.34324355645038e-06	2	AT3G60390
1.63133226500652e-10	1.17572892451332	0.061	0.028	2.78027957925061e-06	2	AT1G72970
1.70546429805965e-10	0.842520663126795	0.11	0.063	2.90662280318305e-06	2	AT5G50570
1.79181213954785e-10	0.730407746764759	0.175	0.116	3.05378542943141e-06	2	AT2G34510
2.08023357063808e-10	1.00676813732342	0.088	0.047	3.54534207443848e-06	2	AT4G34260
2.11213774189168e-10	0.719440323125845	0.148	0.094	3.59971635350598e-06	2	AT1G72700
2.11456723497239e-10	0.997496993305647	0.081	0.042	3.60385693856344e-06	2	AT2G35860
2.14705139297497e-10	0.768012000516944	0.131	0.08	3.65921968904724e-06	2	AT2G41475
2.63803646785274e-10	0.777368178761177	0.123	0.074	4.49600555216142e-06	2	AT5G57700
2.79710449168297e-10	0.986243198775552	0.081	0.042	4.76710518517529e-06	2	AT5G43630
2.84514960807875e-10	0.745480317949091	0.127	0.076	4.84898847704862e-06	2	AT1G77640
3.18126177217241e-10	0.913916066642661	0.106	0.061	5.42182443831344e-06	2	AT4G36360
3.23272176495866e-10	0.668183373741386	0.183	0.124	5.50952770401905e-06	2	AT1G04040
3.42517982123534e-10	0.968548815092932	0.09	0.049	5.83753396933139e-06	2	AT1G52280
3.5054247137717e-10	0.551884005179866	0.222	0.155	5.97429533968111e-06	2	AT3G56050
4.16782418912416e-10	0.898914997992021	0.077	0.039	7.1032227655243e-06	2	AT2G21540
4.57832004863996e-10	0.790447595385351	0.102	0.058	7.80283085889709e-06	2	AT1G75710
4.67198861108959e-10	0.635220656696358	0.186	0.126	7.96247018987999e-06	2	AT5G64130
5.00221888496448e-10	1.19514555523707	0.051	0.022	8.52528164564497e-06	2	AT2G44910
5.56676144060968e-10	0.648648962337631	0.18	0.121	9.48743152323108e-06	2	AT1G21080
6.01401585565237e-10	0.902632395974423	0.092	0.051	1.02496872227883e-05	2	AT1G78230
7.60387722098574e-10	1.13308458710482	0.06	0.028	1.2959287947726e-05	2	AT1G18870
8.13469074559073e-10	0.722996303797712	0.13	0.08	1.38639534377103e-05	2	AT5G64330
8.82675574027623e-10	0.858677149642354	0.105	0.061	1.50434398081528e-05	2	AT1G62430
9.35919787549589e-10	1.0025530239626	0.079	0.042	1.59508809392076e-05	2	AT3G49810
1.02194534354823e-09	0.582708897915716	0.218	0.155	1.74170144900925e-05	2	AT4G32410
1.05064924544466e-09	0.665626171229054	0.158	0.104	1.79062150901133e-05	2	AT1G22910
1.11428611051567e-09	2.45501268199219	0.015	0.003	1.89907781815185e-05	2	AT5G20640
1.18996630400979e-09	0.556839303484775	0.196	0.135	2.02805957192389e-05	2	AT5G47820
1.24906370651227e-09	0.825903077586647	0.104	0.061	2.12877927500886e-05	2	AT1G01950
1.37797084869327e-09	0.700125179828716	0.137	0.087	2.34847571742793e-05	2	AT2G46500
1.39096764944385e-09	0.860066092698406	0.092	0.052	2.37062616494715e-05	2	AT2G16750
1.43329481270623e-09	0.561927885908697	0.239	0.174	2.44276434929522e-05	2	AT1G12750
1.5390670193369e-09	0.892651610208161	0.102	0.059	2.62303192105587e-05	2	AT4G20840
1.60482997325577e-09	0.807843758176625	0.104	0.06	2.7351117234198e-05	2	AT1G09060
1.65597536367657e-09	0.638659632797269	0.156	0.102	2.82227881231397e-05	2	AT5G24430
1.68893989203918e-09	1.94043950916243	0.024	0.007	2.87846025800238e-05	2	AT1G57943
1.8325403944069e-09	1.12481697112122	0.053	0.024	3.12319859418768e-05	2	AT3G14440
1.91100530169111e-09	0.69964817700047	0.135	0.085	3.25692633567217e-05	2	AT1G26850
1.99916583704987e-09	0.964045489921781	0.094	0.054	3.4071783360841e-05	2	AT2G41250
2.01185936446928e-09	0.7842523085158	0.099	0.057	3.42881191486499e-05	2	AT3G16860
2.08775895907497e-09	0.684713625158434	0.161	0.107	3.55816759395147e-05	2	AT1G21460
2.1208263320584e-09	0.879913504218086	0.094	0.054	3.61452431772714e-05	2	AT1G16130
2.21837813524474e-09	0.524498481857768	0.218	0.155	3.78078185589761e-05	2	AT3G53180
2.3287427244202e-09	1.38964949760906	0.046	0.02	3.96887622522935e-05	2	AT1G55440
3.44971348782233e-09	2.56371894143469	0.015	0.003	5.8793466972956e-05	2	AT3G28320
3.9736079890138e-09	0.758801087156324	0.109	0.065	6.77222009567623e-05	2	AT2G42320
4.43179224790866e-09	1.26387119464018	0.046	0.02	7.55310352811072e-05	2	AT5G63820
4.50626124771921e-09	1.74606146399558	0.024	0.007	7.68002104448785e-05	2	AT1G32780
4.64809214263469e-09	1.12635872391651	0.061	0.03	7.92174343869231e-05	2	AT2G28500
4.92445624600192e-09	0.948660015967395	0.069	0.035	8.39275078006108e-05	2	AT3G05320
5.05313750785336e-09	1.45161410553032	0.032	0.012	8.61206225463449e-05	2	AT2G20835
5.17977011980265e-09	0.773354459505076	0.129	0.082	8.82788221517965e-05	2	AT4G32570
5.30321392341773e-09	0.905907103202998	0.08	0.044	9.03826748968083e-05	2	AT4G04210
5.72692183945405e-09	0.65491357593738	0.157	0.105	9.76039289098153e-05	2	AT5G13210
5.8868673932517e-09	0.594345103144312	0.174	0.119	0.000100329880983189	2	AT1G22330
6.8310504340823e-09	0.81115649221746	0.104	0.062	0.000116421592548065	2	AT2G18630
7.0210287045332e-09	0.502434448336456	0.263	0.197	0.000119659392211359	2	AT2G05940
7.09009951027683e-09	0.981719995569238	0.068	0.035	0.000120836565953648	2	AT2G38010
7.73905778418218e-09	0.632053236663753	0.166	0.113	0.000131896761815817	2	AT5G03040
8.81957809639109e-09	0.740767164326062	0.105	0.063	0.000150312069496793	2	AT1G24330
9.23067525190647e-09	1.16479344683216	0.044	0.019	0.000157318398318242	2	AT5G01180
9.24806615131768e-09	0.705663363370146	0.104	0.062	0.000157614791416907	2	AT4G37640
9.36226992162502e-09	0.615320786271566	0.156	0.104	0.000159561166274255	2	AT2G32970
1.25921794439862e-08	1.49724091738148	0.037	0.015	0.000214608514263857	2	AT2G20290
1.29386090362071e-08	0.803776961851862	0.087	0.05	0.000220512713804078	2	AT5G67620
1.50795534377813e-08	0.661096796600432	0.127	0.081	0.000257000829240107	2	AT1G22060
1.52033803242028e-08	0.648426992179352	0.154	0.104	0.000259111210865388	2	AT1G06400
1.60977387673472e-08	2.19721492452454	0.015	0.003	0.000274353761811898	2	AT4G21760
1.61912348271313e-08	0.740441609762819	0.119	0.075	0.000275947215158799	2	AT1G17620
1.92319197274769e-08	1.13308458710482	0.063	0.033	0.000327769607915389	2	AT1G18400
1.9448751949835e-08	0.54478637382041	0.224	0.165	0.000331465079481038	2	AT5G67250
1.97626506817089e-08	1.74313806878881	0.018	0.005	0.000336814855568364	2	AT3G58850
2.06946984302248e-08	0.749479595662636	0.105	0.064	0.000352699745346321	2	AT2G22670
2.1076368619216e-08	1.14868144215584	0.053	0.026	0.000359204550377299	2	AT1G78610
2.43848293645206e-08	0.788309423503846	0.118	0.075	0.000415590646859525	2	AT5G07920
2.44839676724473e-08	0.731834039556055	0.104	0.063	0.00041728026104152	2	AT5G01760
2.46689131386404e-08	0.6554351105263	0.112	0.07	0.000420432286621848	2	AT5G36290
2.63490876093737e-08	0.86378342286867	0.078	0.044	0.000449067500126556	2	AT3G25140
2.9869474083258e-08	1.20903344033812	0.046	0.021	0.000509065446800967	2	AT3G01550
3.07018854285754e-08	0.833524305245914	0.089	0.052	0.000523252233359211	2	AT5G64850
3.1336625050302e-08	0.904815599431705	0.063	0.033	0.000534070100732298	2	AT3G55840
3.546696253557e-08	0.512052831676145	0.215	0.158	0.00060446344249372	2	AT1G75220
3.55881459429679e-08	1.3604950832079	0.031	0.012	0.000606528771306003	2	AT2G18100
3.56186015968532e-08	0.50523203747992	0.244	0.185	0.00060704782701517	2	AT2G22970
3.93802466687514e-08	1.14286560789741	0.045	0.02	0.00067115754397553	2	AT3G03520
3.99115034932736e-08	0.735085018182517	0.105	0.065	0.000680211754035862	2	AT2G30424
4.22380360843764e-08	0.5554268870069	0.158	0.108	0.000719862848986027	2	AT5G45750
4.36734269843808e-08	0.618769984943539	0.157	0.108	0.000744326216094803	2	AT1G12580
4.36884662709607e-08	1.06975865173599	0.047	0.022	0.000744582530655983	2	AT2G37640
4.54345919994804e-08	1.23126498104373	0.044	0.02	0.000774341751447144	2	AT1G51100
4.64227702487169e-08	0.676706292445079	0.128	0.083	0.000791183273348881	2	AT3G54200
4.67341508342572e-08	0.592359126419096	0.165	0.114	0.000796490132668245	2	AT3G07470
5.0794899413168e-08	1.74606146399558	0.022	0.007	0.000865697470698621	2	AT5G25890
5.14992512743581e-08	0.783706513932439	0.103	0.063	0.000877701739468885	2	AT3G07400
5.15636614615732e-08	0.730325417604416	0.106	0.066	0.000878799482289593	2	AT1G30330
5.49560995727558e-08	1.34330229449517	0.036	0.015	0.000936616805018477	2	AT5G54590
5.58911833571329e-08	0.788154666855845	0.118	0.076	0.000952553437955616	2	AT5G10150
5.76214520407166e-08	0.667080314544039	0.13	0.085	0.000982042407129934	2	AT5G57015
6.07589207457212e-08	0.739851458144327	0.088	0.052	0.00103551428626933	2	AT1G11000
6.11719940638752e-08	0.536116233123513	0.197	0.142	0.00104255429483062	2	AT3G07360
6.23531421152757e-08	2.05062242691285	0.018	0.005	0.00106268460107064	2	AT3G51290
6.323275500026e-08	0.690331709614155	0.096	0.058	0.00107767584346943	2	AT4G36380
6.70600288676457e-08	1.60256987040604	0.026	0.009	0.00114290407199129	2	AT3G22790
6.92158487814299e-08	0.548122086383667	0.161	0.111	0.00117964571078191	2	AT5G63180
7.04442908334083e-08	1.46113878478903	0.031	0.012	0.00120058204867378	2	AT1G23500
8.02284233695508e-08	0.945457583929051	0.065	0.035	0.00136733301948725	2	AT5G51200
8.59245801895761e-08	0.546691550777225	0.181	0.129	0.00146441262017095	2	AT5G46510
8.62400917543721e-08	0.611401874560744	0.163	0.114	0.00146978988376976	2	AT5G13740
8.68644072330357e-08	0.813295402973795	0.08	0.046	0.00148043009247263	2	AT4G20170
8.93008544549589e-08	0.850820709790976	0.071	0.039	0.00152195446247587	2	AT5G58090
9.29107327024167e-08	1.03875720455667	0.046	0.021	0.00158347761744729	2	AT1G09950
9.71961857696416e-08	0.50568682006327	0.164	0.114	0.001656514594072	2	AT5G50430
1.01709179704147e-07	0.611847683994053	0.129	0.085	0.00173342954969778	2	AT5G26910
1.09884483117455e-07	0.880318516724856	0.08	0.046	0.00187276124577078	2	AT1G33110
1.20520100596755e-07	0.935701590155764	0.076	0.043	0.0020540240744705	2	AT1G64760
1.23077408700228e-07	0.77894186735229	0.079	0.046	0.00209760827647799	2	AT3G02350
1.23743044926231e-07	0.507165412160808	0.182	0.131	0.00210895271467776	2	AT2G35290
1.29645298500627e-07	0.833524305245915	0.071	0.04	0.00220954482234619	2	AT3G61830
1.44917185353093e-07	1.98108149365977	0.022	0.007	0.00246982358997277	2	AT3G53620
1.48755595914197e-07	0.678401283365689	0.16	0.114	0.00253524162116566	2	AT5G58070
1.55559003478435e-07	2.07419089805125	0.015	0.003	0.00265119209628296	2	AT2G24610
1.72611070979738e-07	1.81115649221746	0.019	0.006	0.00294181048270768	2	AT2G24320
1.75613306401649e-07	1.2277214612429	0.038	0.017	0.00299297758100331	2	AT1G03870
1.79722319838144e-07	0.817138650232586	0.085	0.051	0.00306300749700149	2	AT5G53370
2.03871503390827e-07	0.93059172320608	0.047	0.023	0.00347458203228986	2	AT5G15580
2.10973890196725e-07	1.01636098080314	0.052	0.026	0.00359562801062279	2	AT4G29110
2.12876825066936e-07	1.15384314727162	0.042	0.019	0.00362805972961578	2	AT5G65920
2.20234605344568e-07	0.870050181271029	0.072	0.041	0.00375345837888748	2	AT2G42380
2.22929892236191e-07	0.78596241005821	0.108	0.069	0.0037993941533814	2	AT1G65985
2.36012371721715e-07	0.943260028224806	0.06	0.032	0.0040223588512532	2	AT3G62110
2.41670961894108e-07	0.792047669269756	0.091	0.056	0.00411879820356128	2	AT2G30490
2.49797910029367e-07	1.30300958854713	0.028	0.011	0.00425730578063051	2	AT3G28310
2.52828792191515e-07	0.54089051715259	0.121	0.08	0.00430896110532	2	AT5G07240
2.65077334799917e-07	0.736955550376043	0.089	0.054	0.00451771301699499	2	AT3G15820
2.69562320449548e-07	0.618511414275064	0.115	0.075	0.00459415062742165	2	AT1G13560
2.7431926144932e-07	0.53293568256899	0.177	0.128	0.00467522317288075	2	AT2G20950
2.82359176023578e-07	0.831915052384257	0.08	0.048	0.00481224743696983	2	AT1G52190
3.07393142455096e-07	0.877525301833176	0.075	0.044	0.0052389013268622	2	AT1G54040
3.19832225677487e-07	0.711418349360075	0.111	0.072	0.00545090062222141	2	AT2G39130
3.19909050267283e-07	1.07321313112742	0.038	0.017	0.00545220994370531	2	AT1G18750
3.28046984536378e-07	1.50748010188632	0.022	0.008	0.00559090475745348	2	AT3G52740
3.34737912430595e-07	0.834615465041449	0.075	0.044	0.00570493824155463	2	AT3G59280
3.41534501395028e-07	0.750165862328312	0.101	0.064	0.00582077250727546	2	AT4G21560
3.50592900210523e-07	0.857977348970454	0.071	0.04	0.00597515479828795	2	AT3G19830
3.63349829430417e-07	0.575805645069381	0.137	0.093	0.0061925711429826	2	AT4G25210
3.70050225402017e-07	0.58972299085044	0.146	0.102	0.00630676599152657	2	AT4G04750
3.70937467856869e-07	0.735672758507814	0.097	0.061	0.00632188726468462	2	AT1G20190
3.7937720108589e-07	1.27179085793642	0.034	0.014	0.00646572563810682	2	AT4G16442
3.85516497203843e-07	0.79726205055908	0.071	0.041	0.0065703576618451	2	AT1G52827
3.90172044856681e-07	0.724279041537493	0.104	0.066	0.00664970216049242	2	AT2G29970
4.4732108956857e-07	0.656037425550554	0.11	0.071	0.00762369332951715	2	AT3G11720
4.81359115885237e-07	0.801878678629449	0.088	0.054	0.00820380341203209	2	AT1G76670
5.16023346441269e-07	0.735649404291415	0.08	0.048	0.00879458589339856	2	AT3G13520
5.19869739296137e-07	0.657796206724165	0.143	0.1	0.00886013996682406	2	AT1G76900
5.2720634808661e-07	1.00632744481888	0.054	0.029	0.00898517779044009	2	AT1G06420
5.33821906417909e-07	0.940439509162426	0.061	0.034	0.00909792675108042	2	AT1G55020
5.52789126603191e-07	1.63558492763401	0.02	0.007	0.00942118508469819	2	AT5G25620
5.57256574553507e-07	0.791165017029995	0.078	0.047	0.00949732380011542	2	AT1G45207
5.69640101888956e-07	0.596539215434369	0.122	0.082	0.00970837625649347	2	AT5G04870
1.25650752631435e-250	2.64683206650674	0.572	0.176	2.14146577709755e-246	3	AT1G35710
4.05775041586539e-249	2.52231869485759	0.521	0.135	6.91562403375938e-245	3	AT5G08760
1.52568773132984e-215	1.99161887486874	0.587	0.197	2.60022960050544e-211	3	AT3G62550
5.5972393486946e-211	2.42931603420786	0.448	0.111	9.5393750219802e-207	3	AT1G37130
1.13764364624911e-202	2.06112509478296	0.566	0.195	1.93888606630236e-198	3	AT2G25450
5.83290036310551e-175	1.66263927073719	0.65	0.296	9.94101208884071e-171	3	AT1G20020
1.58997316274946e-159	2.87249895319211	0.265	0.046	2.7097912612739e-155	3	AT3G45860
6.26819895386473e-152	1.6654556554603	0.589	0.254	1.06828914770717e-147	3	AT5G14740
7.2391242985699e-151	1.41913152058839	0.689	0.353	1.23376395420527e-146	3	AT4G16860
7.37769383853603e-146	0.965816929565167	0.937	0.778	1.2573803609017e-141	3	AT2G21660
1.22285395554846e-143	1.97257073423977	0.414	0.13	2.08410999644124e-139	3	AT4G28080
4.93261664439108e-136	1.1435622248533	0.82	0.572	8.40665854703572e-132	3	AT5G42530
1.63007277321201e-130	1.4963957630376	0.546	0.233	2.77813302738523e-126	3	AT1G01320
5.07620103478531e-129	1.62716324273758	0.469	0.176	8.6513694235846e-125	3	AT2G13360
4.50963669062842e-126	1.45205818764989	0.609	0.304	7.68577381183801e-122	3	AT2G05070
8.32723190437725e-126	2.96699869553588	0.178	0.024	1.41921013346301e-121	3	AT2G02080
2.84259570744984e-124	1.87532785117109	0.394	0.131	4.84463586420676e-120	3	AT2G14560
8.23011244209403e-121	3.33212012754911	0.15	0.016	1.40265806350609e-116	3	AT1G17970
3.98502136750463e-117	1.4203131745707	0.548	0.253	6.79167191663814e-113	3	AT4G27440
5.30124320067216e-114	1.85797212721371	0.456	0.19	9.03490878690556e-110	3	AT4G14400
4.49054633881489e-113	1.20270885017756	0.75	0.509	7.65323812524222e-109	3	AT2G25510
1.46027890637735e-110	2.06516966560249	0.291	0.08	2.48875334013892e-106	3	AT5G10760
8.15571973626265e-110	1.61947270923753	0.417	0.157	1.38997931465124e-105	3	AT1G72930
3.08428320627104e-109	3.00385514820906	0.163	0.023	5.25654386844773e-105	3	AT1G33720
1.06242999095317e-107	1.96647198828337	0.319	0.098	1.81069943358149e-103	3	AT5G16030
1.3462983616158e-107	2.03143586696191	0.291	0.081	2.2944962977018e-103	3	AT3G18080
5.29549329531533e-107	2.39568525632658	0.262	0.068	9.02510922320592e-103	3	AT1G13650
7.23682911860938e-106	2.30209245603817	0.235	0.054	1.2333727866846e-101	3	AT2G31360
1.36996298132076e-104	1.91665620035449	0.345	0.116	2.33482790906497e-100	3	AT4G17090
1.71276725416598e-104	1.78354653298669	0.351	0.119	2.91906923127508e-100	3	AT5G67480
1.90102029278924e-102	1.60468371531577	0.459	0.199	3.2399088850007e-98	3	AT5G24530
1.06543415610393e-98	1.94955046030274	0.274	0.077	1.81581943224793e-94	3	AT1G68520
3.6149643938438e-96	2.53976	0.171	0.03	6.16098381642798e-92	3	AT1G68190
6.63756072772323e-96	1.8192217200425	0.295	0.091	1.13123947482587e-91	3	AT1G10760
9.80072638609576e-95	2.69938959259503	0.175	0.033	1.6703377979823e-90	3	AT1G77760
1.43041654835588e-94	2.67947822232717	0.158	0.026	2.43785892336292e-90	3	AT3G45260
2.44838899309069e-93	1.84727364346367	0.301	0.096	4.17278936092446e-89	3	AT2G38170
2.68790882379359e-91	1.7837064389989	0.366	0.144	4.58100300839142e-87	3	AT4G13575
1.45360137650524e-90	1.10026386846759	0.607	0.328	2.47737282597787e-86	3	AT4G39260
1.86464017253564e-90	1.63949509489547	0.463	0.224	3.1779062460525e-86	3	AT3G27690
8.01965928863737e-88	2.23713931701475	0.259	0.079	1.36679053256247e-83	3	AT2G02100
3.93859819695148e-87	2.16773330964823	0.2	0.047	6.71255290706441e-83	3	AT1G13470
9.13574174205331e-86	2.81871554635895	0.13	0.019	1.55700446509815e-81	3	AT1G55110
2.61604168464754e-85	1.20579	0.542	0.285	4.45851984314481e-81	3	AT2G05100
5.70584635765996e-83	0.865283382415566	0.758	0.533	9.72447394735987e-79	3	AT1G31330
2.3518529242359e-82	2.25918325642172	0.176	0.038	4.00826293877524e-78	3	AT5G62720
2.98453954963364e-82	1.90552827724394	0.245	0.073	5.08655075444062e-78	3	AT3G57520
6.23018296051987e-82	1.09585093228983	0.603	0.355	1.0618100819614e-77	3	AT4G05631
9.69776623956069e-82	1.9039219664049	0.238	0.069	1.65279030020833e-77	3	AT2G32160
8.10342981437701e-79	1.00459513693182	0.549	0.294	1.38106754326427e-74	3	AT3G48360
8.36768837014407e-78	2.04184791348447	0.205	0.054	1.42610512892365e-73	3	AT1G25440
1.21175460527923e-77	1.36465836070595	0.389	0.168	2.06519337377739e-73	3	AT3G45140
2.32452295698402e-77	0.867156712146359	0.516	0.257	3.96168447558787e-73	3	AT5G20250
3.34129912446273e-77	1.78063702941613	0.236	0.07	5.69457609782182e-73	3	AT4G04330
1.8604016306481e-76	2.47857826467492	0.143	0.027	3.17068249911356e-72	3	AT1G70820
1.49830330706128e-72	1.21039185346106	0.48	0.252	2.55355832622454e-68	3	AT3G14310
6.20293764750357e-71	0.732319152778591	0.826	0.657	1.05716666326403e-66	3	AT3G54890
1.08545582641562e-69	2.63106331925751	0.118	0.02	1.84994236496014e-65	3	AT2G32680
2.32676147725084e-68	1.31079635874006	0.363	0.16	3.96549958567861e-64	3	AT2G20670
6.14038841015489e-68	1.48522129024618	0.297	0.114	1.0465063967427e-63	3	AT3G14415
6.79143401359557e-67	2.15100016037167	0.151	0.034	1.15746409893709e-62	3	AT5G44190
6.56173179854479e-66	1.01595164294116	0.486	0.256	1.11831595042599e-61	3	AT1G74470
9.38614003972664e-66	2.38065704709425	0.133	0.027	1.59967984697061e-61	3	AT1G07280
1.04207002032555e-65	1.11028303746433	0.472	0.251	1.77599993564084e-61	3	AT5G35170
9.98612692748379e-65	1.6332640814777	0.249	0.088	1.70193561225106e-60	3	AT4G24800
6.76142528854589e-64	2.74986755021857	0.103	0.016	1.15234971192688e-59	3	AT2G40960
1.31188982889923e-63	1.27115826756893	0.368	0.17	2.23585383539297e-59	3	AT3G46780
1.78616652862189e-63	0.978571637764584	0.509	0.282	3.04416361473029e-59	3	AT5G46110
2.2184673912814e-63	1.04543189311436	0.501	0.282	3.78093397496089e-59	3	AT1G23310
2.47982540909733e-63	2.40409749614278	0.125	0.025	4.22636644472457e-59	3	AT5G42250
9.26553521079756e-62	1.20273299323645	0.367	0.169	1.57912516597623e-57	3	AT3G53460
1.08838174153759e-61	2.04968940147738	0.153	0.038	1.85492900210252e-57	3	AT1G19450
2.03462079151165e-61	2.18788037121318	0.14	0.032	3.46760421497331e-57	3	AT3G11010
1.25466189790041e-60	2.8291954156769	0.093	0.014	2.13832027259167e-56	3	AT3G51420
2.06161438640488e-59	1.61021166291027	0.26	0.1	3.51360939874984e-55	3	AT1G14880
5.33515016818254e-59	1.72132367055231	0.199	0.063	9.09269643163351e-55	3	AT5G26820
5.51824172553599e-59	1.37116293719251	0.288	0.117	9.40473937283099e-55	3	AT3G51660
6.45187001724198e-59	1.96666352761203	0.16	0.043	1.09959220703855e-54	3	AT2G41560
1.52116032348603e-58	2.08663845273595	0.19	0.06	2.59251353931724e-54	3	AT2G39800
1.81784109847664e-58	0.749165778841272	0.686	0.483	3.09814658413374e-54	3	AT1G15820
2.28301540323836e-58	1.74839362231226	0.202	0.065	3.89094315173913e-54	3	AT1G15290
1.2097161947919e-57	1.37770378083035	0.334	0.154	2.06171931078384e-53	3	AT3G14210
1.69512832125415e-57	0.67680039564155	0.75	0.572	2.88900719791345e-53	3	AT5G66570
2.50260110151091e-57	1.93460829057208	0.163	0.045	4.26518305730504e-53	3	AT3G15840
7.06858777222821e-57	2.8970830404086	0.081	0.011	1.20469941402085e-52	3	AT3G46370
2.21599948459429e-56	2.30186323397006	0.139	0.034	3.77672792159406e-52	3	AT4G36850
2.35287367248919e-56	1.92841779827518	0.153	0.041	4.01000260002332e-52	3	AT2G45660
2.60665293556968e-56	1.99376325683799	0.153	0.041	4.4425185980914e-52	3	AT2G37450
1.82967573116217e-55	1.3787934769278	0.281	0.117	3.11831634861969e-51	3	AT1G72910
2.00931180820866e-55	0.998967396711071	0.482	0.277	3.42447011473002e-51	3	AT2G30600
3.26394825283501e-55	0.565370340411662	0.902	0.784	5.5627470073067e-51	3	AT3G47470
4.15823035466683e-55	1.13542259974284	0.304	0.131	7.08687199345867e-51	3	AT5G26340
4.16038316457832e-55	1.85983216150749	0.164	0.047	7.09054102739083e-51	3	AT1G24147
4.34206392677683e-55	1.6045506867273	0.222	0.08	7.40017955040576e-51	3	AT2G28900
7.54509980443882e-55	1.18931889774027	0.331	0.151	1.28591135967051e-50	3	AT2G29290
2.54792198191706e-53	1.32636419582267	0.248	0.097	4.34242343378124e-49	3	AT4G23260
3.25820110401446e-53	2.06288057218861	0.129	0.031	5.55295214157185e-49	3	AT3G55630
3.35983619723633e-53	1.48678633479242	0.225	0.083	5.72616883094987e-49	3	AT3G23080
1.55224511674667e-52	1.85175002386548	0.154	0.044	2.64549135247135e-48	3	AT5G44580
1.65268302760236e-52	1.58192625205509	0.198	0.067	2.81666768394271e-48	3	AT3G59780
3.562405781509e-52	0.973928854674441	0.412	0.215	6.07140817342579e-48	3	AT5G14120
1.02182053707222e-51	0.94277957145729	0.433	0.233	1.74148874133218e-47	3	AT5G24930
1.81015573863771e-51	1.89934765494589	0.142	0.038	3.08504842536025e-47	3	AT1G72900
7.3374338466556e-51	1.90132530438633	0.155	0.045	1.25051885048551e-46	3	AT3G22120
1.16071583994809e-50	0.616583430982695	0.752	0.585	1.97820800602352e-46	3	AT1G61520
2.53048295702799e-50	1.31217500670174	0.226	0.086	4.3127021036628e-46	3	AT1G65790
4.27714898160504e-50	2.4267121519472	0.097	0.019	7.28954500934946e-46	3	AT2G48020
9.52802337767288e-50	2.00678789451152	0.129	0.033	1.62386102425679e-45	3	AT1G43670
1.53108114955884e-49	2.22108073394439	0.116	0.027	2.60942160319313e-45	3	AT1G07440
1.93318371047902e-49	0.714542697253972	0.679	0.49	3.2947249977694e-45	3	AT1G31580
2.1690209971799e-49	1.61553670423381	0.236	0.096	3.69666248549371e-45	3	AT3G47340
1.4936964215453e-48	2.3632637786342	0.096	0.019	2.54570681123965e-44	3	AT3G10520
1.49758363853294e-48	2.67201648477383	0.078	0.012	2.55233179515168e-44	3	AT2G17780
2.20218527423005e-48	1.09696720060011	0.358	0.182	3.75318436287028e-44	3	AT3G09390
2.68193280479639e-48	1.7357606979242	0.165	0.052	4.57081807921449e-44	3	AT5G47560
3.59830654115656e-48	1.8972317488601	0.152	0.046	6.13259383809312e-44	3	AT5G52050
1.0796455744354e-47	1.63155390991949	0.171	0.056	1.84003995251025e-43	3	AT2G39470
1.35484057734697e-47	2.13429870337426	0.107	0.024	2.30905479597244e-43	3	AT2G04270
1.996539471738e-47	2.48239688951991	0.087	0.016	3.40270222168307e-43	3	AT5G23210
2.23379987695446e-47	0.863820792946331	0.498	0.304	3.80706513029349e-43	3	AT5G02810
4.0777292175156e-47	1.53531979234121	0.189	0.067	6.94967390541183e-43	3	AT4G27700
7.14833150990984e-47	0.851236335043638	0.491	0.295	1.21829013923393e-42	3	AT5G50950
8.46248998725952e-47	2.84174965122605	0.069	0.01	1.44226216852864e-42	3	AT5G54250
1.28304323752373e-46	2.2947563474758	0.097	0.02	2.1866905897117e-42	3	AT2G23430
2.36939139118852e-46	2.59598390681241	0.077	0.013	4.0381537480026e-42	3	AT5G45800
3.20366134021494e-46	0.582256822712457	0.721	0.523	5.46000002212833e-42	3	AT4G05320
2.69587895944063e-45	1.57530365397273	0.176	0.061	4.59458651057467e-41	3	AT1G08550
3.68254815214621e-45	2.25818173257664	0.093	0.019	6.27616681570278e-41	3	AT1G61740
5.46144023456571e-45	1.38203619481473	0.252	0.111	9.30793259177034e-41	3	AT2G05380
1.28829474277429e-44	0.958176713720434	0.393	0.215	2.19564073011022e-40	3	AT5G13630
2.82718076325119e-44	2.48879466071806	0.081	0.015	4.81836417480901e-40	3	AT2G02070
3.05326173589112e-44	0.621847948651434	0.722	0.56	5.20367397647923e-40	3	AT1G08380
8.23824342359135e-44	1.20100263306818	0.265	0.119	1.40404382668267e-39	3	AT3G62750
1.48608990706975e-43	0.837417622270841	0.465	0.28	2.53274302861898e-39	3	AT4G05180
2.77164800768185e-43	2.09870351856945	0.101	0.024	4.72371969949217e-39	3	AT2G28305
4.31361389161121e-43	2.54454864224106	0.074	0.013	7.35169215547299e-39	3	AT1G30410
5.0520273098886e-43	1.93904685258096	0.12	0.033	8.61017014424313e-39	3	AT5G22380
7.02680811220949e-43	0.560166583601221	0.686	0.476	1.19757890656386e-38	3	AT3G26740
7.91515520606116e-43	1.18409958994671	0.268	0.122	1.348979901769e-38	3	AT3G49140
1.05144942758665e-42	0.766433479460624	0.535	0.347	1.79198525943593e-38	3	AT4G12800
2.49613973762873e-42	1.09673317498173	0.317	0.161	4.25417095484065e-38	3	AT5G35790
2.60088598284706e-42	1.46022550852129	0.171	0.06	4.43268998056624e-38	3	AT3G22210
6.39955759257154e-42	2.51883348709944	0.077	0.014	1.09067660050197e-37	3	AT4G21380
2.96638214022445e-41	1.72284999958009	0.14	0.044	5.05560508158454e-37	3	AT2G35060
3.87876500276517e-41	2.26343745802814	0.087	0.019	6.61057919421268e-37	3	AT1G12110
6.1939090979018e-41	1.68897748325305	0.146	0.048	1.0556279275554e-36	3	AT3G19820
7.18694894723446e-41	1.10010540330165	0.285	0.138	1.22487170907717e-36	3	AT1G19720
8.50377884390312e-41	1.54007516566175	0.153	0.052	1.44929902836641e-36	3	AT5G53420
1.70273829523835e-40	1.75357884850181	0.125	0.037	2.90197687657472e-36	3	AT5G64570
2.17986428932661e-40	2.57939720949897	0.067	0.011	3.71514270829935e-36	3	AT2G39920
3.39677319719618e-40	1.99280195733236	0.106	0.027	5.78912055998145e-36	3	AT5G65010
9.01057154472875e-40	0.901823834071267	0.36	0.195	1.53567170836812e-35	3	AT1G11210
1.83721338507601e-39	1.47170824028162	0.176	0.067	3.13116277218504e-35	3	AT5G37600
1.91860151551326e-39	1.04531047391217	0.301	0.151	3.26987256288925e-35	3	AT4G15560
1.94595481152984e-39	1.06627322791542	0.276	0.133	3.31649078529031e-35	3	AT5G45510
2.38806432967139e-39	1.26836642626212	0.209	0.087	4.06997803705895e-35	3	AT1G21250
2.96917265688661e-39	2.07794495840265	0.098	0.024	5.06036095913184e-35	3	AT3G48200
3.29970091994322e-39	1.55208681366914	0.152	0.052	5.62368027785924e-35	3	AT1G76110
3.68074004634939e-39	0.90810971643382	0.37	0.206	6.27308526099327e-35	3	AT1G80920
3.84702687200874e-39	1.03907673518059	0.315	0.163	6.55648789796449e-35	3	AT1G52230
6.20948573485363e-39	1.82221839444325	0.118	0.034	1.0582826537911e-34	3	AT5G57180
1.17689973606607e-38	1.18213332248401	0.166	0.06	2.00579022017741e-34	3	AT4G23140
6.51921978714955e-38	2.39568525632658	0.07	0.013	1.1110706283239e-33	3	AT4G34220
6.62201033594742e-38	1.13968616305442	0.255	0.121	1.12858922155552e-33	3	AT5G38150
7.76357610639511e-38	1.14079708919442	0.248	0.115	1.32314627581292e-33	3	AT3G14420
2.3376364557102e-37	1.28942656893602	0.208	0.089	3.9840338114669e-33	3	AT2G42600
3.61925232683726e-37	1.19147591983881	0.233	0.106	6.16829174062874e-33	3	AT5G05690
5.00744516609134e-37	1.11052803959464	0.273	0.135	8.53418879656947e-33	3	AT2G15080
6.50723920535013e-37	2.03311517694187	0.102	0.028	1.10902877776782e-32	3	AT5G08780
6.70539903661157e-37	2.00664296558068	0.092	0.023	1.14280115780971e-32	3	AT1G14250
1.01436635417403e-36	1.50530974750107	0.146	0.051	1.72878457741881e-32	3	AT1G51610
1.65850667934128e-36	1.18120345133297	0.245	0.116	2.82659293360134e-32	3	AT5G65630
2.69124709586579e-36	1.12800678667536	0.235	0.108	4.58669242548406e-32	3	AT1G32060
3.08704601389345e-36	1.34868777678941	0.2	0.086	5.26125252147861e-32	3	AT5G04140
3.50145989028333e-36	1.94447414449425	0.094	0.024	5.96753809100988e-32	3	AT5G52100
5.01747904166169e-36	1.36289532120891	0.181	0.073	8.55128953070401e-32	3	AT4G15540
5.35467136923596e-36	1.35459806428338	0.157	0.058	9.12596641458885e-32	3	AT3G25770
1.10451132369727e-35	1.23234907207394	0.213	0.095	1.88241864897725e-31	3	AT1G06460
2.56112277666851e-35	2.12775205107994	0.094	0.024	4.36492154827614e-31	3	AT2G42530
2.93774003175532e-35	2.00933051175182	0.088	0.022	5.00679033612059e-31	3	AT1G69870
3.3871165050741e-35	1.48829640651145	0.143	0.05	5.77266265959779e-31	3	AT2G43560
3.704362199176e-35	2.09537997313901	0.085	0.021	6.31334449605566e-31	3	AT2G01590
8.8144511949615e-35	2.33428471166243	0.065	0.012	1.50224691715729e-30	3	AT3G25020
1.27867354165331e-34	3.29614958277566	0.041	0.004	2.17924331703974e-30	3	AT3G48310
1.68315919477216e-34	2.2451255797512	0.072	0.015	2.8686082156502e-30	3	AT4G26520
2.71607878268596e-34	2.22284865946436	0.076	0.017	4.62901306933169e-30	3	AT1G09750
2.8879548954837e-34	2.30508270754567	0.072	0.015	4.92194152837287e-30	3	AT5G57550
3.36171262742413e-34	1.71639537305727	0.106	0.031	5.72936683091894e-30	3	AT2G39420
3.70346143432187e-34	2.59638260656371	0.056	0.009	6.31180932251476e-30	3	AT4G16680
4.84014512285357e-34	1.03115099006135	0.253	0.124	8.24905933287935e-30	3	AT4G02510
5.28595654192212e-34	1.02448636798126	0.277	0.142	9.00885573439786e-30	3	AT1G18620
1.04165212727037e-33	2.66577441969432	0.058	0.01	1.77528772050689e-29	3	AT1G22590
1.26388938766256e-33	1.34946223956593	0.155	0.059	2.15404668339331e-29	3	AT3G18890
1.71898777426808e-33	2.3603521832143	0.076	0.017	2.92967086368509e-29	3	AT2G42540
2.12253574033657e-33	0.594833854106633	0.63	0.47	3.61743766225562e-29	3	AT1G06680
3.00875888378272e-33	2.23762041009433	0.069	0.014	5.12782776563088e-29	3	AT3G28540
5.32931574342634e-33	1.23661877035896	0.21	0.096	9.08275282152152e-29	3	AT5G24470
7.94177709631838e-33	1.56509802803126	0.123	0.042	1.35351707052554e-28	3	AT4G09010
1.34386147047494e-32	1.6476036299662	0.124	0.042	2.29034310413044e-28	3	AT3G19720
1.42290207609609e-32	0.982577784146133	0.247	0.121	2.42505200829056e-28	3	AT5G24210
2.21178545861643e-32	2.3025758519351	0.066	0.014	3.76954595711998e-28	3	AT5G23240
2.82792141395976e-32	1.01629545811976	0.257	0.13	4.81962646581163e-28	3	AT5G02160
3.38818706455316e-32	0.577430539514616	0.616	0.453	5.77448721411796e-28	3	AT1G54410
4.84642750933676e-32	1.07907749337248	0.229	0.11	8.25976640416264e-28	3	AT4G08920
6.02961966306155e-32	1.69307116695115	0.118	0.039	1.02762807917558e-27	3	AT3G57260
1.65796492584025e-31	2.1171497569526	0.075	0.018	2.82566962310953e-27	3	AT5G38510
2.15843816212686e-31	0.924956500032509	0.295	0.161	3.6786261597128e-27	3	AT3G16140
3.90284934883705e-31	1.5467230134754	0.12	0.041	6.65162614522299e-27	3	AT4G26700
1.13942583750989e-30	1.20558237294663	0.192	0.086	1.94192345486811e-26	3	AT5G19220
1.22853721674684e-30	0.536410281320315	0.415	0.251	2.09379597850164e-26	3	AT2G26560
1.54737216175512e-30	1.11613576370977	0.212	0.1	2.63718637527925e-26	3	AT2G35260
2.85381768600449e-30	0.633201094917827	0.5	0.338	4.86376148225744e-26	3	AT4G20260
4.28589942061091e-30	1.07030573625029	0.225	0.111	7.30445838254718e-26	3	AT4G08470
4.560497497231e-30	0.761637975105937	0.418	0.268	7.77245588453079e-26	3	AT1G21500
6.87056795969454e-30	1.01357239548859	0.168	0.071	1.17095089737074e-25	3	AT4G35770
8.66799763244322e-30	1.2356587159505	0.178	0.078	1.4772868364973e-25	3	AT5G59430
8.71452784761355e-30	1.2329990811144	0.154	0.062	1.48521698106878e-25	3	AT4G34050
1.0722816354009e-29	2.41586313826421	0.054	0.01	1.82748959121375e-25	3	AT3G60290
1.24583727807487e-29	1.18469759826238	0.181	0.08	2.12328047302299e-25	3	AT5G60600
1.53317536112269e-29	0.779358584696086	0.372	0.228	2.61299076796141e-25	3	AT5G24490
1.70888635767206e-29	1.79577241413945	0.09	0.026	2.91245501938048e-25	3	AT1G76720
1.75224182356563e-29	0.867127854061118	0.334	0.198	2.9863457399029e-25	3	AT1G12900
2.08667361914188e-29	2.52778879233392	0.055	0.01	3.55631784910351e-25	3	AT2G40520
2.09818255000159e-29	1.6718950509081	0.094	0.028	3.5759325199677e-25	3	AT1G69490
2.18007360531034e-29	1.11974336671339	0.212	0.102	3.71549944553042e-25	3	AT2G37220
2.28363786872663e-29	0.929798615551981	0.284	0.156	3.8920040196708e-25	3	AT1G07110
2.8430728033492e-29	1.83881506263477	0.085	0.024	4.84544897874804e-25	3	AT1G72940
3.23805424095921e-29	2.30822241507624	0.063	0.014	5.51861584286678e-25	3	AT5G35490
3.45260206606533e-29	3.00573873801056	0.04	0.005	5.88426970119514e-25	3	AT3G06880
3.98613957699503e-29	0.877681178096545	0.289	0.16	6.79357768107262e-25	3	AT1G12090
4.34468648088296e-29	2.32353547057074	0.058	0.012	7.40464916936883e-25	3	AT1G55370
7.86921034302405e-29	1.09275812336927	0.215	0.105	1.34114951876159e-24	3	AT1G68010
9.52534483743843e-29	1.08270876228374	0.202	0.096	1.62340452064463e-24	3	AT4G26530
1.00721184963569e-28	0.621599180676267	0.456	0.299	1.71659115533411e-24	3	AT3G08940
2.12430439806295e-28	1.16347597662992	0.185	0.085	3.62045198561869e-24	3	AT3G19850
2.56508264227277e-28	2.31415537082998	0.06	0.013	4.37167034722549e-24	3	AT4G01460
3.09696802737843e-28	2.1460713662551	0.065	0.015	5.27816260906106e-24	3	AT1G49010
3.42157097702525e-28	1.04125452175189	0.205	0.099	5.83138341614413e-24	3	AT1G15010
3.62298746303977e-28	1.92331458198178	0.08	0.022	6.17465753325869e-24	3	AT3G18500
4.86427099061299e-28	0.679889868131567	0.414	0.265	8.29017704930172e-24	3	AT2G01850
6.44838978237979e-28	3.16435971022012	0.035	0.004	1.09899907061099e-23	3	AT3G12915
6.76014435006157e-28	1.00772248533241	0.218	0.108	1.15213140158099e-23	3	AT3G44670
7.48433366263957e-28	0.716758348413126	0.406	0.263	1.27555498612366e-23	3	AT2G41090
1.07252941933002e-27	1.12248320125564	0.189	0.089	1.82791188936415e-23	3	AT1G52220
1.3362944106972e-27	2.37730672701172	0.055	0.011	2.27744656415123e-23	3	AT1G13700
1.37228259349117e-27	0.807477096101767	0.303	0.173	2.33878122408701e-23	3	AT3G56940
1.40989507237213e-27	2.73128828811102	0.04	0.006	2.40288417184383e-23	3	AT3G46090
1.94392484240674e-27	0.563017813152365	0.6	0.458	3.3130311089138e-23	3	AT2G39730
2.01441014291577e-27	2.07640673985316	0.067	0.017	3.43315920657135e-23	3	AT3G57240
2.0648620830087e-27	1.16445547173095	0.189	0.089	3.51914444807172e-23	3	AT4G35450
2.56053894007141e-27	1.07872341433256	0.199	0.096	4.3639265155637e-23	3	AT3G48990
2.65023333554863e-27	1.10617863913159	0.183	0.085	4.51679267377553e-23	3	AT1G28330
2.86712270680552e-27	0.552004568521021	0.617	0.472	4.88643722920864e-23	3	ATCG00540
3.71668583377681e-27	2.19167136430498	0.058	0.013	6.33434766650582e-23	3	AT1G78995
4.79442412193992e-27	1.29568946634986	0.142	0.058	8.17113703102221e-23	3	AT4G18440
5.74277119582676e-27	1.1836673159453	0.183	0.086	9.78740494904755e-23	3	AT3G61060
5.99538246243e-27	0.58437232070029	0.517	0.364	1.02179303307194e-22	3	AT2G30570
7.32477032838644e-27	0.887847181736076	0.241	0.126	1.2483606070669e-22	3	AT2G41640
8.05916601555075e-27	0.998485612168071	0.209	0.104	1.37352366403031e-22	3	AT3G17040
8.23378377261109e-27	1.2890426962814	0.138	0.056	1.40328376836611e-22	3	AT3G10405
8.86856676201203e-27	1.75656698555852	0.087	0.027	1.51146983324971e-22	3	AT5G51720
1.03184952023719e-26	0.873228484420986	0.308	0.182	1.75858113734025e-22	3	ATCG00380
1.18787447083557e-26	0.662789326469418	0.443	0.299	2.02449446064506e-22	3	AT5G54770
1.20395197146873e-26	1.40350476078588	0.127	0.049	2.05189534497416e-22	3	AT2G43530
1.3081361804943e-26	1.73103386697626	0.091	0.029	2.22945649241643e-22	3	AT1G51270
1.33400669408273e-26	1.43045067448725	0.117	0.043	2.27354760872519e-22	3	AT4G19120
1.39703241062506e-26	2.48731573179215	0.047	0.008	2.38096233742829e-22	3	AT1G14520
1.55055161060289e-26	1.02459110463533	0.209	0.104	2.64260510995051e-22	3	AT1G22430
2.23327467275362e-26	1.94369662087484	0.072	0.019	3.806170024774e-22	3	AT5G59780
3.0891413484417e-26	0.868113314826381	0.262	0.144	5.26482360014918e-22	3	AT5G53550
3.26794064587655e-26	1.17900648618452	0.173	0.08	5.5695512427674e-22	3	AT1G44446
3.3488107946247e-26	0.941217612219196	0.253	0.138	5.70737823727887e-22	3	AT1G73920
3.61180308041942e-26	0.675666063957455	0.372	0.233	6.15559598995882e-22	3	AT5G22640
3.74467765201052e-26	2.78472754707248	0.04	0.006	6.38205412232153e-22	3	AT4G13560
4.44104544832471e-26	2.08422416049028	0.06	0.014	7.56887375757981e-22	3	AT2G43820
4.71870728680732e-26	0.665462990650287	0.37	0.23	8.04209282890572e-22	3	AT1G60200
4.81610914647007e-26	0.957742441536215	0.316	0.191	8.20809481832894e-22	3	ATCG01130
5.67259017687014e-26	1.2381439793401	0.161	0.072	9.66779543843979e-22	3	AT2G33510
5.93387384820203e-26	1.14861759889785	0.178	0.083	1.01131011994907e-21	3	AT5G14060
6.46679821628148e-26	0.731175956387925	0.402	0.266	1.10213642000085e-21	3	AT4G38970
6.64346727466602e-26	2.09083067479816	0.061	0.014	1.13224612762133e-21	3	AT5G45650
7.62982274383472e-26	1.27103433464871	0.14	0.058	1.30035069023175e-21	3	AT2G29300
8.04003873112309e-26	2.54007516566175	0.045	0.008	1.37026380094531e-21	3	AT1G62630
8.71109396518627e-26	2.98064775704773	0.036	0.005	1.4846317444867e-21	3	AT2G23130
9.67117070208313e-26	2.09829934570201	0.061	0.015	1.64825762275603e-21	3	AT4G34060
9.92103839351437e-26	1.2092721320957	0.147	0.063	1.69084257340665e-21	3	AT3G54460
1.01236078439618e-25	0.836316937022263	0.283	0.162	1.7253664848464e-21	3	AT1G65800
1.03043136259736e-25	1.48683314438477	0.107	0.039	1.75616417127468e-21	3	AT3G10060
1.18768375562084e-25	1.23034752437992	0.143	0.061	2.02416942470459e-21	3	AT5G62360
1.988690562133e-25	1.74483481994896	0.08	0.024	3.38932532504327e-21	3	AT3G07350
1.98978764673183e-25	1.08076297838796	0.195	0.096	3.39119508632506e-21	3	AT1G26150
2.07687856417583e-25	2.26182950959179	0.053	0.011	3.53962413692486e-21	3	AT3G18090
2.4002714670023e-25	3.05279754280357	0.03	0.003	4.09078266121202e-21	3	AT5G25140
4.2753021243522e-25	1.17039294448433	0.156	0.069	7.28639741053346e-21	3	AT2G42220
4.52432215005458e-25	0.936659744670396	0.219	0.114	7.71080224033802e-21	3	AT1G21920
6.57585442249464e-25	1.68431137606311	0.11	0.041	1.12072286922576e-20	3	AT1G75750
7.05774616959525e-25	0.861348828675389	0.253	0.14	1.20285167968412e-20	3	AT2G05310
7.53501270846324e-25	1.22235365344102	0.13	0.053	1.28419221590339e-20	3	AT5G65660
1.00949783604881e-24	0.9764599600843	0.207	0.106	1.72048716197799e-20	3	AT5G25630
1.23521588737411e-24	1.18384661315087	0.142	0.061	2.1051784368517e-20	3	AT2G01930
1.86391530467505e-24	1.25697898549498	0.146	0.064	3.17667085375769e-20	3	AT2G10940
1.88216477660631e-24	0.643266009753858	0.4	0.261	3.20777342877013e-20	3	AT2G16940
2.44963689463937e-24	0.714081660243686	0.324	0.197	4.17491615953388e-20	3	AT1G76650
2.57615833066778e-24	1.81549199975329	0.074	0.021	4.39054664295709e-20	3	AT3G13065
2.58925125565482e-24	0.824288884884715	0.289	0.171	4.41286091501252e-20	3	AT2G26980
2.75011512198238e-24	0.982527490265956	0.197	0.099	4.68702120239457e-20	3	AT1G51940
2.90470668658326e-24	2.06255895483435	0.057	0.013	4.95049160594385e-20	3	AT4G23300
2.99137439483986e-24	0.985401287018368	0.14	0.06	5.09819938112558e-20	3	AT2G06850
3.06176391345269e-24	2.65871966216037	0.036	0.005	5.21816423769742e-20	3	AT2G01918
3.2308788895863e-24	0.999354771041194	0.221	0.117	5.50638689152193e-20	3	AT4G19160
3.67417594284098e-24	2.72499288157954	0.037	0.006	6.26189805938389e-20	3	AT5G59130
4.25497649407362e-24	0.583863321594325	0.428	0.286	7.25175643884967e-20	3	AT2G46820
4.84720826671103e-24	2.37399018522726	0.048	0.01	8.2610970489556e-20	3	AT5G02180
6.96686605614305e-24	0.50478669348596	0.514	0.367	1.18736298194846e-19	3	AT1G64720
7.2742830743662e-24	2.47097338363081	0.043	0.008	1.23975606436423e-19	3	AT5G40720
8.14243614282089e-24	1.06209252939036	0.186	0.093	1.38771539182096e-19	3	AT5G18630
8.19705702255597e-24	0.769543143623906	0.31	0.189	1.39702442835421e-19	3	AT5G19940
1.1549054119238e-23	1.44299097110493	0.108	0.041	1.96830529354173e-19	3	AT2G26740
1.29194560035048e-23	1.30016264528229	0.121	0.049	2.20186288667733e-19	3	AT5G26570
1.38669211425368e-23	2.32959606586881	0.046	0.009	2.36333937032254e-19	3	AT5G44582
1.42942463818024e-23	1.15961789809305	0.155	0.071	2.43616841085059e-19	3	AT5G42650
1.58503206622081e-23	0.842172394230473	0.253	0.143	2.70137015046013e-19	3	AT4G21280
1.65770051723456e-23	0.64252243463257	0.285	0.165	2.82521899152286e-19	3	AT3G16240
1.67005747174423e-23	0.764281410715224	0.384	0.255	2.8462789490937e-19	3	ATCG00170
1.68427587945951e-23	1.99406827281005	0.059	0.015	2.87051138136285e-19	3	AT1G69040
1.76495322100503e-23	1.98559697301947	0.055	0.013	3.00800977455888e-19	3	AT1G24148
2.01511520022038e-23	1.02248603533336	0.196	0.1	3.4343608357356e-19	3	AT2G29670
2.05699106009202e-23	0.692360559282028	0.345	0.218	3.50572986371484e-19	3	AT1G10890
2.57087570373555e-23	1.25335464303488	0.147	0.067	4.3815434618765e-19	3	AT3G46970
2.58670509484221e-23	1.54768834977163	0.087	0.029	4.40852149313957e-19	3	AT1G70370
4.0478060808841e-23	0.511024608101524	0.643	0.521	6.89867590365077e-19	3	ATCG00040
4.74620956123012e-23	1.20544027050467	0.133	0.057	8.0889649552045e-19	3	AT4G22570
5.53734037443074e-23	1.73345762927872	0.074	0.023	9.43728920014231e-19	3	AT1G54100
6.13733874238782e-23	1.17896604340532	0.133	0.057	1.04598664186516e-18	3	AT1G19715
7.11896207649384e-23	1.87284446751322	0.064	0.018	1.21328470669684e-18	3	AT2G29310
7.30089990377026e-23	1.00684711091014	0.179	0.088	1.24429237059957e-18	3	AT1G33970
1.338741332046e-22	1.17995656527114	0.131	0.056	2.281616852206e-18	3	AT3G22231
1.65276651285285e-22	3.22165585655153	0.028	0.003	2.81680996785511e-18	3	AT3G22750
1.67970757062995e-22	1.55722911698123	0.087	0.03	2.86272561262462e-18	3	AT2G30170
1.98386528078744e-22	0.75027023869529	0.296	0.179	3.38110159804604e-18	3	AT5G24670
2.02671325117682e-22	0.809679969119191	0.286	0.173	3.45412739398066e-18	3	ATCG00800
3.08222055333628e-22	0.775808858564267	0.354	0.231	5.25302848905101e-18	3	AT4G26630
3.13727456540531e-22	0.943989286468885	0.183	0.092	5.34685704182027e-18	3	AT5G57340
3.89581953368203e-22	1.51067777861651	0.09	0.032	6.63964523125429e-18	3	AT1G18720
3.91668930762382e-22	1.40120226129414	0.097	0.036	6.67521358698327e-18	3	AT1G12710
6.45949644213516e-22	1.77119439141878	0.07	0.021	1.10089197863309e-17	3	AT3G05370
8.42206331826534e-22	1.36509693649315	0.101	0.039	1.43537225133196e-17	3	AT5G39530
8.65183532863344e-22	1.10227720144926	0.153	0.072	1.474532295059e-17	3	AT2G40750
9.85296338070099e-22	0.601424921040685	0.369	0.241	1.67924054897287e-17	3	AT5G50920
1.06817692395779e-21	0.749672033943363	0.272	0.161	1.82049393150126e-17	3	AT1G63880
1.13938864933411e-21	2.77755589167022	0.031	0.004	1.94186007506013e-17	3	AT2G37950
1.37565921532975e-21	1.02120663938551	0.173	0.087	2.3445360006865e-17	3	AT4G22890
1.61199521680006e-21	2.42316599274868	0.038	0.007	2.74732344799235e-17	3	AT4G01130
2.23538309324708e-21	2.18757706099638	0.044	0.009	3.809763405821e-17	3	AT1G52150
3.07721804585672e-21	1.97154554994048	0.056	0.015	5.2445027155536e-17	3	AT2G43535
3.14307807929136e-21	1.92406422868137	0.054	0.014	5.35674797053626e-17	3	AT1G51790
3.34573313157141e-21	1.32100857003208	0.113	0.047	5.70213297613715e-17	3	AT3G06450
3.75391125962081e-21	2.62395424399969	0.031	0.004	6.39779095977175e-17	3	AT5G13370
3.906805918383e-21	2.29946994106727	0.038	0.007	6.65836932670014e-17	3	AT1G66960
3.93358908410242e-21	0.67907874979495	0.308	0.192	6.70401587603576e-17	3	AT3G56910
3.93594666895104e-21	1.49661416517736	0.082	0.028	6.70803390789327e-17	3	AT4G23130
4.27715837103411e-21	1.40682581393178	0.095	0.036	7.28956101175343e-17	3	AT5G05930
5.31219690159033e-21	1.35446259360006	0.102	0.04	9.05357717938039e-17	3	AT1G10360
5.64714785807492e-21	3.04204830171188	0.027	0.003	9.62443409451709e-17	3	AT4G01670
6.65415169460948e-21	1.69390909062267	0.061	0.017	1.13406707331229e-16	3	AT3G16250
7.05305609591372e-21	1.41721841787622	0.096	0.037	1.20205235042658e-16	3	AT5G35970
7.34935485494448e-21	1.57428255978334	0.094	0.036	1.25255054792819e-16	3	AT4G23600
1.25623983413328e-20	1.11336901733807	0.136	0.062	2.14100954931334e-16	3	AT4G32340
1.48799340718824e-20	2.07375716143922	0.048	0.011	2.53598716387092e-16	3	AT3G05030
1.9299208863334e-20	1.6095156641596	0.071	0.023	3.28916416657802e-16	3	AT4G02790
2.05225410088084e-20	1.17441337488404	0.131	0.059	3.49765666413121e-16	3	AT2G29650
2.21697914482998e-20	1.34710507588152	0.102	0.041	3.77839755653373e-16	3	AT2G16500
2.26476983720831e-20	0.979139450542456	0.169	0.085	3.85984723355412e-16	3	AT4G27800
2.40088970312772e-20	0.935735335172159	0.179	0.093	4.09183632104057e-16	3	AT4G30310
2.45297379134463e-20	1.71118708205451	0.063	0.019	4.18060323258865e-16	3	AT3G28070
3.11072404455658e-20	1.7707246876735	0.062	0.018	5.30160698913778e-16	3	AT5G59080
3.31231296790228e-20	1.32832998852481	0.099	0.039	5.64517499119585e-16	3	AT1G22630
3.53527072190731e-20	1.40156182266325	0.088	0.033	6.02516189134663e-16	3	AT2G38230
3.57315706792402e-20	1.17221418444202	0.133	0.061	6.08973159086291e-16	3	AT5G42540
4.60884872274922e-20	3.04204830171188	0.026	0.003	7.85486087818149e-16	3	AT5G25130
6.27692966646129e-20	1.23661877035896	0.11	0.046	1.069777123055e-15	3	AT2G36080
1.2086415804418e-19	2.56971465610163	0.032	0.005	2.05988784554697e-15	3	AT5G46260
1.21431778867268e-19	1.9604698751101	0.051	0.013	2.06956180723484e-15	3	AT2G24150
1.36347050520049e-19	1.53174680590261	0.074	0.025	2.32376278201319e-15	3	AT1G45474
1.65351004718189e-19	0.712158921121831	0.294	0.187	2.81807717341209e-15	3	AT1G42970
1.66759404336682e-19	0.507319437871524	0.442	0.315	2.84208052811008e-15	3	AT5G64040
1.73732310170561e-19	0.892849522318982	0.179	0.094	2.96091976223687e-15	3	AT1G19400
2.02010526551967e-19	1.51854200411211	0.074	0.025	3.44286540402518e-15	3	AT1G05160
2.11227590283986e-19	1.46218066811348	0.076	0.026	3.59995182120998e-15	3	AT3G22060
2.48790041406965e-19	1.59570986463457	0.077	0.027	4.2401286756989e-15	3	AT5G44530
2.91725429235749e-19	1.26170695129066	0.107	0.045	4.97187649046487e-15	3	AT3G63190
3.06378352837253e-19	0.909472005020815	0.183	0.097	5.22160626740529e-15	3	AT3G16000
3.17176615227039e-19	2.58833033426897	0.033	0.006	5.40564105331443e-15	3	AT2G31750
3.67965433697687e-19	1.31262951659902	0.096	0.038	6.27123488650968e-15	3	AT5G58670
4.15029768259951e-19	0.744402048651783	0.295	0.189	7.07335234045434e-15	3	ATCG00190
4.85045327050047e-19	1.14283554417827	0.114	0.05	8.26662750891395e-15	3	AT1G63800
4.87550060173958e-19	1.24151432619882	0.1	0.041	8.30931567554476e-15	3	AT5G48790
5.58022842747314e-19	1.41479407927428	0.084	0.032	9.51038330894246e-15	3	AT3G15850
6.96908129996751e-19	0.708260721941848	0.265	0.162	1.18774052595346e-14	3	AT2G20260
7.08781080973707e-19	1.01775175171047	0.14	0.067	1.20797559630349e-14	3	AT3G14930
8.42145414223711e-19	2.94000577255039	0.025	0.003	1.43526842946147e-14	3	AT4G22470
9.05733519352042e-19	0.817440788889765	0.202	0.113	1.54364163703168e-14	3	AT3G60750
1.20746581418086e-18	1.52692978960483	0.069	0.023	2.05788398710845e-14	3	AT3G14690
1.86073506806753e-18	2.54007516566175	0.031	0.005	3.17125077650748e-14	3	AT1G31650
1.90404655992032e-18	2.27539102260886	0.035	0.007	3.2450665520722e-14	3	AT2G05160
1.91116270596266e-18	1.47974952111505	0.075	0.027	3.25719459977216e-14	3	AT2G26080
1.92839274737556e-18	0.718358737456761	0.244	0.146	3.28655975935217e-14	3	AT1G01490
2.13261584475102e-18	1.27750382997826	0.091	0.036	3.63461718420916e-14	3	AT4G21215
2.1677254433166e-18	1.21087601779829	0.109	0.048	3.69445447304448e-14	3	AT1G55490
2.28981110790002e-18	2.06310991723971	0.05	0.014	3.902525071194e-14	3	AT3G51860
2.35752605823519e-18	1.11204564616359	0.121	0.056	4.01793166105024e-14	3	AT5G06290
2.49567821910891e-18	0.874025337513939	0.185	0.101	4.25338438882732e-14	3	AT5G09660
2.63751335142203e-18	1.08221874018741	0.125	0.058	4.49511400482857e-14	3	AT5G42270
2.81783366446706e-18	2.0387507116113	0.043	0.01	4.80243391435121e-14	3	AT3G26170
3.26965175099729e-18	0.64281550979396	0.283	0.178	5.57246747922468e-14	3	AT3G13062
3.31141911978669e-18	2.15864605902573	0.04	0.009	5.64365160585246e-14	3	AT2G19400
3.69523829497146e-18	1.62629818446799	0.064	0.021	6.29779462611985e-14	3	AT3G02870
4.38020590101909e-18	1.55516347033377	0.064	0.021	7.46518491710684e-14	3	AT5G50740
4.96303321435378e-18	1.91995182536018	0.047	0.012	8.45849750722314e-14	3	AT5G45610
5.91597910252807e-18	0.861410169054271	0.189	0.105	1.00826031844386e-13	3	AT2G46330
5.93293007136946e-18	1.13265085049278	0.121	0.056	1.0111492720635e-13	3	AT1G68890
6.21135365289925e-18	1.8169817460771	0.055	0.016	1.05860100306362e-13	3	AT3G61080
6.72852024890239e-18	0.951137874775259	0.17	0.091	1.14674170602043e-13	3	AT5G26742
7.14176620714375e-18	1.19681555784355	0.111	0.05	1.21717121468351e-13	3	AT1G62780
7.44097861098899e-18	2.22576025488426	0.036	0.008	1.26816598467085e-13	3	AT1G16270
7.67552634800651e-18	1.79704781870834	0.051	0.015	1.30813995549075e-13	3	AT2G44290
7.87872172185284e-18	0.763036666863208	0.239	0.145	1.34277054305538e-13	3	AT1G60940
9.77561506105259e-18	1.17185230063091	0.104	0.045	1.66605807485519e-13	3	AT5G65380
1.02536170543555e-17	1.62395424399969	0.061	0.019	1.7475239545738e-13	3	AT5G51820
1.03508796537699e-17	0.825258848763301	0.185	0.102	1.764100419392e-13	3	AT1G54820
1.09151949281596e-17	1.13914461257828	0.119	0.055	1.86027667160624e-13	3	AT3G63160
1.15360488214379e-17	0.606460993324412	0.306	0.199	1.96608880063765e-13	3	AT1G66970
1.15977222289839e-17	2.46607458421798	0.03	0.005	1.97659979948572e-13	3	AT5G25120
1.24256133705596e-17	0.75403074984956	0.235	0.141	2.11769728674448e-13	3	AT1G11910
1.39752401201568e-17	1.82493661482512	0.05	0.014	2.38180017367833e-13	3	AT3G13180
1.41704240487594e-17	0.719605827664846	0.221	0.129	2.41506537063006e-13	3	AT1G02300
1.44295167711404e-17	1.95640021080106	0.044	0.011	2.45922254330545e-13	3	AT4G27820
1.46106579411131e-17	1.26469994415061	0.09	0.036	2.49009443290391e-13	3	AT3G23700
1.61191384416446e-17	0.956187565058038	0.151	0.078	2.74718476460949e-13	3	AT4G39350
1.62273585573098e-17	1.18118074442044	0.097	0.041	2.76562871892231e-13	3	AT1G21640
1.63427473683378e-17	1.51836777610141	0.067	0.023	2.78529443398581e-13	3	AT5G28500
1.83368552478754e-17	1.98687971075925	0.043	0.011	3.1251502398954e-13	3	AT4G12320
1.91513938153056e-17	1.17463176319843	0.11	0.049	3.26397204794254e-13	3	AT1G64860
1.93235665193221e-17	2.11884505096775	0.038	0.009	3.29331544188806e-13	3	AT4G08700
1.98034991303899e-17	0.948226279355356	0.144	0.073	3.37511035679235e-13	3	AT2G24060
2.12124819999184e-17	1.64144167072853	0.06	0.019	3.61524330724608e-13	3	AT5G13730
2.15416536058693e-17	0.543673485986811	0.376	0.262	3.67134402404831e-13	3	AT2G43970
2.50656358923255e-17	1.51116247374651	0.067	0.023	4.27193632512903e-13	3	AT2G37970
2.53541502128034e-17	2.69266699408371	0.028	0.005	4.32110782076809e-13	3	AT1G72210
2.65865587894357e-17	1.92077630107033	0.044	0.011	4.53114721448353e-13	3	AT2G30230
2.89531665191986e-17	1.3424432350496	0.091	0.038	4.93448816986702e-13	3	AT1G29395
3.04311337519691e-17	0.744708803873338	0.281	0.181	5.18637812534809e-13	3	ATCG00180
3.19748202156749e-17	1.41605305402054	0.076	0.028	5.44946860935747e-13	3	AT2G41680
3.2487944579026e-17	1.78934910481285	0.049	0.014	5.5369203946034e-13	3	AT1G76820
3.74672552493274e-17	0.764761299570695	0.246	0.153	6.38554431214287e-13	3	AT4G37260
4.15195066989979e-17	1.13429870337426	0.106	0.047	7.07616952671021e-13	3	AT1G30610
4.16726088437467e-17	0.708275486634603	0.222	0.131	7.10226272523974e-13	3	AT5G43440
4.17053620323129e-17	1.47736905392028	0.075	0.028	7.10784485116708e-13	3	AT2G24120
4.72857807662038e-17	0.557206426615679	0.428	0.317	8.05891561598412e-13	3	AT2G39010
5.45367830722342e-17	1.04466424991889	0.144	0.074	9.29470393900088e-13	3	AT5G51070
5.49427942687895e-17	0.798848655317129	0.169	0.091	9.3639004272298e-13	3	AT5G60900
6.65792234973851e-17	1.38147139710688	0.076	0.029	1.13470970606594e-12	3	AT2G20570
6.87250246111441e-17	1.15041512996862	0.105	0.047	1.17128059444773e-12	3	AT5G57345
7.21580661389217e-17	2.39568525632658	0.029	0.005	1.22978992120564e-12	3	AT5G44820
7.66834878544501e-17	1.38286121596899	0.077	0.03	1.30691668350339e-12	3	AT1G06760
9.27468395616954e-17	2.14291918594661	0.035	0.007	1.58068438664997e-12	3	AT3G26590
1.00519157361562e-16	0.766868466015993	0.219	0.131	1.71314799891309e-12	3	AT1G66980
1.02719927733621e-16	1.13823496876449	0.107	0.048	1.7506557283641e-12	3	AT2G34090
1.11796430832004e-16	0.919055377393494	0.164	0.089	1.90534657066984e-12	3	AT4G33010
1.3544557784237e-16	0.905138357497527	0.156	0.083	2.30839898316752e-12	3	AT2G42750
1.68382293886064e-16	3.39568525632658	0.018	0.002	2.8697394347002e-12	3	AT3G09160
1.73505773895711e-16	2.39568525632658	0.028	0.005	2.95705890450461e-12	3	AT5G13140
1.75194964881233e-16	1.21662924313214	0.099	0.044	2.98584778647085e-12	3	AT4G37180
1.8737427967817e-16	2.22235365344102	0.035	0.008	3.19341984855505e-12	3	AT2G35130
1.90473423330547e-16	2.19132675782039	0.035	0.008	3.24623855382252e-12	3	AT2G03420
1.94798695233891e-16	1.5718422114804	0.063	0.022	3.31995416287121e-12	3	AT3G19800
2.1624902444727e-16	0.953297268902777	0.147	0.077	3.68553212365482e-12	3	AT2G36390
2.45511490735464e-16	0.680802160238644	0.294	0.196	4.18425233660452e-12	3	AT1G60950
2.45812229610062e-16	1.06832327538859	0.114	0.054	4.18937782924429e-12	3	AT5G27390
2.53652882710052e-16	1.87631	0.044	0.012	4.32300608002742e-12	3	AT1G59840
3.39484526718095e-16	0.835614824036295	0.312	0.217	5.7858347888565e-12	3	AT1G65390
3.39527059104653e-16	1.26813520660607	0.086	0.036	5.7865596683206e-12	3	AT2G36990
3.56571991052685e-16	1.86186160459722	0.047	0.013	6.0770564435109e-12	3	AT5G16970
3.80421337983457e-16	2.52496827327154	0.026	0.004	6.48352086325206e-12	3	AT5G56860
4.44401610105829e-16	0.57504116681424	0.308	0.206	7.57393664103365e-12	3	AT5G55660
4.61949489344806e-16	0.983424841718307	0.138	0.071	7.87300514690353e-12	3	AT4G34830
4.6642249390757e-16	1.16364266495641	0.104	0.048	7.94923856366672e-12	3	AT1G42470
5.37816413073973e-16	2.81072275560542	0.023	0.003	9.16600512801972e-12	3	AT3G28890
5.46089181386526e-16	0.798620988676414	0.19	0.11	9.30699791837056e-12	3	AT2G15960
6.02889776757403e-16	1.15322721193602	0.106	0.049	1.02750504652764e-11	3	AT1G70420
7.10396146840899e-16	1.58444689978174	0.069	0.026	1.21072815306094e-11	3	AT3G55240
7.46723656371062e-16	0.822709608285547	0.194	0.114	1.2726411275532e-11	3	AT3G50820
7.7388064175683e-16	1.57256301841066	0.058	0.019	1.31892477774617e-11	3	AT1G64770
7.98021644486161e-16	1.2656247157622	0.078	0.031	1.36006828869776e-11	3	AT3G62910
8.32470178264216e-16	1.4375054320212	0.074	0.029	1.4187789248157e-11	3	AT5G51390
8.86628082303251e-16	0.591605466301834	0.366	0.263	1.51108024066943e-11	3	AT5G38420
9.3340693568485e-16	0.970016205317846	0.123	0.061	1.59080544048769e-11	3	AT4G35090
9.89713439529537e-16	0.795562948434415	0.186	0.107	1.68676861499019e-11	3	AT3G61280
9.91010889178745e-16	0.903479896525273	0.135	0.069	1.68897985842734e-11	3	AT1G11860
1.05415290388666e-15	0.981672762448498	0.127	0.064	1.79659279409403e-11	3	AT3G54050
1.14324559638198e-15	0.748503605899535	0.262	0.171	1.9484334699138e-11	3	ATCG01100
1.16982523043796e-15	2.07375716143921	0.033	0.007	1.99373314023542e-11	3	AT3G25010
1.17797055009593e-15	0.573016529717651	0.277	0.179	2.00761520852849e-11	3	AT5G46330
1.28556626048781e-15	1.48461898474687	0.066	0.024	2.19099057774938e-11	3	AT3G08740
1.31733409435839e-15	0.544504093304346	0.337	0.233	2.24513249701501e-11	3	AT4G16950
1.3186932761779e-15	2.13788749885893	0.032	0.007	2.24744895059e-11	3	AT4G23150
1.33006300312372e-15	0.61999429288861	0.272	0.177	2.26682637622375e-11	3	AT4G40040
1.62314351994932e-15	1.79577241413945	0.047	0.014	2.76632350104963e-11	3	AT1G17990
1.761877783772e-15	0.943449139093484	0.143	0.075	3.00276830688261e-11	3	AT5G13650
1.79669883271357e-15	0.874448353215808	0.155	0.084	3.06211382059373e-11	3	AT1G08980
1.81366387602284e-15	1.25818173257664	0.081	0.034	3.09102734390573e-11	3	AT5G03470
1.81477622270851e-15	1.12701374296569	0.106	0.05	3.09292311636211e-11	3	AT2G47390
1.848108637981e-15	1.90264524504646	0.04	0.01	3.14973155171103e-11	3	AT5G45820
1.85422838925804e-15	1.10350450483327	0.104	0.048	3.16016144381248e-11	3	AT3G54920
2.12891073575033e-15	1.04120658929542	0.108	0.051	3.62830256693929e-11	3	AT4G16146
2.1666151736195e-15	2.81072275560542	0.021	0.003	3.69256224039972e-11	3	AT5G52450
2.1856613688286e-15	2.25482272048673	0.029	0.006	3.72502267089457e-11	3	AT4G32980
2.1871641229719e-15	0.769012503720583	0.182	0.104	3.727583814781e-11	3	AT3G12780
2.19488327341467e-15	0.928246059087914	0.139	0.073	3.74073956288063e-11	3	ATCG01110
2.22218903301212e-15	2.53318878007651	0.025	0.004	3.78727676896255e-11	3	AT4G13800
2.35667355451034e-15	1.79302075387196	0.039	0.01	4.01647873895197e-11	3	AT5G20360
2.39706733299883e-15	2.43315996174524	0.028	0.005	4.0853218556299e-11	3	AT5G46050
2.59827711717712e-15	0.95473305829694	0.142	0.075	4.42824369080496e-11	3	AT4G01050
2.71497963999718e-15	1.49338193021371	0.062	0.022	4.62713980044719e-11	3	AT1G03150
2.79459791253476e-15	0.654471326752145	0.245	0.155	4.76283322233299e-11	3	AT1G10940
2.80590917553744e-15	1.5998259731068	0.053	0.017	4.78211100786846e-11	3	AT4G00750
3.07666615600576e-15	1.36146954098866	0.082	0.034	5.24356212968062e-11	3	AT4G03400
3.17204149305922e-15	0.555958460146917	0.337	0.236	5.40611031662083e-11	3	AT3G01500
3.29891148779251e-15	1.89164275098899	0.04	0.011	5.62233484864478e-11	3	AT5G44730
3.48227574759713e-15	0.766522951694886	0.193	0.114	5.93484255662979e-11	3	AT2G34510
3.5157355574416e-15	0.849542004495949	0.16	0.088	5.99186811054771e-11	3	AT1G05200
3.66746264660565e-15	1.21763237400086	0.087	0.037	6.25045658861e-11	3	AT4G30950
3.89887023565625e-15	2.65871966216037	0.022	0.003	6.64484454262895e-11	3	AT3G05800
4.35240975087353e-15	1.0559580934983	0.107	0.05	7.41781193841375e-11	3	AT1G12800
4.83711231928389e-15	1.38118568663146	0.072	0.028	8.24389052575553e-11	3	AT1G75100
5.59675531841589e-15	1.49522092987749	0.057	0.02	9.5385500891762e-11	3	AT4G21190
5.71422482828238e-15	2.5762575019684	0.025	0.004	9.73875337484166e-11	3	AT2G32530
5.84054121470558e-15	2.48314809757692	0.025	0.004	9.95403439222272e-11	3	AT2G33330
6.10365914932124e-15	0.993338478983917	0.116	0.057	1.04024662881882e-10	3	AT1G79790
6.41229347328568e-15	1.26300277312275	0.08	0.033	1.09284717665208e-10	3	AT4G33110
6.87125452284407e-15	0.652974726581314	0.262	0.172	1.17106790832831e-10	3	ATCG00500
7.23118646573622e-15	1.10617863913159	0.097	0.045	1.23241110935542e-10	3	AT4G36860
7.3820691736248e-15	0.916432196776536	0.131	0.068	1.25812604926087e-10	3	AT1G67700
7.76708587199723e-15	2.1682747602235	0.031	0.007	1.32374444516449e-10	3	AT2G37760
8.88905802582528e-15	0.800395617443526	0.164	0.092	1.5149621593414e-10	3	AT2G02710
8.95057261475407e-15	0.783856149752739	0.186	0.11	1.52544609073254e-10	3	AT5G64940
1.03856659905873e-14	1.25299683915807	0.073	0.029	1.7700290547758e-10	3	AT1G75190
1.05162182255738e-14	0.697845993450192	0.208	0.127	1.79227907218454e-10	3	AT5G03240
1.06569400287566e-14	1.04936050713175	0.094	0.043	1.81626228910099e-10	3	AT1G76960
1.08218478400589e-14	0.878709593281514	0.149	0.081	1.84436752738124e-10	3	AT2G47940
1.1130395679505e-14	1.61469503826837	0.05	0.016	1.89695333565804e-10	3	AT3G05650
1.12314726333015e-14	1.31429692948592	0.079	0.033	1.91417988089357e-10	3	AT3G05410
1.13991559062734e-14	0.86908691811941	0.159	0.089	1.94275814110618e-10	3	AT3G50700
1.25378515859716e-14	1.94430590998401	0.036	0.009	2.13682604579714e-10	3	AT1G26230
1.26738659977884e-14	1.45226878469294	0.058	0.02	2.16000698200308e-10	3	AT5G61520
1.34072822208154e-14	1.7947812117364	0.043	0.013	2.28500310889357e-10	3	AT2G29120
1.44171861937892e-14	0.879379116272363	0.148	0.081	2.45712104300749e-10	3	AT3G29185
1.47872878908463e-14	2.43875397821846	0.025	0.005	2.52019747523693e-10	3	AT5G54980
1.62872149050224e-14	2.82864466360268	0.02	0.003	2.77583003626297e-10	3	AT1G62810
1.78508197351745e-14	0.754494965137758	0.184	0.109	3.04231520746579e-10	3	AT4G25050
1.87405930708735e-14	1.03311517694187	0.107	0.052	3.19395927706896e-10	3	AT2G46550
1.89980532820089e-14	1.19808529644142	0.081	0.034	3.23783822085278e-10	3	AT1G11720
2.26981490242072e-14	1.33813423376442	0.064	0.024	3.86844553819564e-10	3	AT4G17560
2.5060365309695e-14	1.18390093455611	0.084	0.037	4.27103805973132e-10	3	AT1G72920
2.65873055576232e-14	1.15175967344049	0.084	0.037	4.53127448618573e-10	3	AT3G15520
2.69396130110752e-14	0.672140177922693	0.225	0.142	4.59131824547754e-10	3	AT1G04080
2.77853723063369e-14	1.01051828662987	0.124	0.064	4.73546100216899e-10	3	AT4G13250
3.30681607526118e-14	2.39568525632658	0.026	0.005	5.63580663706763e-10	3	AT1G13950
3.53078034375955e-14	2.53318878007651	0.024	0.004	6.01750893986939e-10	3	AT2G20750
3.59305538794002e-14	1.00151227696933	0.109	0.053	6.12364429766618e-10	3	AT2G30950
3.85338475650883e-14	0.8717842813417	0.137	0.073	6.56732364051801e-10	3	AT1G72640
3.97188267091032e-14	0.759134866946774	0.199	0.122	6.76927963603247e-10	3	AT1G72645
4.37794526533447e-14	2.23698751030752	0.029	0.006	7.46133211570954e-10	3	AT5G50915
4.45167449547332e-14	1.00718954450023	0.107	0.052	7.58698884263518e-10	3	AT5G17230
4.72207229554905e-14	1.36141535424183	0.073	0.03	8.04782781330425e-10	3	AT1G66670
4.76414468253954e-14	0.91633294356602	0.121	0.062	8.11953178245214e-10	3	AT2G34770
4.83080648571183e-14	1.55180445824386	0.053	0.018	8.23314349359868e-10	3	AT5G42830
5.13921062263408e-14	1.02222686079913	0.11	0.054	8.75875666415527e-10	3	AT2G31150
5.34232174396432e-14	1.03998642478397	0.108	0.053	9.10491894823839e-10	3	AT4G11900
5.49278311131837e-14	0.785522201480279	0.156	0.088	9.3613502566199e-10	3	AT1G71030
5.98829813621058e-14	1.01871579788125	0.104	0.05	1.02058565135437e-09	3	AT4G19500
6.00299183345706e-14	1.67398641881368	0.043	0.013	1.02308989817609e-09	3	AT1G72890
6.05110212321945e-14	0.664667041926412	0.215	0.135	1.03128933486029e-09	3	AT4G24770
6.30558420975024e-14	2.08756296096425	0.031	0.007	1.07466071686773e-09	3	AT4G34138
6.30822103951398e-14	1.01394	0.101	0.049	1.07511011176437e-09	3	AT1G03680
7.17025912725518e-14	1.19132675782039	0.084	0.037	1.2220272630581e-09	3	AT5G11450
7.1861799678591e-14	1.2497059505093	0.077	0.033	1.22474065192223e-09	3	AT1G74880
7.19055259704573e-14	1.22903538691713	0.074	0.031	1.2254858791145e-09	3	AT4G01915
7.23980961367094e-14	1.22118752509444	0.076	0.032	1.23388075245794e-09	3	AT1G68830
7.43587131880796e-14	0.90367423814891	0.139	0.076	1.26729554886444e-09	3	AT4G11600
7.8525636235101e-14	0.51214077109253	0.304	0.209	1.33831241835483e-09	3	AT1G70620
8.10154043570226e-14	0.817325490429668	0.153	0.087	1.38074553645674e-09	3	AT2G16400
8.512163534039e-14	1.16276216749796	0.084	0.038	1.45072803110627e-09	3	AT3G17170
8.52848082197164e-14	1.86730628397179	0.038	0.011	1.45350898648863e-09	3	AT2G47910
8.66822803393589e-14	0.697481697311897	0.195	0.119	1.47732610382369e-09	3	AT3G28080
8.7604768286982e-14	2.44299097110493	0.023	0.004	1.49304806591503e-09	3	AT2G06925
8.79465722507932e-14	0.938640230526158	0.12	0.062	1.49887343087027e-09	3	AT1G73170
8.9003155570045e-14	1.93882758135311	0.037	0.01	1.51688078038028e-09	3	AT4G19450
9.26179722906023e-14	1.31531183986256	0.07	0.028	1.57848810174874e-09	3	AT4G17050
9.40981287264361e-14	0.671254015904145	0.202	0.124	1.60371440788465e-09	3	AT3G26000
9.82540804971107e-14	0.904009297334087	0.121	0.063	1.67454429391226e-09	3	AT2G17040
9.85243708049833e-14	1.50964144562366	0.053	0.019	1.67915085162933e-09	3	AT3G13080
1.07017656292793e-13	1.67841546350129	0.044	0.014	1.82390191619808e-09	3	AT3G15570
1.15182984932296e-13	1.12310707782191	0.079	0.034	1.96306361220112e-09	3	AT4G12290
1.19855431329802e-13	1.30356705433815	0.067	0.027	2.04269611615381e-09	3	AT1G64430
1.27143388662365e-13	1.17151721010028	0.084	0.037	2.16690477297269e-09	3	AT4G13500
1.37309824004158e-13	0.720895935203241	0.186	0.112	2.34017133050287e-09	3	AT1G71980
1.39632404992559e-13	1.00573873801056	0.107	0.053	2.37975507828818e-09	3	AT1G65260
1.4048162679418e-13	2.11738409383947	0.032	0.008	2.3942283654532e-09	3	AT5G15860
1.40876791452216e-13	0.884854485182636	0.139	0.076	2.40096315672011e-09	3	AT2G35370
1.43506585919481e-13	0.93459441376759	0.115	0.059	2.44578274382571e-09	3	AT1G54730
1.47973081819145e-13	1.39568525632658	0.058	0.022	2.52190523344368e-09	3	AT3G11670
1.50468463928212e-13	1.45301843139253	0.056	0.02	2.56443403072852e-09	3	AT2G14285
1.53039338645815e-13	1.32292891389126	0.064	0.025	2.60824944854063e-09	3	AT1G60550
1.63596491543412e-13	1.43045067448725	0.061	0.024	2.78817500537436e-09	3	AT4G31450
1.64651145686297e-13	1.25703171654055	0.078	0.034	2.80614947593156e-09	3	AT1G56120
1.82474983809446e-13	1.00436382602154	0.101	0.049	3.10992114906439e-09	3	AT2G44650
1.83112529724907e-13	0.609142645112586	0.246	0.161	3.12078684410159e-09	3	AT5G02940
1.83457041037236e-13	1.60291787049202	0.05	0.017	3.12665835039762e-09	3	AT3G54830
1.97566126655391e-13	1.04936050713175	0.095	0.045	3.36711949658783e-09	3	AT3G24430
2.0164182184769e-13	3.56561025776889	0.013	0.001	3.43658156975018e-09	3	AT4G25990
2.0164182184769e-13	3.56561025776889	0.013	0.001	3.43658156975018e-09	3	AT4G26140
2.23729281243329e-13	1.42522953194059	0.055	0.02	3.81301814023006e-09	3	AT5G22800
2.26792716675555e-13	1.91025842915634	0.038	0.011	3.86522827030148e-09	3	AT1G50280
2.30010950447495e-13	0.865864309797881	0.119	0.062	3.92007662847665e-09	3	AT1G22770
2.48824256671463e-13	0.803719367867658	0.176	0.106	4.24071180645174e-09	3	AT5G21940
2.56710254045997e-13	0.56561025776889	0.301	0.209	4.37511285970593e-09	3	AT2G39580
2.59387086291159e-13	1.11557733713384	0.09	0.042	4.42073411166023e-09	3	AT2G21370
2.64945128151928e-13	0.801459834276453	0.149	0.084	4.51545981909331e-09	3	AT4G25080
2.88888142022125e-13	0.555028359118145	0.281	0.191	4.92352060448307e-09	3	AT3G26650
2.92972087401287e-13	0.746592418185705	0.177	0.106	4.99312328558014e-09	3	AT1G10470
2.94782642035207e-13	0.600067160198493	0.233	0.151	5.02398056820604e-09	3	AT1G04410
3.32661888998542e-13	0.565825987868864	0.275	0.187	5.66955657420215e-09	3	AT3G23480
3.35818448696408e-13	0.687664359201082	0.198	0.123	5.72335382113288e-09	3	AT5G28840
3.38443885367204e-13	0.952239341861979	0.097	0.047	5.76809913831325e-09	3	AT2G33800
3.47297997667522e-13	0.866905590998545	0.138	0.076	5.91899977424757e-09	3	AT5G23060
3.57486562348952e-13	0.760449549124197	0.161	0.094	6.09264348211319e-09	3	AT1G20630
4.03129572245428e-13	2.28020803890664	0.025	0.005	6.87053729977883e-09	3	AT3G25510
4.47808329763004e-13	1.06493331105221	0.11	0.056	7.63199736415087e-09	3	AT5G10980
5.11663994972643e-13	1.05173085510922	0.087	0.04	8.72028946631875e-09	3	AT1G68720
5.1328860347882e-13	2.49877874929068	0.021	0.004	8.74797766908953e-09	3	AT5G16000
5.18412850930442e-13	0.549159736988295	0.285	0.197	8.83531021840753e-09	3	AT5G13950
5.35855080608409e-13	0.5392559955588	0.278	0.19	9.13257813880912e-09	3	AT3G63520
5.40449443565834e-13	0.991731256176749	0.107	0.054	9.21087986669251e-09	3	AT2G36460
5.54724204633153e-13	0.544307872040086	0.317	0.225	9.45416461956283e-09	3	ATCG00740
5.94347203354568e-13	0.906300415587652	0.13	0.071	1.01294593867719e-08	3	AT5G21222
6.07277976119547e-13	1.39568525632658	0.056	0.021	1.03498385470054e-08	3	AT4G02130
6.09840454049868e-13	0.984259010600112	0.107	0.054	1.03935108583719e-08	3	AT1G51110
6.43158835517437e-13	0.704080195560246	0.179	0.108	1.09613560337237e-08	3	AT4G36190
6.61170809919997e-13	0.850689162923065	0.132	0.072	1.12683341134665e-08	3	AT4G35000
7.20728445514454e-13	1.39568525632658	0.058	0.022	1.22833748969028e-08	3	AT2G30695
8.16548622846547e-13	1.34958884173712	0.058	0.022	1.39164381791737e-08	3	AT5G58650
8.18017265532117e-13	0.620069525336721	0.214	0.136	1.39414682564639e-08	3	AT4G20850
8.35448382019996e-13	2.14414648933061	0.028	0.007	1.42385467747668e-08	3	AT1G09500
8.71587262488844e-13	1.38597010149337	0.055	0.021	1.48544617145974e-08	3	AT5G62980
8.87717582704383e-13	1.89121267346579	0.032	0.008	1.51293707620308e-08	3	AT3G22420
8.96463255608289e-13	1.83178437113325	0.034	0.009	1.52784232653321e-08	3	AT5G06710
8.98270525651445e-13	1.58471908071659	0.043	0.014	1.53092245686776e-08	3	AT2G33170
9.20929110404482e-13	1.10558260729461	0.082	0.037	1.56953948286236e-08	3	AT1G32070
9.97494884231689e-13	1.68941645938329	0.041	0.013	1.70003053119607e-08	3	AT1G80130
1.25747250979822e-12	1.27663258468281	0.067	0.028	2.14311039844911e-08	3	AT5G42825
1.26149222336178e-12	2.49190057158588	0.021	0.004	2.14996119627549e-08	3	AT1G79520
1.3235686335114e-12	0.600952418638079	0.225	0.146	2.25575802209347e-08	3	AT1G20693
1.40057959456312e-12	1.81072275560542	0.035	0.01	2.38700780301393e-08	3	AT2G40670
1.45000467257234e-12	1.42885212026178	0.061	0.024	2.47124296346504e-08	3	AT5G17670
1.52676255807642e-12	0.881510673094848	0.129	0.071	2.60206142772964e-08	3	AT4G02260
1.63085904489255e-12	1.2928744507428	0.064	0.027	2.77947307021037e-08	3	AT2G42690
1.72609162007116e-12	0.96657257183601	0.109	0.056	2.94177794808728e-08	3	AT3G61050
1.77053237991452e-12	0.606135145148287	0.258	0.176	3.01751833508832e-08	3	ATCG00520
1.79606561169268e-12	1.26877314384436	0.064	0.026	3.06103462200783e-08	3	AT2G04039
1.86329867809394e-12	1.63992206670624	0.042	0.014	3.17561993707551e-08	3	AT1G70640
1.98904954846927e-12	0.567777502348493	0.246	0.165	3.38993714545618e-08	3	AT1G52890
1.99820617723077e-12	1.76432985012097	0.037	0.011	3.4055427878544e-08	3	AT1G28100
2.10624467081239e-12	0.974547557511315	0.088	0.042	3.58967279246556e-08	3	AT5G40500
2.16402154707919e-12	0.948572290878993	0.103	0.052	3.68814192268706e-08	3	AT1G73350
2.27734189252209e-12	0.6301505099636	0.222	0.146	3.8812737874254e-08	3	ATCG01090
2.38836357151535e-12	0.726738085589022	0.152	0.088	4.07048803493361e-08	3	AT4G03510
2.42152416248663e-12	1.69307116695115	0.038	0.011	4.12700363012596e-08	3	AT4G26540
2.43427992290085e-12	1.55674768905909	0.05	0.018	4.14874327259991e-08	3	AT1G22650
2.5311194489271e-12	1.34710507588152	0.054	0.021	4.31378687680646e-08	3	AT1G30520
2.53194423665979e-12	0.949666813714571	0.117	0.062	4.31519256253928e-08	3	AT5G38140
2.63791825824669e-12	1.66870375073299	0.041	0.013	4.49580408752983e-08	3	AT2G47160
2.93979436298192e-12	0.81850010619714	0.133	0.074	5.01029153283009e-08	3	AT5G20280
3.08424217494191e-12	0.845488173766098	0.131	0.073	5.2564739387535e-08	3	AT5G14260
3.11990580176045e-12	1.14706129341695	0.079	0.036	5.31725545794033e-08	3	AT2G32500
3.19156032321778e-12	0.547869695386961	0.285	0.2	5.43937625886006e-08	3	AT4G34620
3.2129554260776e-12	0.922513581062978	0.11	0.057	5.47583993266405e-08	3	AT4G24280
3.32259524358131e-12	0.766868466015993	0.152	0.089	5.66269907363563e-08	3	AT5G53850
3.3773169513632e-12	0.805076192464278	0.12	0.064	5.7559612802083e-08	3	AT5G42765
3.44044152346304e-12	0.589557637652976	0.225	0.147	5.86354448843806e-08	3	AT3G53800
3.55326979012675e-12	2.85511687496387	0.016	0.002	6.05583770331302e-08	3	AT1G69526
3.56474163177705e-12	0.780975412211369	0.123	0.067	6.07538916303762e-08	3	AT1G74250
3.68636876293019e-12	1.75627497158304	0.038	0.012	6.28267828266191e-08	3	AT1G61300
3.86706356746168e-12	1.26640223938161	0.068	0.029	6.59063643802494e-08	3	AT5G44510
4.57505521504286e-12	1.5918277785052	0.043	0.014	7.79726660299754e-08	3	AT3G02860
4.68164985499596e-12	1.8431442332978	0.032	0.009	7.97893584786961e-08	3	AT2G30790
4.78304388308555e-12	0.66106360262867	0.202	0.13	8.15174168994271e-08	3	AT5G47040
4.89196884063635e-12	0.703956906732356	0.166	0.1	8.33738249509653e-08	3	AT1G60900
4.99010437107891e-12	1.05810389712773	0.081	0.037	8.50463487962978e-08	3	AT1G16720
5.73438824704674e-12	0.633089062122915	0.218	0.143	9.77311788944176e-08	3	AT2G02570
5.98665549087321e-12	1.69969144321668	0.038	0.012	1.02030569530952e-07	3	AT2G39910
6.08815503873286e-12	1.1249505918112	0.078	0.036	1.03760426325124e-07	3	AT4G26370
6.17065808922326e-12	1.89121267346579	0.031	0.009	1.05166525814632e-07	3	AT5G20480
6.60547755539535e-12	0.768680984788495	0.169	0.104	1.12577153976603e-07	3	AT4G37930
7.37924931004053e-12	2.51116247374651	0.019	0.003	1.25764545991021e-07	3	AT2G45340
7.39243813694745e-12	1.36465836070595	0.052	0.02	1.25989323167995e-07	3	AT1G32080
7.49404273410626e-12	0.910258429156336	0.107	0.056	1.27720970317373e-07	3	AT1G76490
7.53360656954367e-12	2.06553665463425	0.025	0.006	1.28395256764733e-07	3	AT3G63370
7.59659875483825e-12	1.08534513571443	0.074	0.034	1.29468832578708e-07	3	AT1G65230
7.65622602335036e-12	1.90469890381443	0.028	0.007	1.3048506011596e-07	3	AT3G21790
7.75567989830025e-12	0.6628872963756	0.211	0.138	1.32180052506731e-07	3	AT5G61410
7.78317541516833e-12	1.41674687185441	0.05	0.019	1.32648658600714e-07	3	AT4G31290
7.86937619814327e-12	0.879109730585671	0.106	0.055	1.34117778544956e-07	3	AT5G04360
8.07591953332701e-12	0.83960387559255	0.131	0.074	1.37637896606492e-07	3	AT1G60140
8.79853456208334e-12	0.971877547420001	0.09	0.045	1.49953424541586e-07	3	AT3G12080
9.56457007956951e-12	0.673741852778024	0.177	0.11	1.63008967866103e-07	3	AT1G47128
9.93967075838397e-12	0.88739834634425	0.117	0.063	1.69401808735138e-07	3	AT4G04350
9.9691597370538e-12	0.794692645786472	0.13	0.073	1.69904389398608e-07	3	AT5G08280
1.0382407012013e-11	1.34505918325661	0.052	0.02	1.76947362705737e-07	3	AT5G24500
1.03926433284641e-11	0.652176816293599	0.187	0.118	1.77121820247013e-07	3	AT4G29060
1.11950182843356e-11	3.39568525632658	0.012	0.001	1.90796696619931e-07	3	AT5G41590
1.24173125110535e-11	1.22576025488426	0.061	0.026	2.11628257125885e-07	3	AT1G35420
1.31780344032299e-11	1.68198944148322	0.037	0.012	2.24593240334247e-07	3	AT1G06430
1.32222155327179e-11	0.570736274254235	0.225	0.15	2.25346219324112e-07	3	AT3G57470
1.45158496074035e-11	2.52692978960483	0.017	0.003	2.47393624858978e-07	3	AT4G03450
1.51974699837176e-11	0.916517419628017	0.114	0.062	2.59010480932498e-07	3	AT3G18035
1.5740113439939e-11	1.24617171490723	0.061	0.026	2.68258753356881e-07	3	AT5G49030
1.58185142078426e-11	1.31079635874006	0.061	0.025	2.69594937644262e-07	3	AT5G27670
1.623598740274e-11	1.47097338363081	0.044	0.016	2.76709933304898e-07	3	AT2G31010
[truncated: 1,352 more rows]

## Sheet: Mesophyll subtype cluster_marke
	p_val	avg_log2FC	pct.1	pct.2	p_val_adj	cluster	gene_id
1	1.08934252576125e-217	1.39050437764729	0.738	0.386	1.86081490250537e-213	0	AT1G21130
2	2.12243954306527e-207	1.26215742088209	0.803	0.499	3.6255512274641e-203	0	AT3G01290
3	8.09913933962689e-206	1.22529488210828	0.762	0.407	1.38349498199507e-201	0	AT2G26560
4	4.90292086227179e-124	1.0554854427851	0.725	0.49	8.37516941693266e-120	0	AT1G08930
5	8.15105216321395e-123	1.34488558177703	0.603	0.352	1.39236273052021e-118	0	AT2G44490
6	1.06637898327072e-118	0.690961944782375	0.914	0.782	1.82158857922304e-114	0	AT2G41100
7	4.85770715131558e-117	1.11885623344568	0.637	0.372	8.29793535587728e-113	0	AT2G14560
8	1.61326479079518e-101	0.883142330124268	0.71	0.47	2.75577891563633e-97	0	AT4G33050
9	1.32189879085839e-98	0.752671501281602	0.804	0.585	2.2580675145443e-94	0	AT4G02520
10	7.61360279766394e-96	0.876233260071663	0.736	0.518	1.30055562989695e-91	0	AT4G14400
11	2.22254927770053e-95	1.28245300936716	0.411	0.189	3.79655867616805e-91	0	AT5G44568
12	3.39451632555449e-95	0.710107838904253	0.84	0.673	5.79851278731218e-91	0	AT4G38550
13	1.81595493097079e-91	0.733563046604393	0.787	0.583	3.10201421308429e-87	0	AT4G02380
14	1.95076043459708e-87	1.61841525934098	0.281	0.103	3.33228897437874e-83	0	AT1G02920
15	4.995708141922e-84	0.602542694886131	0.887	0.755	8.53366864803116e-80	0	AT2G25510
16	3.47815177825517e-80	1.00825	0.518	0.302	5.94137886761548e-76	0	AT5G25250
17	2.18724636837951e-78	0.918888680638683	0.569	0.353	3.73625424646587e-74	0	AT1G13470
18	1.25780274391139e-76	0.814259836970151	0.687	0.481	2.14857864714943e-72	0	AT1G02930
19	1.27766888900387e-76	2.74554	0.124	0.022	2.18251399619641e-72	0	AT4G35180
20	1.50598564545526e-73	0.559905685971052	0.896	0.794	2.57252467956668e-69	0	AT4G16860
21	5.16928001204717e-73	1.50452228294957	0.302	0.131	8.83016411657897e-69	0	AT5G03380
22	2.08996015629556e-69	1.1344943042538	0.409	0.22	3.57006993898408e-65	0	AT3G04210
23	2.89922278566528e-68	1.6492894675895	0.241	0.093	4.95245236247343e-64	0	AT3G22060
24	8.59125689386682e-68	1.17171204587933	0.375	0.193	1.46755850261033e-63	0	AT1G72900
25	6.10748420525559e-67	1.50060983717329	0.234	0.088	1.04328045194176e-62	0	AT4G18205
26	5.27392506008164e-66	0.816955805822176	0.621	0.427	9.00891878763145e-62	0	AT5G26340
27	6.4949468795449e-66	0.902455357955061	0.495	0.296	1.10946682596386e-61	0	AT1G24147
28	1.30040020328964e-62	0.893250646248082	0.573	0.385	2.22134362725936e-58	0	AT1G55450
29	4.25960434429672e-61	0.932177682576022	0.463	0.278	7.27625614092766e-57	0	AT3G56400
30	9.11309601123367e-60	1.22432531502613	0.299	0.142	1.55669906063894e-55	0	AT4G11850
31	2.524965874046e-59	1.46919384015977	0.248	0.106	4.31314670604538e-55	0	AT5G40780
32	2.41558317403373e-58	0.758958479457691	0.503	0.305	4.12629917788442e-54	0	AT1G14880
33	8.84846318862367e-56	3.18280322885673	0.076	0.01	1.5114944818807e-51	0	AT1G21120
34	9.40302331451829e-54	0.87114254228628	0.496	0.324	1.60622444258601e-49	0	AT1G72910
35	2.03654134963473e-53	0.869890700244365	0.436	0.261	3.47881993344604e-49	0	AT4G08850
36	4.78796079856269e-52	1.33414455338098	0.227	0.098	8.17879463610478e-48	0	AT2G40750
37	5.66767424641873e-52	0.88180860947794	0.451	0.282	9.68152114773247e-48	0	AT5G52750
38	8.66363847158329e-51	1.16095019775044	0.268	0.128	1.47992272371586e-46	0	AT2G46330
39	1.70374379469573e-50	1.28208728940422	0.231	0.102	2.91033515009925e-46	0	AT5G27420
40	3.4658768816225e-50	0.839448609121313	0.414	0.245	5.92041088918755e-46	0	AT1G03740
41	8.39722873292363e-49	0.79845450597761	0.509	0.34	1.43441461215801e-44	0	AT5G20250
42	1.26982863673618e-48	0.986712943900329	0.35	0.196	2.16912127727274e-44	0	AT5G44070
43	1.32045450152956e-48	2.67559283611893	0.074	0.012	2.25560037951279e-44	0	AT1G16420
44	1.82563890330113e-47	1.27703241435458	0.22	0.098	3.11855637461899e-43	0	AT1G18390
45	7.75902933741484e-47	1.32436598129709	0.239	0.113	1.3253973914172e-42	0	AT3G57240
46	1.73758194090796e-46	1.8803096453281	0.143	0.049	2.96813747145898e-42	0	AT1G67980
47	1.83860993905104e-46	1.89114814508317	0.128	0.04	3.14071349788698e-42	0	AT4G37370
48	1.64836967004666e-45	0.786800663342566	0.45	0.291	2.8157450703737e-41	0	AT1G21250
49	2.26788380521143e-45	1.2695848144676	0.227	0.105	3.87399911606217e-41	0	AT1G52200
50	2.40772862219302e-45	0.724452027805816	0.524	0.361	4.11288203243011e-41	0	AT1G13210
52	4.91205081613206e-44	0.877907423740243	0.398	0.244	8.39076520411678e-40	0	AT4G31800
53	6.22621226882507e-43	0.614472377043119	0.587	0.43	1.0635615797607e-38	0	AT2G05520
55	3.30449906378419e-42	1.23849249012325	0.219	0.103	5.64474530075615e-38	0	AT2G38290
56	5.59985458128788e-42	1.5473629699932	0.165	0.066	9.56567159575595e-38	0	AT3G54150
57	3.10794626002593e-41	1.22316037225267	0.202	0.092	5.3089938013763e-37	0	AT4G34180
58	4.77993063353989e-41	1.00794489779736	0.384	0.243	8.16507750821285e-37	0	AT5G51070
59	1.42030331165488e-40	0.961782459182295	0.294	0.162	2.42616211696887e-36	0	AT1G69890
60	2.43933782603185e-39	1.26325683560272	0.214	0.103	4.16687687442761e-35	0	AT4G18250
61	2.58495276969861e-39	0.806675044177302	0.371	0.227	4.41561632119916e-35	0	AT5G07100
62	4.36672788871405e-39	0.987974476708741	0.269	0.145	7.45924457950134e-35	0	AT5G08790
63	1.2191672457606e-38	0.835477566749164	0.341	0.202	2.08258148920825e-34	0	AT2G46440
64	1.34130605472252e-38	0.655210269783605	0.485	0.332	2.291219002677e-34	0	AT5G54710
65	3.09852235708293e-38	0.714196321979094	0.461	0.315	5.29289589036907e-34	0	AT2G41090
66	7.06002203062143e-38	0.634656444489445	0.446	0.29	1.20599296327075e-33	0	AT4G30270
67	1.03494295378983e-37	0.948764404579004	0.373	0.239	1.76788955366379e-33	0	AT2G05380
68	8.63564070655287e-37	0.602402071481235	0.59	0.443	1.47514014549336e-32	0	AT4G23810
70	1.39776544729417e-36	1.0075584343246	0.249	0.132	2.38766293706789e-32	0	AT3G22235
71	4.40099693051931e-36	0.819308098849216	0.444	0.306	7.51778295671308e-32	0	AT4G12720
72	9.01444324813517e-36	1.34502951640355	0.174	0.079	1.53984719564645e-31	0	AT1G18570
73	6.1958459412758e-35	0.773755468236695	0.384	0.248	1.05837440368873e-30	0	AT1G11310
74	1.87719660757994e-34	0.513687283012735	0.606	0.467	3.20662724506806e-30	0	AT3G52400
75	1.89809157044626e-34	0.909867237812411	0.288	0.166	3.2423200206363e-30	0	AT3G28930
76	2.16251417145667e-34	0.948454635982248	0.262	0.146	3.69400670768228e-30	0	AT3G60420
77	2.22529788226898e-34	1.8543605754703	0.089	0.026	3.80125384249188e-30	0	AT5G59680
78	2.65621825653241e-34	0.838934837400013	0.343	0.214	4.53735202580866e-30	0	AT2G47730
79	4.27768428896354e-34	0.826499332630306	0.299	0.175	7.30714030240751e-30	0	AT1G33600
80	9.9831566292475e-34	0.735759400995497	0.411	0.278	1.70532281540806e-29	0	AT5G24210
81	1.26317276366585e-33	0.662454920979037	0.405	0.266	2.15775171489401e-29	0	AT4G23260
82	1.71521156633528e-33	0.865708635934704	0.339	0.212	2.92992439761393e-29	0	AT4G15233
84	5.99067069598747e-32	0.966117843442039	0.242	0.134	1.02332636828858e-27	0	AT2G23680
85	7.25167924275329e-32	0.68538834652952	0.512	0.38	1.23873184824712e-27	0	AT2G01450
86	1.55209814842147e-31	0.742275970313089	0.392	0.264	2.65129405713355e-27	0	AT1G51805
87	2.1620047029035e-31	0.933073134009787	0.3	0.185	3.69313643349976e-27	0	AT1G72060
88	4.71725018262035e-31	0.65486702241587	0.495	0.367	8.05800676195208e-27	0	AT3G51660
89	4.97013448929436e-31	0.868463074734084	0.29	0.174	8.48998373461262e-27	0	AT2G39660
90	3.68225805557581e-30	1.09861921200778	0.347	0.233	6.29003321053461e-26	0	AT2G32240
91	4.54424470446051e-30	1.30572364191118	0.162	0.077	7.76247880415944e-26	0	AT1G76680
92	1.50493998392434e-29	0.824153518843366	0.32	0.204	2.57073848053956e-25	0	AT2G17040
93	3.73907356068334e-29	0.884428570546407	0.247	0.142	6.38708545635928e-25	0	AT3G12740
94	2.14914648839402e-28	0.959169748949382	0.226	0.127	3.67117203147466e-24	0	AT1G30755
95	3.5168326268607e-28	0.739642715915421	0.35	0.233	6.00745349320345e-24	0	AT5G44580
96	4.7095435183117e-28	0.842075426840629	0.303	0.193	8.04484223798005e-24	0	AT2G28840
97	7.11885034752301e-28	0.53514459109403	0.611	0.495	1.21604201636388e-23	0	AT1G72930
98	1.57402045940811e-27	1.88368022669834	0.074	0.023	2.68874174876093e-23	0	AT1G05675
99	1.57941994428907e-27	0.636359790322839	0.426	0.304	2.69796514883459e-23	0	AT1G25275
100	2.9789821294915e-27	2.19786841629004	0.053	0.012	5.08869727359738e-23	0	AT4G21390
101	8.03513675211756e-27	0.818033445663682	0.254	0.151	1.37256205999672e-22	0	AT5G59670
104	1.64605931962758e-26	1.0318334422811	0.19	0.102	2.81179852978784e-22	0	AT4G36670
105	2.15695770409697e-26	1.23691977764843	0.127	0.056	3.68451515013845e-22	0	AT3G11840
106	2.91130664414233e-25	1.26676309615319	0.11	0.046	4.97309400952393e-21	0	AT4G18197
107	5.24201305996377e-25	1.04252542190413	0.167	0.086	8.95440670903011e-21	0	AT1G51790
108	9.59665000138735e-25	1.13587252669389	0.117	0.051	1.63929975323699e-20	0	AT1G79680
109	1.96058098242469e-24	0.637953649155531	0.44	0.33	3.34906443417786e-20	0	AT3G28940
110	2.12627935826119e-24	0.566382897211031	0.426	0.305	3.63211039978176e-20	0	AT3G09390
111	5.22466853944024e-24	0.571804661050655	0.458	0.347	8.92477879907183e-20	0	AT4G18880
112	5.48190996413709e-24	1.27679273492027	0.105	0.044	9.36419860073897e-20	0	AT2G40095
113	5.78009317658488e-24	1.06219170512136	0.14	0.068	9.8735551642423e-20	0	AT1G03850
114	1.75148695378233e-23	1.9821058786196	0.052	0.014	2.99189001445097e-19	0	AT5G44585
116	6.47693947389369e-23	0.683525910529483	0.281	0.181	1.10639080093052e-18	0	AT3G57550
117	6.77622470073373e-23	0.802851420671182	0.197	0.111	1.15751470337934e-18	0	AT4G21380
118	8.07060586173363e-23	0.598454603806934	0.372	0.265	1.37862089330134e-18	0	AT4G36500
119	1.42685739483175e-22	0.578400321522167	0.469	0.361	2.4373578018516e-18	0	AT3G45640
120	2.19671445017708e-22	0.710223570867283	0.261	0.166	3.75242762379249e-18	0	AT4G17900
121	2.72933095745636e-22	1.44957481632232	0.079	0.029	4.66224314152695e-18	0	AT3G46110
122	3.20665213889141e-22	1.51849947907178	0.088	0.035	5.4776031836543e-18	0	AT5G27760
123	4.78312715560325e-22	1.22977421752896	0.107	0.047	8.17053780720148e-18	0	AT3G46370
124	5.12241542956058e-22	0.79579783477932	0.23	0.14	8.75011003677538e-18	0	AT1G51270
125	1.00871154957489e-21	0.657903843589409	0.312	0.212	1.72308106898382e-17	0	AT1G80920
126	2.74781947982134e-21	1.2175726561017	0.108	0.049	4.69382523543081e-17	0	AT3G26910
127	3.33189984654837e-21	0.864321028786385	0.188	0.108	5.69155131787393e-17	0	AT3G19930
128	7.39232338713399e-21	0.511310697608238	0.386	0.279	1.26275668099023e-16	0	AT2G40140
129	7.89443199896531e-21	1.45688546159034	0.077	0.029	1.34852687406325e-16	0	AT1G65486
130	2.87179833594082e-20	1.71907147278581	0.053	0.016	4.90560591745412e-16	0	AT5G66480
131	4.420045908109e-20	0.750964808575145	0.235	0.148	7.5503224202318e-16	0	AT3G20410
133	1.21332190068456e-19	1.15831293170002	0.155	0.087	2.07259647074936e-15	0	AT1G64710
134	3.62811693360537e-19	1.45145296612198	0.064	0.023	6.19754934598469e-15	0	AT4G03450
136	5.53385690534351e-19	1.09618355344873	0.114	0.056	9.45293436570779e-15	0	AT4G34060
137	6.52927440416275e-19	0.755713316420076	0.22	0.138	1.11533065371908e-14	0	AT1G78830
138	6.8971162157071e-19	2.79908950187498	0.027	0.004	1.17816539196709e-14	0	AT1G56250
139	8.77443171994654e-19	0.666581120027147	0.293	0.202	1.49884842640127e-14	0	AT3G11820
140	1.11693558267537e-18	0.851216080697098	0.207	0.129	1.90794936232607e-14	0	AT4G35770
141	1.84906117937547e-18	0.726604216282541	0.262	0.176	3.15856630660917e-14	0	AT5G23510
142	2.3767218131824e-18	0.981176007468566	0.122	0.062	4.05991620127818e-14	0	AT3G22231
143	3.6066494014471e-18	0.854547315188761	0.184	0.111	6.16087850755194e-14	0	AT2G15390
144	5.30494073132869e-18	0.512129465086954	0.378	0.281	9.06189975725566e-14	0	AT4G25940
145	1.03435021061691e-17	1.2180992657689	0.078	0.033	1.76687702977581e-13	0	AT4G14450
146	1.26090652249624e-17	0.66241625592824	0.321	0.232	2.15388052172808e-13	0	AT2G20960
147	1.34812013494095e-17	1.3833228833116	0.07	0.028	2.30285881450614e-13	0	AT3G16530
148	3.53727623613324e-17	0.931537054216966	0.131	0.071	6.04237526656281e-13	0	AT3G05370
149	3.69095004658851e-17	1.55609726151976	0.053	0.018	6.30488086958249e-13	0	AT2G44480
150	3.70954259476829e-17	1.12566235155253	0.158	0.093	6.3366406603832e-13	0	AT1G27020
151	5.48446533250995e-17	0.517926894381945	0.349	0.257	9.36856368099349e-13	0	AT1G21270
152	6.21405584389245e-17	0.651778739063873	0.21	0.133	1.06148501925371e-12	0	AT1G51800
153	7.35439892339804e-17	1.36705928129762	0.065	0.025	1.25627842409485e-12	0	AT2G29720
154	9.88440460706198e-17	2.17360429201027	0.036	0.009	1.68845399497833e-12	0	AT1G51820
155	9.90977466840604e-17	0.597401350930751	0.401	0.312	1.69278770885712e-12	0	AT2G37940
156	1.04733423484746e-16	0.917793738535556	0.137	0.077	1.78905633996644e-12	0	AT2G29340
157	1.48541322850795e-16	1.47191114630042	0.055	0.02	2.53738287693728e-12	0	AT1G09500
158	1.55528926349854e-16	0.540071500570543	0.322	0.232	2.65674511990821e-12	0	AT1G33590
159	1.92043569139635e-16	1.61146249869921	0.051	0.018	3.28048824804324e-12	0	AT5G67450
160	1.96745650691218e-16	2.29951849238447	0.032	0.007	3.36080920510739e-12	0	AT1G21110
161	2.22150694661357e-16	0.856574996535743	0.125	0.067	3.7947781662053e-12	0	AT2G27660
163	2.78510156304667e-16	1.09078074931032	0.091	0.043	4.75751048999632e-12	0	AT1G28190
164	2.80370028418705e-16	0.560539694133199	0.307	0.221	4.78928082544833e-12	0	AT1G19020
167	4.5135272096706e-16	0.524745911204495	0.32	0.232	7.71000717955932e-12	0	AT1G09970
168	4.73832448416953e-16	0.51755834593108	0.378	0.286	8.09400588385839e-12	0	AT5G11670
169	4.74463264930647e-16	0.853393749291064	0.129	0.071	8.10478149154531e-12	0	AT5G58350
170	5.9173140759597e-16	0.861840312748385	0.147	0.085	1.01079559045544e-11	0	AT3G16030
171	6.57504367165879e-16	1.06417041594411	0.078	0.035	1.12314895999275e-11	0	AT1G62300
172	7.60249721635381e-16	1.07813276639338	0.13	0.073	1.29865857449756e-11	0	AT3G58490
173	7.61196246492455e-16	1.43112088131156	0.055	0.02	1.30027542825841e-11	0	AT5G57220
175	1.32347679249552e-15	0.753391545969684	0.199	0.128	2.26076305694085e-11	0	AT3G14620
177	2.93531465355597e-15	1.27260848828831	0.067	0.028	5.01410449120431e-11	0	AT2G15480
178	7.49397376940886e-15	0.642010565326319	0.211	0.14	1.28012059929042e-10	0	AT5G40170
179	1.1633471352382e-14	0.733028349139922	0.241	0.167	1.9872295764139e-10	0	AT4G30210
180	1.28627936712366e-14	1.10687341444208	0.086	0.042	2.19722241492063e-10	0	AT4G01750
182	2.22532889985226e-14	1.14780629420019	0.086	0.042	3.80130682672763e-10	0	AT4G38540
184	2.79053765048086e-14	2.50293804192104	0.022	0.004	4.7667964145514e-10	0	AT2G44370
185	2.84395561780892e-14	0.810339530353123	0.138	0.081	4.85804498634119e-10	0	AT2G25735
187	5.66525332278352e-14	0.948497485976783	0.074	0.034	9.6773857259788e-10	0	AT2G31020
189	1.1310937733885e-13	1.14335800514215	0.079	0.038	1.93213438370224e-09	0	AT4G16680
190	1.47033704205598e-13	0.964490335702632	0.094	0.049	2.51162973524002e-09	0	AT3G19260
194	2.34887450386749e-13	0.84702701303658	0.105	0.058	4.01234742750645e-09	0	AT1G24150
195	2.67479587985704e-13	1.13747582316305	0.091	0.047	4.5690863219718e-09	0	AT3G15356
196	4.03572207222217e-13	0.678057384577379	0.183	0.121	6.89382044376991e-09	0	AT4G23190
197	4.04624975201094e-13	0.896619715431146	0.092	0.048	6.91180382638509e-09	0	AT5G39020
198	4.06050503981542e-13	0.948879100855583	0.086	0.044	6.93615470901269e-09	0	AT4G24230
199	4.49434498144967e-13	1.16293683403364	0.067	0.031	7.67724009731233e-09	0	AT1G16090
201	4.95580035505933e-13	0.732196150799046	0.141	0.086	8.46549816651235e-09	0	AT1G13110
202	7.67088404888547e-13	0.599685330922859	0.214	0.147	1.31034041323062e-08	0	AT3G17700
203	8.17059449349678e-13	0.687953831640276	0.128	0.076	1.39570095137912e-08	0	AT3G28210
204	8.27610334048924e-13	1.06990678549326	0.081	0.041	1.41372397262237e-08	0	AT5G06560
206	9.36714020034703e-13	0.676213347936978	0.158	0.1	1.60009488902328e-08	0	AT1G56120
207	1.04111875759461e-12	0.597156718215828	0.196	0.132	1.77843906172311e-08	0	AT5G56870
209	1.24877747904596e-12	0.994078520285679	0.08	0.04	2.13316168970631e-08	0	AT1G01340
211	1.36716929689116e-12	1.04922007447814	0.077	0.038	2.33539859294948e-08	0	AT3G51330
212	1.45715543642141e-12	0.701689394557572	0.158	0.101	2.48911291649506e-08	0	AT4G22690
213	1.48007827537389e-12	1.02313314687966	0.088	0.046	2.52826970999367e-08	0	AT2G32250
214	1.58435985593562e-12	1.2965891613458	0.053	0.022	2.70640350590923e-08	0	AT4G24240
215	2.10001926524677e-12	1.00476647603077	0.101	0.056	3.58725290889453e-08	0	AT1G74360
216	2.44574061549225e-12	1.13668291572848	0.076	0.038	4.17781411938386e-08	0	AT3G53280
219	7.33477514212231e-12	0.579711158840772	0.234	0.169	1.25292628977733e-07	0	AT1G53430
221	1.16190732133307e-11	0.631885899138427	0.198	0.138	1.98477008630115e-07	0	AT5G04340
222	1.46186552899048e-11	0.787948277343606	0.112	0.066	2.49715869662154e-07	0	AT4G13500
224	1.63083126691205e-11	1.08285085235942	0.057	0.026	2.78578597013916e-07	0	AT2G47130
225	1.74809900554351e-11	0.769591694941103	0.103	0.059	2.98610272126943e-07	0	AT5G25930
226	1.93041230170146e-11	1.02128228870704	0.081	0.043	3.29753029376643e-07	0	AT2G36420
227	2.05706743311191e-11	0.542110420833501	0.236	0.171	3.51388258924176e-07	0	AT5G38150
229	2.52369192656265e-11	0.782388752001705	0.109	0.064	4.31097054895431e-07	0	AT2G24120
230	2.55084658400466e-11	1.05326690754084	0.061	0.029	4.35735613479676e-07	0	AT3G21140
232	2.92835071056501e-11	1.03107272776788	0.069	0.034	5.00220868378715e-07	0	AT5G41180
233	3.04978522586317e-11	0.546890497403128	0.224	0.161	5.20964312281947e-07	0	AT4G19510
236	4.69637211493281e-11	1.0222379711239	0.066	0.033	8.02234284672822e-07	0	AT4G29740
238	8.42981248980235e-11	0.692163599322292	0.13	0.082	1.43998056950804e-06	0	AT3G48000
239	8.56834061535193e-11	0.577909938988186	0.194	0.137	1.46364394391442e-06	0	AT5G21940
240	1.06979986898965e-10	2.75604812058178	0.019	0.004	1.82743213620812e-06	0	AT2G36690
241	1.11381161511672e-10	0.868237914061323	0.086	0.048	1.90261300094238e-06	0	AT1G58190
242	1.2227861690808e-10	0.867067370353386	0.082	0.045	2.08876333402382e-06	0	AT4G25110
245	2.14453143431223e-10	0.748781546387149	0.143	0.094	3.66328859609215e-06	0	AT1G65490
247	2.22985230060833e-10	0.765861432784916	0.094	0.054	3.80903369989914e-06	0	AT5G48530
250	2.9811904608007e-10	1.09273369637814	0.051	0.024	5.09246954513976e-06	0	AT1G80850
251	3.09257290994218e-10	0.60269228907148	0.152	0.101	5.28273304476323e-06	0	AT4G25640
252	3.13814426111615e-10	0.898395172230371	0.073	0.039	5.36057802683861e-06	0	AT4G35110
253	3.95256979710125e-10	0.610723602375306	0.145	0.096	6.75177972740836e-06	0	AT2G16500
257	4.76727259310457e-10	0.826517762679564	0.084	0.047	8.14345504354122e-06	0	AT3G50470
258	5.01190654934896e-10	0.769591694941103	0.101	0.061	8.5613387675979e-06	0	AT3G48080
259	5.02322018440449e-10	0.872516540404765	0.079	0.043	8.58066471899974e-06	0	AT3G12220
260	5.4962101100771e-10	0.825184577388197	0.086	0.049	9.38862611003369e-06	0	AT3G09010
262	5.79899459840731e-10	1.10863828454853	0.056	0.027	9.90584257299936e-06	0	AT5G01540
264	6.39730275538409e-10	0.544915237102208	0.19	0.135	1.09278725667471e-05	0	AT5G26742
265	6.82554907680075e-10	1.07230368759118	0.053	0.025	1.1659402932991e-05	0	AT3G51340
266	8.13867257248647e-10	0.703552690726941	0.118	0.075	1.39024804883214e-05	0	AT3G21630
267	8.83380041894547e-10	0.755757497008999	0.129	0.084	1.50898978756427e-05	0	AT3G45300
271	1.14554782995922e-09	0.650242426095395	0.118	0.074	1.95682480313635e-05	0	AT5G66910
272	1.6186124744138e-09	0.520232827525953	0.165	0.114	2.76491382879366e-05	0	AT5G63790
273	1.85279911932897e-09	2.53464690164838	0.014	0.002	3.16495145563774e-05	0	AT2G31945
274	1.8628830077425e-09	0.681719232036876	0.101	0.061	3.18217675382575e-05	0	AT3G26210
275	2.01251630111779e-09	1.34060858840612	0.032	0.012	3.43778034556941e-05	0	AT1G30757
276	2.22558745474366e-09	1.78946080067721	0.023	0.007	3.80174849019312e-05	0	AT3G02800
277	2.27270360038765e-09	0.649723426095074	0.132	0.087	3.88223229018219e-05	0	AT1G75020
279	2.34135962252348e-09	1.76346559214426	0.024	0.007	3.99951050719461e-05	0	AT3G54420
280	2.44681473010941e-09	0.722719249800953	0.056	0.028	4.17964892197289e-05	0	AT2G04450
282	2.70889129244091e-09	0.654122880403336	0.119	0.076	4.62732810574756e-05	0	AT1G79690
284	3.19297788320666e-09	0.72181547539259	0.122	0.08	5.45424482009362e-05	0	AT4G25900
285	3.52611361089807e-09	0.727355298734982	0.087	0.051	6.02330727013608e-05	0	AT4G15760
286	3.57115767092848e-09	0.594067987907928	0.194	0.141	6.10025153348003e-05	0	AT3G62150
287	3.63848603503266e-09	0.616371299082835	0.122	0.079	6.21526184504278e-05	0	AT1G53390
289	4.15277204741222e-09	0.601273277886675	0.12	0.077	7.09376521138956e-05	0	AT2G17120
292	5.19237426734793e-09	0.548136563330383	0.147	0.1	8.86961372348373e-05	0	AT2G44290
294	5.63131444191736e-09	0.773319492886391	0.086	0.051	9.61941132968324e-05	0	AT2G26440
296	6.5504498698964e-09	0.998236145759335	0.059	0.031	0.00011189478467757	0	AT1G80560
297	7.47938673636629e-09	0.562932604771554	0.114	0.073	0.000127762884230609	0	AT3G13950
298	8.19657364321131e-09	0.781023963528567	0.078	0.045	0.000140013870973336	0	AT5G54610
299	1.06041581326051e-08	0.865188126840451	0.082	0.049	0.000181140229221161	0	AT3G26840
301	1.18184288840155e-08	0.557014714676836	0.133	0.089	0.000201882402196753	0	AT2G28830
302	1.24769116544812e-08	0.778572484534471	0.078	0.045	0.000213130604881848	0	AT2G41835
303	1.53804028334954e-08	0.610535614606367	0.138	0.094	0.000262728041201768	0	AT3G18830
304	1.61855643197851e-08	2.02649999797806	0.015	0.003	0.000276481809710569	0	AT4G18170
305	1.77604269616057e-08	1.25867344010709	0.032	0.013	0.000303383613358148	0	AT4G08555
307	1.98675815087919e-08	0.695090850079808	0.11	0.071	0.000339378027333184	0	AT5G54860
310	2.18254396208e-08	0.671657280617958	0.102	0.064	0.000372822159602506	0	AT2G26530
311	2.20136003339833e-08	0.851181737765525	0.076	0.045	0.000376036320905103	0	AT3G03010
312	2.29491040264322e-08	0.834322189688616	0.081	0.048	0.000392016594979514	0	AT5G61560
313	2.31026502305882e-08	1.0152727425548	0.043	0.02	0.000394639471238907	0	AT5G02670
314	2.51274564693228e-08	0.725070213407252	0.099	0.062	0.000429227211408972	0	AT3G25510
316	2.66273752740286e-08	2.33050618486816	0.017	0.005	0.000454848824430957	0	AT1G56240
318	2.9572280357925e-08	0.772743405732273	0.081	0.049	0.000505153693074076	0	AT4G17490
320	3.31956650457025e-08	0.707565047402677	0.085	0.051	0.00056704835031069	0	AT5G25050
322	3.49821505585929e-08	1.14555266962182	0.039	0.018	0.000597565095841883	0	AT1G14540
323	3.77462809657206e-08	0.814580907871116	0.069	0.04	0.000644781971456439	0	AT4G13510
324	3.77503249710096e-08	0.67998626481242	0.105	0.068	0.000644851051154786	0	AT4G19880
325	4.30518005202212e-08	0.572660227585113	0.122	0.082	0.000735410856486418	0	AT1G76720
326	4.37571853852728e-08	0.623986808093407	0.12	0.08	0.00074746024075123	0	AT1G80770
327	4.48357383396623e-08	0.553463151326615	0.15	0.105	0.000765884082318111	0	AT2G02410
328	4.59077805169411e-08	0.752238336721008	0.098	0.062	0.000784196706790387	0	AT3G26670
332	5.12660133570412e-08	1.73851923501403	0.019	0.006	0.000875726040164977	0	AT1G78410
334	6.06012325484912e-08	0.996752654584005	0.044	0.022	0.00103519025439333	0	AT1G51620
335	6.81182957655635e-08	0.567545382169005	0.12	0.08	0.00116359672826736	0	AT5G66790
336	6.82555632379703e-08	0.815603215479438	0.07	0.04	0.00116594153123101	0	AT2G41880
337	6.99764178858802e-08	0.900236225331883	0.054	0.029	0.00119533717032661	0	AT2G19130
338	7.52491776665639e-08	0.834548690205744	0.059	0.032	0.00128540645290025	0	AT2G02220
339	7.63525381998672e-08	0.839896255389113	0.071	0.041	0.00130425405753013	0	AT5G47230
340	7.75435312058836e-08	0.756310873062315	0.077	0.046	0.0013245986000589	0	AT1G03400
341	8.03456524633559e-08	0.566594976533922	0.117	0.078	0.00137246443537904	0	AT3G51420
342	8.77029351356118e-08	0.846379229429855	0.062	0.034	0.00149814153798652	0	AT3G23010
344	9.60337391787626e-08	1.17068358696381	0.04	0.019	0.00164044833265162	0	AT1G16130
346	1.06899209596526e-07	0.84652133187182	0.062	0.035	0.00182605229832786	0	AT1G79670
349	1.48838455628781e-07	0.744760993206392	0.08	0.049	0.00254245849905084	0	AT5G46450
350	1.51133142646178e-07	0.852325523534386	0.051	0.027	0.00258165634268202	0	AT2G29990
351	1.51150897323228e-07	0.589948604038919	0.125	0.086	0.00258195962807539	0	AT1G70420
352	1.51671590084966e-07	0.657993536470364	0.139	0.099	0.0025908541018314	0	AT1G28330
353	1.52123342183374e-07	0.678820908699829	0.083	0.052	0.00259857093117639	0	AT5G39670
355	1.63948353103424e-07	0.584624453203995	0.102	0.067	0.00280056576771269	0	AT1G77890
357	1.92561939484311e-07	0.794898099980919	0.065	0.038	0.00328934305027099	0	AT5G38990
360	2.38310207250175e-07	0.56079918950435	0.131	0.092	0.00407081496024748	0	AT2G30140
362	2.43273806114975e-07	0.823408132600544	0.056	0.031	0.004155603156056	0	AT4G11300
363	2.58254570047464e-07	0.53565967462145	0.122	0.084	0.00441150456555078	0	AT3G25070
364	2.66565643537815e-07	0.621086917587613	0.076	0.046	0.00455347432291295	0	AT5G24160
366	3.51710318442568e-07	0.597840728135576	0.099	0.065	0.00600791565963594	0	AT5G03320
368	3.58274741651397e-07	0.675644717627192	0.098	0.064	0.00612004913688917	0	AT1G07620
372	4.34851444539628e-07	0.55835116223965	0.114	0.078	0.00742813237562592	0	AT5G38140
373	4.35478771367886e-07	0.505263094867287	0.179	0.135	0.00743884837250624	0	AT4G31550
374	4.94471590039071e-07	0.888996474228121	0.05	0.027	0.00844656370104742	0	AT2G39210
375	4.99680984854655e-07	0.704571903090694	0.093	0.061	0.00853555058328722	0	AT1G20780
377	5.38566880633478e-07	0.749659792619232	0.052	0.028	0.00919979945498108	0	AT4G19370
1003	0	1.77974	0.913	0.465	0	1	AT2G17840
1004	0	1.77460524080005	0.8	0.382	0	1	AT1G61890
1005	0	2.46339061897959	0.527	0.135	0	1	AT1G78070
1006	0	1.48818478185364	0.921	0.574	0	1	AT3G17800
1007	0	1.55629514817484	0.995	0.881	0	1	AT1G56660
1008	2.22035612394569e-307	1.75001679426582	0.766	0.358	3.79281233092403e-303	1	AT4G27520
1009	5.92430988985498e-306	1.74481835096594	0.755	0.327	1.01199061538503e-301	1	AT3G47960
1010	4.76956975909692e-305	1.65996570893774	0.788	0.383	8.14737906248936e-301	1	AT3G27690
1011	1.99933258397375e-296	1.5152224752263	0.832	0.459	3.41525991994396e-292	1	AT1G02660
1012	3.70088923049841e-292	1.38972588998573	0.884	0.536	6.32185898353739e-288	1	AT1G17420
1013	1.36922486358429e-285	1.99099213251665	0.608	0.203	2.33890991197468e-281	1	AT2G02100
1014	7.33126048907294e-282	1.75848593386352	0.721	0.324	1.25232591674344e-277	1	AT1G30360
1015	1.19254612950023e-260	1.76379610036869	0.648	0.258	2.03710729841229e-256	1	AT2G45820
1016	1.21082568838701e-253	1.56922773963748	0.705	0.311	2.06833244090269e-249	1	AT3G55430
1017	8.50261325742154e-248	1.54462263867878	0.713	0.327	1.45241639663275e-243	1	AT4G17090
1018	3.25438797400132e-244	2.16681666231654	0.485	0.137	5.55914553718905e-240	1	AT3G24520
1019	1.10630353614414e-239	1.36785755463027	0.785	0.41	1.88978770044141e-235	1	AT1G20440
1020	1.44686753858146e-234	1.08452554417322	0.905	0.593	2.47153912940486e-230	1	AT1G20450
1021	6.61869013797385e-220	1.77086258990012	0.575	0.223	1.13060464936869e-215	1	AT4G21570
1022	1.46273904220654e-217	1.12073037564972	0.882	0.639	2.49865083189721e-213	1	AT5G08760
1023	1.36384801343842e-216	1.95349235013836	0.516	0.179	2.32972517655551e-212	1	AT3G19240
1024	3.511221818624e-207	2.53577930390887	0.344	0.072	5.99786911057351e-203	1	AT3G48520
1025	9.38901609339168e-207	1.52711690465592	0.654	0.307	1.60383172907317e-202	1	AT1G65390
1026	9.62417315392723e-206	0.856117344610882	0.955	0.766	1.64400125815385e-201	1	AT1G80840
1027	3.77016537424857e-203	1.40613661712069	0.659	0.298	6.44019649229142e-199	1	AT4G34410
1028	3.28271258060285e-197	1.51932977872824	0.606	0.264	5.60752963018579e-193	1	AT3G57930
1029	2.33640603094456e-196	1.66100004015687	0.586	0.249	3.9910487820595e-192	1	AT5G15970
1030	3.51472546003627e-193	1.4929628556586	0.659	0.33	6.00385403083395e-189	1	AT4G11280
1031	1.92284823919194e-192	1.91807252786684	0.474	0.163	3.28460936218767e-188	1	AT4G17615
1032	2.20910034097015e-191	1.46367932678097	0.614	0.27	3.77358520244522e-187	1	AT5G52050
1033	6.09174593097089e-188	1.30076159533813	0.718	0.389	1.04059203992845e-183	1	AT1G01470
1034	2.2496355953617e-187	2.02092903989442	0.441	0.143	3.84282752399685e-183	1	AT4G29670
1035	6.05099438190345e-185	0.827462131839886	0.938	0.761	1.03363086031675e-180	1	AT4G34150
1036	1.05404290097676e-183	1.47964328645705	0.601	0.272	1.80051608344851e-179	1	AT5G49520
1037	1.18701361379658e-179	1.19175729935901	0.738	0.425	2.02765665508731e-175	1	AT1G73480
1038	1.35588003152587e-176	1.32254074456655	0.708	0.406	2.31611426985248e-172	1	AT1G01140
1039	2.09872325549871e-174	1.19208372824604	0.732	0.419	3.5850390650429e-170	1	AT3G57530
1040	1.11252952651101e-171	1.02793515516999	0.829	0.575	1.90042293718611e-167	1	AT2G01670
1041	5.71700721883592e-168	1.50081887738492	0.553	0.24	9.76579173121551e-164	1	AT4G30350
1042	1.45937807357518e-166	0.620228078527459	0.991	0.966	2.49290962528113e-162	1	AT1G29930
1043	7.74688606929278e-166	2.02870703154621	0.378	0.114	1.32332307835659e-161	1	AT1G60190
1044	4.86703172442421e-164	0.704376993897259	0.961	0.846	8.31386359166144e-160	1	AT1G73540
1045	7.94000519473882e-164	1.78176277334042	0.442	0.157	1.35631168736529e-159	1	AT5G08780
1046	9.36545573031691e-160	1.70383843164339	0.461	0.174	1.59980714785273e-155	1	AT1G53210
1047	1.92540515278482e-157	1.21624170111549	0.687	0.39	3.28897708198703e-153	1	AT4G13575
1048	2.13765601745486e-154	1.38593514274883	0.552	0.247	3.65154400901638e-150	1	AT2G33510
1049	5.34653349753738e-153	0.851390500486998	0.894	0.682	9.13294852049336e-149	1	AT1G56510
1050	2.68077023512553e-151	2.03184658495915	0.338	0.096	4.57929171564142e-147	1	AT5G65470
1051	1.64296098356234e-149	1.57931624256316	0.473	0.191	2.80650595212119e-145	1	AT3G20500
1052	1.06891237872119e-148	1.44632156654082	0.525	0.234	1.82591612533154e-144	1	AT1G78280
1053	1.18843910020472e-148	1.5449913570637	0.504	0.216	2.0300916709697e-144	1	AT1G51090
1054	3.84527210689455e-148	1.85700858791268	0.367	0.115	6.56849381299727e-144	1	AT1G11960
1055	2.76262311643424e-147	1.90901578299053	0.369	0.119	4.71911280749297e-143	1	AT5G62520
1056	1.28874087312174e-146	0.665647581393607	0.966	0.84	2.20142715946655e-142	1	AT3G55980
1057	2.35790072858115e-145	1.51329393485627	0.508	0.224	4.02776602456232e-141	1	AT3G23400
1058	7.00692564541575e-145	1.06975476196162	0.734	0.464	1.19692303874992e-140	1	AT4G23180
1059	7.16699544816754e-145	1.57700825239137	0.448	0.174	1.22426616245598e-140	1	AT1G53840
1060	1.5127475814559e-143	1.99510860835544	0.348	0.109	2.58407541864297e-139	1	AT2G05920
1061	8.8969694401897e-143	1.18298	0.652	0.363	1.5197803197732e-138	1	AT3G45780
1062	1.50806827728454e-141	1.34958394161178	0.52	0.231	2.57608223125746e-137	1	AT3G10300
1063	1.28052809703479e-140	1.74690758919086	0.384	0.133	2.18739809535482e-136	1	AT2G47060
1064	8.97996282378153e-139	1.81739909152333	0.411	0.155	1.53395724955836e-134	1	AT5G63770
1065	1.96774674085925e-138	1.98922000769543	0.321	0.093	3.36130498273576e-134	1	AT1G01130
1066	7.53265402707114e-138	1.08631746135326	0.719	0.46	1.28672796090429e-133	1	AT1G18210
1067	2.61314897052978e-137	1.59626084219177	0.428	0.166	4.46378107145898e-133	1	AT5G16830
1068	5.74166512830142e-134	1.30064499247183	0.547	0.268	9.80791237216448e-130	1	AT3G59350
1069	6.2277520865067e-133	1.94687371698584	0.341	0.111	1.06382461141707e-128	1	AT3G10720
1070	1.06132410776647e-132	1.42159259113014	0.54	0.27	1.81295384088668e-128	1	AT3G07195
1071	1.85471209542385e-130	1.40915502477874	0.468	0.201	3.16821920140302e-126	1	AT1G15010
1072	2.94141529331069e-130	1.32923297415946	0.541	0.268	5.02452560403332e-126	1	AT4G14880
1073	2.20765908693331e-129	1.19368400161537	0.622	0.353	3.77112325229948e-125	1	AT5G26030
1074	8.88253307262403e-129	1.35354049511409	0.489	0.219	1.51731429946564e-124	1	AT1G59910
1075	1.47954462348617e-126	1.14861306159447	0.593	0.32	2.52735812583908e-122	1	AT2G27500
1076	5.89667777862283e-125	1.14766112638419	0.663	0.407	1.00727049814435e-120	1	AT3G06500
1077	4.72662344207479e-124	0.975292939288402	0.742	0.494	8.07401816375216e-120	1	AT1G27770
1078	1.7965143790063e-123	0.828901540115693	0.815	0.591	3.06880586221856e-119	1	AT4G29780
1079	2.97192316042821e-122	1.63380047384501	0.366	0.133	5.07663914264347e-118	1	AT2G34600
1080	4.18516162827388e-122	0.797018246971484	0.85	0.641	7.14909309341744e-118	1	AT2G34430
1081	6.88048877603067e-120	0.653390164973782	0.914	0.777	1.17532509272156e-115	1	AT1G18300
1082	4.57301815930066e-118	2.02515796446514	0.273	0.078	7.81162961971739e-114	1	AT3G01490
1083	7.31214276816085e-118	0.556094993936754	0.967	0.909	1.24906022765724e-113	1	AT2G34420
1084	1.93966589027788e-117	1.16547767449627	0.564	0.3	3.31333727377267e-113	1	AT4G17230
1085	2.08091870431659e-117	2.23039226434123	0.227	0.053	3.55462533071359e-113	1	AT4G18070
1086	2.2640764208133e-117	0.774249977801985	0.841	0.649	3.86749534203328e-113	1	AT1G76180
1087	1.78321087995084e-115	0.970791772534135	0.683	0.421	3.04608082513202e-111	1	AT5G66210
1088	9.15262570531158e-115	1.16456923369183	0.578	0.322	1.56345152298132e-110	1	AT2G06050
1089	1.24676696334284e-113	1.17136536300817	0.556	0.299	2.12972732678225e-109	1	AT3G24550
1090	1.73220664618251e-113	1.00163081581784	0.646	0.386	2.95895539300896e-109	1	AT1G63860
1091	1.74957586135339e-111	1.2338673653502	0.511	0.255	2.98862548636386e-107	1	AT3G05500
1092	1.99850941602352e-111	2.48532162053796	0.193	0.039	3.41385378445138e-107	1	AT1G24330
1093	6.183896737566e-111	1.48149504221063	0.404	0.172	1.05633324071102e-106	1	AT1G70090
1094	4.9084548661279e-110	0.841514676169557	0.793	0.582	8.38462260231968e-106	1	AT5G01750
1095	1.70592655455799e-109	1.3830154959506	0.444	0.204	2.91406374049595e-105	1	AT3G27210
1096	1.85520089293984e-105	1.25198535714193	0.467	0.226	3.16905416531983e-101	1	AT5G16030
1097	3.40901187750978e-105	1.6779491208227	0.327	0.12	5.82327408916221e-101	1	AT3G28860
1098	1.34188783034206e-104	0.935818326890973	0.669	0.428	2.2922127917903e-100	1	AT2G30020
1099	2.99647556822851e-104	1.08731848254835	0.552	0.3	5.11857956564794e-100	1	AT5G45340
1100	3.44242705505734e-104	1.5235568915839	0.328	0.12	5.88035389544895e-100	1	AT3G27540
1101	3.55731294151499e-103	1.54055272965707	0.364	0.149	6.0766019666959e-99	1	AT4G04340
1102	1.47388455198869e-102	1.30578584086357	0.455	0.22	2.51768959170709e-98	1	AT3G61640
1103	4.9165374657224e-102	1.96619486365131	0.232	0.063	8.398429298947e-98	1	AT3G54000
1104	9.89973941517332e-102	0.63553624135143	0.879	0.709	1.69107348689991e-97	1	AT1G20620
1105	1.94035525327989e-101	1.05870126367757	0.566	0.321	3.31451484365271e-97	1	AT5G62570
1106	7.05415414642354e-101	0.666956876805941	0.888	0.734	1.20499061129207e-96	1	AT1G29910
1107	7.79070485824133e-101	1.40788870584917	0.389	0.168	1.33080820388478e-96	1	AT3G45970
1108	3.57264439737666e-100	1.32568154652224	0.402	0.175	6.1027911595988e-96	1	AT4G36010
1109	6.99870284332888e-100	1.61213378047536	0.35	0.141	1.19551841969744e-95	1	AT5G45350
1110	1.59367874647083e-99	1.04716904924731	0.558	0.316	2.72232203472148e-95	1	AT1G58290
1111	3.009226853059e-99	1.01683160674549	0.602	0.365	5.14036131039538e-95	1	AT5G58720
1112	9.18785550643704e-99	0.627252865363551	0.875	0.716	1.56946947760958e-94	1	AT5G54270
1113	3.7588042729735e-98	0.761791306189427	0.81	0.619	6.42078945909333e-94	1	AT4G24570
1114	7.47823389831108e-98	1.75336261132816	0.262	0.083	1.2774319145095e-93	1	AT2G03240
1115	1.60495802437446e-97	1.10242874075241	0.569	0.336	2.74158929723645e-93	1	AT4G28080
1116	3.27238316118958e-97	2.12541545940311	0.228	0.064	5.58988491594405e-93	1	AT5G52310
1117	8.98551152670218e-96	1.83475286149166	0.251	0.077	1.53490507899127e-91	1	AT4G30280
1118	3.49261044914718e-95	1.42700461897971	0.351	0.144	5.96607716923322e-91	1	AT5G13100
1119	5.70406265328552e-93	0.583680043795735	0.923	0.808	9.74367982434233e-89	1	AT4G10340
1120	2.27145810932694e-92	1.04640049815826	0.554	0.321	3.88010474235227e-88	1	AT3G18080
1121	1.27221674654491e-91	1.5856945993002	0.294	0.109	2.17320064644802e-87	1	AT3G16860
1122	1.11228912348182e-90	1.29720595648709	0.446	0.226	1.90001228073165e-86	1	AT1G53170
1123	3.11188834099691e-89	0.683118744003133	0.787	0.572	5.31572766409092e-85	1	AT5G41740
1124	7.96708240154969e-89	1.21466999170006	0.431	0.213	1.36093701583272e-84	1	AT3G62260
1125	1.58424400544106e-88	1.14411313824681	0.478	0.254	2.70620561009442e-84	1	AT4G01250
1126	6.02703738164725e-87	2.2919237666636	0.173	0.041	1.02953852553298e-82	1	AT4G29660
1127	9.11286224633077e-87	0.676702353558427	0.822	0.644	1.55665912891822e-82	1	AT5G57560
1128	1.24794026593373e-86	1.1018218653613	0.408	0.189	2.131731562268e-82	1	AT4G01360
1129	2.36674435909631e-85	1.17838655690779	0.444	0.227	4.04287271420831e-81	1	AT2G20630
1130	3.64691535066527e-85	0.517553972483703	0.952	0.879	6.22966080200642e-81	1	AT1G29920
1131	8.14670435293092e-85	0.827302845316454	0.631	0.402	1.39162003756766e-80	1	AT2G24600
1132	8.37022704566873e-85	1.24742609492578	0.384	0.179	1.42980218394113e-80	1	AT3G49720
1133	1.44625540190826e-84	1.06858470097656	0.545	0.328	2.47049347753969e-80	1	AT1G52890
1134	1.62093316730458e-84	1.98647819313115	0.21	0.062	2.76887803638969e-80	1	AT5G07920
1135	6.57901544218208e-84	1.25952788798817	0.395	0.189	1.12382741783354e-79	1	AT1G73530
1136	3.99793202340288e-83	1.62641904648593	0.259	0.092	6.82926748237679e-79	1	AT2G35290
1137	2.50753419633537e-82	1.28026536373326	0.363	0.165	4.28336991418008e-78	1	AT5G47120
1138	1.85516601390146e-81	1.35494489438148	0.365	0.172	3.16899458494647e-77	1	AT5G08500
1139	2.85348246794865e-80	0.697153033082393	0.646	0.409	4.87431875174988e-76	1	AT5G50950
1140	4.4641258643796e-79	1.73779038487828	0.244	0.086	7.62561980153323e-75	1	AT1G04430
1141	5.06242874159487e-79	1.10710894751193	0.457	0.25	8.64764077639235e-75	1	AT3G15730
1142	4.92853743553364e-78	1.22121162817193	0.404	0.205	8.41892764737857e-74	1	AT3G61580
1143	2.15838922315063e-77	1.22728577192338	0.372	0.177	3.6869604709859e-73	1	AT1G01650
1144	3.90934838511729e-77	1.34380235089439	0.311	0.132	6.67794891145735e-73	1	AT5G28020
1145	4.50376805114871e-77	1.08474931768463	0.418	0.213	7.69333658497223e-73	1	AT5G24590
1146	5.21948677240942e-77	0.933500720391188	0.497	0.279	8.91592730462978e-73	1	AT1G35140
1147	1.11364172010453e-75	1.2370818999449	0.361	0.171	1.90232278628256e-71	1	AT3G23920
1148	1.69734850814015e-75	1.44734886812351	0.297	0.125	2.899410721605e-71	1	AT4G19960
1149	2.74772086797859e-75	2.52144104634462	0.125	0.023	4.69365678668102e-71	1	AT5G02200
1150	4.10416650815439e-75	1.7739361905986	0.202	0.063	7.01073722922933e-71	1	AT1G12610
1151	4.19154603773772e-75	0.895333748525089	0.548	0.336	7.15999894166358e-71	1	AT3G15210
1152	4.84390917163805e-75	1.03570168538326	0.497	0.292	8.27436564699212e-71	1	AT2G39010
1153	6.97643503311277e-75	1.59240756769876	0.244	0.089	1.19171463235632e-70	1	AT3G14350
1154	8.16035595777442e-75	1.15149143659431	0.387	0.191	1.39395200470703e-70	1	AT1G18620
1155	3.71898225596213e-73	0.982314399686949	0.478	0.271	6.35276548963451e-69	1	AT1G20510
1156	4.1281691741814e-73	1.50074730510154	0.272	0.109	7.05173858333667e-69	1	AT2G34510
1157	4.45817258670412e-73	1.26149193767031	0.323	0.144	7.61545041260798e-69	1	AT1G33760
1158	8.83476339718191e-73	1.4801647707661	0.262	0.102	1.50915428350661e-68	1	AT3G49220
1159	1.13972478475639e-72	1.70408533647145	0.219	0.075	1.94687787732087e-68	1	AT1G29395
1161	1.56760661275862e-72	0.955750255861789	0.495	0.285	2.67778561591428e-68	1	AT5G05410
1162	9.20247566906381e-72	1.36170899497424	0.305	0.134	1.57196689378948e-67	1	AT1G18200
1163	1.57044666881272e-71	1.58726468799732	0.25	0.096	2.68263699966589e-67	1	AT1G70100
1164	2.85564277479459e-71	0.691242209336851	0.701	0.494	4.87800898790412e-67	1	AT1G72520
1165	6.71402399559505e-71	0.910156232443181	0.488	0.279	1.14688957892755e-66	1	AT2G01180
1166	1.96196470891999e-70	1.36104581962737	0.303	0.133	3.35142811577713e-66	1	AT2G42590
1167	7.85506375725271e-70	1.24425120567728	0.388	0.202	1.34180199101391e-65	1	AT1G22530
1168	8.87460049174907e-70	1.88591880488486	0.187	0.058	1.51595925600058e-65	1	AT1G73510
1169	9.87301362241657e-70	1.73842259130421	0.183	0.055	1.6865081869812e-65	1	AT1G72210
1170	1.26151279497412e-69	1.03011314908764	0.455	0.259	2.15491615637478e-65	1	AT5G10750
1171	9.20277411742203e-69	0.566755449492158	0.858	0.732	1.57201787473803e-64	1	AT5G19240
1172	9.39859800040765e-68	0.933894842808228	0.574	0.383	1.60546851042963e-63	1	AT5G63320
1173	1.70060315626713e-67	1.41084220576119	0.259	0.103	2.90497031153551e-63	1	AT2G27690
1174	2.74410834286952e-67	1.52482853951797	0.232	0.087	4.68748587128972e-63	1	AT5G54470
1175	1.2535461845158e-66	1.95101500864392	0.162	0.045	2.14130759238989e-62	1	AT3G54020
1176	2.20556337449127e-66	0.971443183916213	0.459	0.264	3.76754335630599e-62	1	AT3G14210
1178	5.51850201362595e-65	2.76564684580746	0.101	0.017	9.42670513967584e-61	1	AT5G38700
1179	1.59919973045412e-64	1.33498956357665	0.284	0.126	2.73175297956173e-60	1	AT1G74930
1180	2.26683368695553e-64	1.52863342841156	0.219	0.08	3.87220530405743e-60	1	AT4G27720
1181	2.13078206411005e-63	1.16974492893101	0.315	0.147	3.63980192191278e-59	1	AT3G08030
1182	2.78129078105541e-63	1.66360887061478	0.205	0.074	4.75100091219886e-59	1	AT2G46710
1183	7.49629471780389e-63	1.36107237142598	0.28	0.125	1.28051706369526e-58	1	AT3G19680
1184	1.69484267276916e-62	0.71249481885354	0.523	0.315	2.89513025362428e-58	1	AT5G47910
1185	2.41747380710641e-62	1.3128544245332	0.293	0.134	4.12952875729917e-58	1	AT1G70940
1186	2.53801109156094e-62	2.37598	0.117	0.025	4.33543054660441e-58	1	AT5G64850
1187	4.58465798327043e-62	1.37674302350716	0.253	0.106	7.83151276702256e-58	1	AT1G77060
1188	5.2524779800485e-62	0.835448289914937	0.506	0.314	8.97228288551885e-58	1	AT2G43010
1189	1.26776118470723e-61	1.18296408489314	0.331	0.164	2.1655896557169e-57	1	AT2G28900
1190	2.0803397643083e-61	1.09476742475338	0.355	0.183	3.55363638539145e-57	1	AT2G18090
1191	3.09825428264212e-60	0.977354310072309	0.456	0.274	5.29243796560926e-56	1	AT4G34480
1192	4.33321732251965e-60	1.33100177124346	0.27	0.12	7.40200183032806e-56	1	AT4G24380
1193	5.95999460154335e-60	0.715549655514627	0.637	0.459	1.01808627783564e-55	1	AT3G54810
1194	6.73032663444643e-60	0.996391177098401	0.389	0.211	1.14967439569614e-55	1	AT1G17380
1195	9.8942781570078e-60	1.34517639572204	0.256	0.11	1.69014059478007e-55	1	AT2G47070
1196	3.52300442318951e-59	1.42126824943057	0.242	0.101	6.01799615569232e-55	1	AT2G34090
1197	2.37173320004076e-58	1.65936054214123	0.174	0.058	4.05139465230963e-54	1	AT1G74430
1198	1.64034063622851e-57	1.18857739365742	0.296	0.142	2.80202987480554e-53	1	AT5G45750
1199	2.63008280624871e-57	1.74301321083671	0.168	0.055	4.49270744963405e-53	1	AT3G58790
1200	5.30550703334951e-57	1.11881333568442	0.32	0.16	9.06286711436763e-53	1	AT4G26690
1201	7.21900199781021e-57	1.59912824962627	0.252	0.112	1.23314992126594e-52	1	AT1G67900
1202	3.36726869821336e-56	1.21655228623407	0.291	0.139	5.75196839028806e-52	1	AT5G67250
1203	7.35338448145528e-56	1.41550760159555	0.212	0.084	1.25610513712219e-51	1	AT5G24030
1204	1.59573900491228e-55	1.01234531328074	0.382	0.212	2.72584136819116e-51	1	AT5G03210
1205	3.12216576912282e-55	1.6661369521615	0.164	0.054	5.3332835668156e-51	1	AT2G22970
1206	6.20225019454255e-55	0.547319678170222	0.736	0.569	1.05946837823176e-50	1	AT1G19180
1207	2.31039305043894e-54	0.998324645491286	0.375	0.21	3.94661340875981e-50	1	AT5G64740
1208	9.54181337500059e-54	1.01352639811207	0.33	0.171	1.6299325607176e-49	1	AT4G25490
1209	1.62112568019001e-53	1.56167089113315	0.174	0.062	2.76920688690057e-49	1	AT3G17810
1210	2.06426500582168e-53	0.924355880157965	0.435	0.265	3.5261774829446e-49	1	AT1G23490
1211	5.37587728353839e-53	2.26631183859617	0.109	0.026	9.18307357574028e-49	1	AT5G15960
1212	7.35323227758346e-53	0.654374900288291	0.626	0.455	1.25607913765681e-48	1	AT5G46110
1213	3.09888231159595e-52	1.30258608907937	0.246	0.111	5.2935107646682e-48	1	AT2G31370
1214	1.23177468068472e-51	0.735739785634728	0.508	0.332	2.10411750954564e-47	1	AT3G14050
1215	2.53828013336211e-51	1.25325568577072	0.256	0.12	4.33589012380916e-47	1	AT5G26770
1216	3.55713291949849e-51	0.824557989174909	0.469	0.299	6.07629445308732e-47	1	AT4G39640
1217	3.82610159150075e-51	1.42193119307023	0.219	0.094	6.53574673860157e-47	1	AT3G14230
1218	2.19261153241897e-50	1.50376401169827	0.182	0.069	3.74541901967809e-46	1	AT5G16840
1219	3.96434309248907e-50	0.516013141290972	0.774	0.642	6.77189087058983e-46	1	AT4G05050
1220	8.36250770834339e-50	1.64630438931578	0.144	0.046	1.42848356673922e-45	1	AT4G27654
1221	8.92694663229115e-50	1.2632236568086	0.22	0.094	1.52490102372797e-45	1	AT5G13740
1222	8.12769788339192e-49	0.978346365284667	0.342	0.189	1.38837335244101e-44	1	AT5G11070
1223	1.22178793317262e-48	1.5001083651613	0.204	0.086	2.08705814744547e-44	1	AT5G08130
1224	1.65533224105177e-48	1.70903289656073	0.16	0.057	2.82763853416463e-44	1	AT3G56090
1225	2.34114871015926e-48	0.885563767343785	0.422	0.259	3.99915022669404e-44	1	AT4G18950
1226	7.73831774601194e-48	1.2591991124016	0.239	0.111	1.32185943737376e-43	1	AT2G32970
1227	1.54152258521153e-47	0.810722278779299	0.447	0.285	2.63322888005834e-43	1	AT2G23120
1228	1.77116906195954e-47	0.885799333866245	0.384	0.226	3.02551099163929e-43	1	AT5G44290
1229	2.00958822400813e-47	1.1020594346356	0.263	0.128	3.43277860425068e-43	1	AT1G76160
1230	2.96597294011947e-47	1.11226479077876	0.247	0.116	5.06647497631209e-43	1	AT2G27080
1231	3.21178069681956e-47	0.876750747852186	0.421	0.259	5.48636378630717e-43	1	AT4G16780
1232	4.34871523145253e-47	1.18651585935661	0.242	0.113	7.42847535836721e-43	1	AT2G18790
1233	5.58350226325073e-47	0.917565435223148	0.387	0.232	9.53773856608489e-43	1	AT1G28380
1234	7.53146344202078e-47	0.960346259040013	0.372	0.219	1.28652458516599e-42	1	AT4G19200
1235	1.10831785128813e-46	0.746567169478351	0.457	0.291	1.89322855357039e-42	1	AT5G39785
1236	1.65054945265289e-46	0.544560458786209	0.713	0.565	2.81946857502167e-42	1	AT3G59060
1237	1.85460278982262e-46	1.16991386418971	0.245	0.116	3.16803248557499e-42	1	AT5G64130
1238	1.99114364615319e-46	0.578964003664771	0.707	0.554	3.40127157635887e-42	1	AT5G40450
1239	2.37506755012747e-46	1.70878310086434	0.14	0.046	4.05709038912774e-42	1	AT4G20390
1240	4.69457191273024e-46	2.15365582968394	0.088	0.019	8.0192677413258e-42	1	AT3G21320
1241	5.54911304092836e-46	1.35000742295066	0.198	0.084	9.47899489651383e-42	1	AT2G17480
1242	9.06301978659885e-46	2.39389099662411	0.089	0.02	1.54814503994682e-41	1	AT2G05810
1243	1.79522186733272e-45	1.98639463855777	0.111	0.031	3.06659799377775e-41	1	AT2G42380
1244	2.33169151343119e-45	2.10022497213665	0.098	0.024	3.98299544324316e-41	1	AT4G34900
1245	2.75552381424684e-45	0.996259773948877	0.306	0.163	4.70698577949645e-41	1	AT1G06410
1246	2.9345560884828e-45	0.534308154133129	0.691	0.539	5.01280871034631e-41	1	AT2G38470
1247	4.6989880375014e-45	0.913697725347831	0.349	0.2	8.02681136565989e-41	1	AT5G58140
1248	7.08440125353347e-45	0.550190793936404	0.743	0.613	1.21015742212859e-40	1	AT2G26190
1249	8.6601203842646e-45	1.62509346325213	0.134	0.044	1.47932176404008e-40	1	AT2G34930
1250	9.74677912940179e-45	0.50655506244828	0.762	0.644	1.66494481088441e-40	1	AT3G52800
1251	1.75898211826168e-44	1.12846509523179	0.254	0.125	3.00469325441459e-40	1	AT1G42470
1252	1.8744140830278e-44	0.874155136531405	0.371	0.219	3.20187413662809e-40	1	AT5G58120
1253	4.20776025495089e-44	1.11031416670068	0.263	0.133	7.18769606750711e-40	1	AT5G05690
1254	4.93456415925155e-44	0.995975898036139	0.366	0.221	8.4292224968335e-40	1	AT1G71697
1255	7.81223158349226e-44	1.08273464117214	0.268	0.137	1.33448539909215e-39	1	AT3G19000
1256	3.02647940633824e-43	0.842605339021839	0.387	0.235	5.16983212190698e-39	1	AT4G25470
1257	4.02405852608801e-43	0.990775664402016	0.29	0.154	6.87389677426353e-39	1	AT4G27657
1258	1.50901407697427e-42	1.48314	0.158	0.06	2.57769784628745e-38	1	AT4G01460
1259	2.52590470504529e-42	1.47876312000347	0.161	0.062	4.31475041715837e-38	1	AT5G42570
1260	4.18901264457142e-42	1.33859374533208	0.189	0.081	7.15567139945691e-38	1	AT2G17780
1262	9.94285864922377e-42	2.62584939465055	0.066	0.011	1.6984391144604e-37	1	AT2G47050
1264	2.08830438046894e-41	1.31636968719823	0.186	0.08	3.56724154271705e-37	1	AT4G39400
1265	2.24200389812e-41	1.32267750701884	0.189	0.082	3.82979105876859e-37	1	AT4G34160
1266	4.78235603486776e-41	1.50959583274353	0.151	0.058	8.16922057876111e-37	1	AT1G73080
1267	6.43418480045572e-41	0.816881080520431	0.358	0.213	1.09908744761385e-36	1	AT1G29690
1268	1.04336575025525e-40	1.95369631766721	0.1	0.028	1.78227737458602e-36	1	AT1G70640
1269	1.88639063121355e-40	1.39517660897704	0.169	0.07	3.22233247623898e-36	1	AT3G16800
1270	2.49096932929395e-40	1.57470469882532	0.136	0.049	4.25507380829992e-36	1	AT5G01700
1271	2.85951551412722e-40	1.86052969239016	0.101	0.029	4.88462440123212e-36	1	AT1G75450
1272	5.4242692072803e-40	1.50128092622812	0.144	0.054	9.26573665987622e-36	1	AT3G50240
1273	5.88902117157406e-40	1.38745301429264	0.161	0.065	1.00596259652828e-35	1	AT1G13560
1274	6.22409408675726e-40	1.49468173336064	0.146	0.055	1.06319975189988e-35	1	AT2G12400
1275	1.83506968101865e-39	1.30026033334604	0.164	0.067	3.13466602911605e-35	1	AT5G62360
1276	2.16558826629953e-39	1.0581161602545	0.25	0.129	3.69925787649286e-35	1	AT3G07360
1277	2.54502511029759e-39	1.23219676118797	0.193	0.087	4.34741189341034e-35	1	AT1G23080
1279	2.99995935792964e-39	1.71314147244672	0.109	0.033	5.12453057521541e-35	1	AT3G23640
1280	3.11650955487773e-39	1.16497921671083	0.201	0.092	5.32362162164214e-35	1	AT3G55240
1281	3.58690932842311e-39	0.873280639410565	0.337	0.199	6.12715851481236e-35	1	AT3G56800
1282	7.13644457297773e-39	0.6791385098681	0.473	0.323	1.21904746195606e-34	1	AT5G11740
1283	8.73494016071572e-39	1.2087094977297	0.201	0.094	1.49210247825346e-34	1	AT3G19820
1284	2.20944886737407e-38	1.11921335411708	0.217	0.105	3.77418055524838e-34	1	AT1G68670
1285	2.38538209001287e-38	1.49951852542487	0.136	0.05	4.07470968615999e-34	1	AT4G23060
1286	4.31430290529726e-38	0.855647471010415	0.358	0.221	7.36969222282877e-34	1	AT2G29290
1287	6.14567347473194e-38	1.00931870945359	0.25	0.13	1.04980394295371e-33	1	AT4G14500
1288	8.93504859403176e-38	0.837339383915578	0.374	0.237	1.52628500083251e-33	1	AT3G15810
1289	9.8764584961221e-38	1.4120948571047	0.139	0.053	1.68709664030758e-33	1	AT3G18090
1290	1.05956659165132e-37	1.05709647855967	0.249	0.13	1.80995165185879e-33	1	AT5G16150
1291	1.78331136254241e-37	0.830477693722907	0.346	0.21	3.04625246949494e-33	1	AT3G04910
1292	6.13447279622289e-37	1.93716221792994	0.082	0.021	1.04789064305079e-32	1	AT3G14440
1293	9.73200282716889e-37	0.990760034326549	0.262	0.141	1.66242072293699e-32	1	AT5G05190
1294	1.01612725653358e-36	1.04657435919575	0.252	0.135	1.73574857961066e-32	1	AT4G02350
1295	1.25504505522382e-36	1.67239681122034	0.121	0.043	2.14386796333332e-32	1	AT5G65300
1296	1.50266687587242e-36	1.1645316775761	0.193	0.09	2.56685555736527e-32	1	AT1G06400
1297	4.37748958619862e-36	1.46485751797825	0.133	0.051	7.47762771114448e-32	1	AT5G44530
1298	4.58798252231222e-36	1.36789578809116	0.155	0.065	7.83719174461374e-32	1	AT4G21560
1299	5.80531404404832e-36	1.06865666071226	0.246	0.131	9.91663745004335e-32	1	AT2G21500
1300	1.09955762057373e-35	1.25858915617188	0.195	0.094	1.87826432746405e-31	1	AT2G41010
1301	2.01499021899102e-35	0.534824842557288	0.544	0.395	3.44200629208047e-31	1	AT4G23220
1302	2.10378266994746e-35	0.998055793703941	0.233	0.121	3.59368155680425e-31	1	AT1G08980
1303	4.81544102722907e-35	1.05046537547192	0.22	0.112	8.2257363627127e-31	1	AT3G11700
1304	6.27684556688995e-35	1.14160036261837	0.179	0.081	1.07221075973614e-30	1	AT5G56980
1305	8.07779624262274e-35	0.871437254349811	0.28	0.158	1.37984915416482e-30	1	AT5G42650
1306	1.18395687213832e-34	0.607083648895982	0.488	0.346	2.02243512898667e-30	1	AT1G66090
1307	1.31324756913347e-34	1.59428933540201	0.119	0.043	2.24328949759379e-30	1	AT4G35985
1308	2.16127847723982e-34	1.34667609162994	0.13	0.05	3.69189589482106e-30	1	AT4G22470
1309	2.26977706792588e-34	0.507483593539781	0.578	0.427	3.87723318743098e-30	1	AT1G21500
1310	2.69732651221413e-34	1.13138537085548	0.19	0.09	4.60757314816418e-30	1	AT1G17620
1311	3.75639141608027e-34	0.66986955898299	0.422	0.28	6.41666781694831e-30	1	AT5G35790
1314	1.41476127024142e-33	1.7018967152791	0.096	0.031	2.41669520182639e-29	1	AT5G62670
1315	1.66825356905145e-33	1.33932663589439	0.136	0.055	2.84971074665369e-29	1	AT4G13560
1316	2.72718437553831e-33	0.580297306062197	0.506	0.367	4.65857635029455e-29	1	AT2G40270
1318	4.63663929151279e-33	1.0335182063703	0.221	0.116	7.92030723776215e-29	1	AT1G19350
1319	4.82840608193327e-33	1.03821339905142	0.232	0.124	8.24788326915841e-29	1	AT1G03610
1320	4.87187638360086e-33	1.05370345318663	0.216	0.112	8.32213923846699e-29	1	AT4G25620
1321	5.40899542397354e-33	0.795812996112691	0.351	0.224	9.2396459832316e-29	1	AT3G49530
1322	1.04870874769842e-32	0.810335453078395	0.323	0.2	1.79140428281844e-28	1	AT1G20630
1323	1.55848390064876e-32	1.18554666788915	0.172	0.08	2.66220219908822e-28	1	AT3G51950
1324	1.77477797303326e-32	1.45006051605017	0.122	0.047	3.03167573353542e-28	1	AT4G09640
1325	1.82109073898317e-32	1.84014883846434	0.08	0.022	3.11078720033105e-28	1	AT2G24100
1326	2.22859282798498e-32	0.949049689496852	0.234	0.126	3.80688226876394e-28	1	AT3G19720
1328	2.68340996355535e-32	0.701606275003217	0.396	0.265	4.58380089974524e-28	1	AT2G06530
1329	5.90031659614976e-32	1.25112345745898	0.157	0.071	1.0078920809543e-27	1	AT1G32200
1330	6.61506313156997e-32	1.41976962844971	0.129	0.052	1.12998508413478e-27	1	AT2G35880
1331	7.74389023267028e-32	0.903188278708931	0.259	0.147	1.32281132954474e-27	1	AT2G29630
1332	7.99321284812445e-32	0.710235348800813	0.358	0.228	1.36540061871662e-27	1	AT5G64310
1334	1.02450959646866e-31	0.609805853889349	0.458	0.319	1.75006729268777e-27	1	AT1G74450
1335	1.12005764113566e-31	1.0620566912183	0.173	0.081	1.91328246258793e-27	1	AT5G23210
1336	1.82841155184304e-31	1.09673460021228	0.18	0.087	3.12329261285829e-27	1	AT1G74330
1337	3.69111781917395e-31	1.50908151823493	0.111	0.041	6.30516745871295e-27	1	AT2G39130
1338	4.50156118098485e-31	1.09994349812524	0.173	0.082	7.68956680935832e-27	1	AT5G62460
1339	5.0789856242742e-31	1.21348270291619	0.148	0.065	8.67592324338519e-27	1	AT4G02600
1340	5.99209578295363e-31	1.0075542917224	0.218	0.116	1.02356980164414e-26	1	AT1G17970
1341	6.11848928942645e-31	0.516897991332945	0.552	0.415	1.04516034041983e-26	1	AT5G35170
1342	7.32854704306127e-31	0.889242189516346	0.259	0.149	1.25186240589573e-26	1	AT4G01090
1343	7.91223933049084e-31	0.629063410395813	0.44	0.31	1.35156872243445e-26	1	AT1G22190
1344	1.08045983984515e-30	0.59286513035432	0.487	0.357	1.84564149842349e-26	1	AT4G27500
1345	1.18789094814409e-30	2.0498200186994	0.066	0.016	2.02915531761973e-26	1	AT3G49260
1346	1.25470641867322e-30	1.47370843556051	0.122	0.049	2.1432895043776e-26	1	AT5G66090
1347	1.44216110737193e-30	1.1474959497551	0.175	0.085	2.46349960361273e-26	1	AT1G02270
1348	2.08590409636658e-30	0.800068386867797	0.307	0.189	3.5631413774134e-26	1	AT5G66070
1349	2.09888458821929e-30	0.676154740682055	0.369	0.242	3.58531465359619e-26	1	AT3G53990
1350	2.93824055387829e-30	0.960726091870138	0.23	0.127	5.01910251413489e-26	1	AT5G22690
1351	3.2054780493377e-30	0.833475374154313	0.266	0.154	5.47559760387866e-26	1	AT5G13190
1352	3.83982232675543e-30	0.51597527318508	0.571	0.445	6.55918449856363e-26	1	AT3G44260
1353	4.84777919096478e-30	1.79683927752953	0.078	0.023	8.28097641400604e-26	1	AT1G13380
1354	9.96517477001045e-30	1.32800664976575	0.146	0.066	1.70225115421318e-25	1	AT1G64380
1355	1.0891785274779e-29	0.63403813312837	0.416	0.286	1.86053476063775e-25	1	AT5G63800
1356	1.7360906859927e-29	0.531349074152581	0.537	0.408	2.96559010981273e-25	1	AT1G76650
1357	2.20838244796221e-29	3.21776465601348	0.037	0.004	3.77235889760905e-25	1	AT3G63450
1358	2.23560778839422e-29	1.13043847890769	0.163	0.078	3.818865224135e-25	1	AT4G01330
1359	2.2523371223522e-29	2.55600540603644	0.046	0.008	3.84744227240203e-25	1	AT5G51990
1360	3.3303934716561e-29	1.43768731681278	0.111	0.043	5.68897812828295e-25	1	AT4G18030
1361	4.46749426597187e-29	0.661161474475489	0.394	0.271	7.63137370513314e-25	1	AT2G31800
1363	5.66720950466796e-29	0.944812493938432	0.204	0.108	9.68072727587382e-25	1	AT5G58670
1364	7.62079692389906e-29	1.11060270680554	0.162	0.077	1.30178453054044e-24	1	AT5G16910
1365	9.63835507408905e-29	0.647721575128059	0.411	0.285	1.64642381375589e-24	1	AT5G20010
1366	1.09562462392741e-28	1.70771404187441	0.085	0.028	1.8715459825928e-24	1	AT5G01760
1367	1.37867173956614e-28	1.74049196059168	0.083	0.027	2.35504706552689e-24	1	AT2G28500
1368	1.60749273592626e-28	0.792549884572958	0.268	0.157	2.74591909150923e-24	1	AT3G28080
1369	2.01383692782125e-28	0.930983789189554	0.232	0.131	3.44003624010426e-24	1	AT3G29320
1370	2.38836486612208e-28	1.26189773729214	0.136	0.06	4.07980486430974e-24	1	AT3G03050
1372	2.40347589123831e-28	1.42859397399148	0.112	0.045	4.10561751741329e-24	1	AT4G22010
1373	2.40370330871282e-28	0.550943176347523	0.463	0.333	4.10600599194323e-24	1	AT5G53300
1374	2.63183470474744e-28	1.05284137067464	0.19	0.099	4.49570004264957e-24	1	AT3G05120
1375	2.7110189941532e-28	0.604878930286292	0.424	0.299	4.63096264581249e-24	1	AT5G67300
1376	3.88389318178329e-28	1.13998814777876	0.161	0.078	6.63446633312221e-24	1	AT1G03930
1377	4.02485360813025e-28	0.599929256515563	0.447	0.323	6.8752549334081e-24	1	AT5G45110
1379	6.22586295482488e-28	0.637116348520868	0.378	0.255	1.06350190994319e-23	1	AT2G25250
1380	7.89100914246705e-28	0.718185631721892	0.417	0.298	1.34794218171622e-23	1	AT1G11210
1381	9.10621921620952e-28	1.08964599919259	0.169	0.084	1.55552436651291e-23	1	AT1G10090
1382	9.55623552623724e-28	0.556221796910916	0.458	0.333	1.63239615259185e-23	1	AT3G46780
1383	1.20008181042363e-27	0.531223136810838	0.462	0.332	2.04997974856565e-23	1	AT5G64260
1384	1.4003115702062e-27	0.989602495865298	0.223	0.126	2.39201222422622e-23	1	AT1G19450
1386	1.61965760722353e-27	0.8370737347005	0.257	0.153	2.76669912465923e-23	1	AT1G51940
1387	2.12255529278e-27	1.00866483266435	0.2	0.108	3.62574895112679e-23	1	AT3G46970
1388	3.55914291883033e-27	0.715188503370908	0.335	0.22	6.07972793394598e-23	1	AT1G74440
1389	5.92961223255778e-27	0.714746547755121	0.32	0.207	1.01289636156552e-22	1	AT1G78040
1390	5.95532729805936e-27	0.856679594815357	0.239	0.139	1.0172890090545e-22	1	AT1G54820
1391	9.03626429361182e-27	0.894591528463795	0.231	0.132	1.54357466663477e-22	1	AT4G35480
1392	1.39012107191727e-26	1.34275591024706	0.125	0.055	2.37460481504909e-22	1	AT3G49130
1393	1.39773174652475e-26	1.66887140999984	0.077	0.025	2.38760536941358e-22	1	AT3G07200
1394	1.73890634588924e-26	0.554540905464295	0.46	0.336	2.970399820048e-22	1	AT1G18740
1395	1.79317793828875e-26	0.593946219475297	0.401	0.278	3.06310655418484e-22	1	AT1G70700
1396	2.10358076626263e-26	0.595758306903937	0.382	0.263	3.59333666492983e-22	1	AT5G01100
1397	2.69727182710952e-26	1.19666140702868	0.143	0.068	4.60747973506848e-22	1	AT3G07010
1398	2.95800135854781e-26	0.735711428271342	0.293	0.184	5.05285792067137e-22	1	AT3G61260
1400	3.29033058056927e-26	0.825997061756517	0.256	0.154	5.62054269772842e-22	1	AT2G44500
1401	3.74881301191667e-26	0.51253027365887	0.535	0.413	6.40372238695606e-22	1	AT1G27100
1402	5.029346065738e-26	2.28503648039344	0.048	0.01	8.59112894949365e-22	1	AT5G40540
1403	6.23335141108171e-26	0.921959076823637	0.221	0.127	1.06478108804098e-21	1	AT2G41420
1404	6.79824082859872e-26	0.798188536492401	0.255	0.153	1.16127549834123e-21	1	AT1G61340
1405	6.98109195791211e-26	0.804343984249916	0.274	0.171	1.19251012825055e-21	1	AT3G23170
1406	7.38681202281485e-26	0.894942820337596	0.211	0.118	1.26181522973723e-21	1	AT1G68190
1407	8.15345676082364e-26	0.713691181253849	0.265	0.16	1.39277348388389e-21	1	AT2G41560
1409	8.63495820988266e-26	0.53506885622771	0.5	0.383	1.47502356141216e-21	1	AT4G27652
1410	1.35915170762853e-25	0.62535289397657	0.435	0.321	2.32170294697106e-21	1	AT2G41640
1411	1.86023768177202e-25	0.878058358777476	0.261	0.161	3.17765800800297e-21	1	AT1G15290
1412	2.34166495514016e-25	0.522466757719077	0.517	0.4	4.00003207637042e-21	1	AT5G47070
1413	2.7047928946081e-25	1.31781640720928	0.1	0.039	4.62032722256956e-21	1	AT5G53500
1414	3.01967887055067e-25	1.51045438441836	0.092	0.035	5.15821544667466e-21	1	AT1G49840
1415	3.05343148175214e-25	1.07761847104298	0.159	0.08	5.21587165712901e-21	1	AT5G17350
1416	3.20771182366291e-25	0.62429632916027	0.346	0.231	5.47941333718098e-21	1	AT4G15560
1417	3.69689287816283e-25	0.867577375380315	0.212	0.12	6.31503241447774e-21	1	AT2G32150
1418	3.75759371993774e-25	0.597668249197259	0.523	0.409	6.41872159239764e-21	1	AT3G13750
1419	3.86064392712315e-25	0.846974572288789	0.238	0.141	6.59475195631176e-21	1	AT5G42030
1420	4.47379606057413e-25	1.80031802617246	0.079	0.027	7.64213843067272e-21	1	AT2G42540
1421	5.97045593062626e-25	0.857174940757009	0.232	0.138	1.01987328206958e-20	1	AT1G21080
1422	6.65377210157414e-25	1.05879017220396	0.147	0.071	1.1365973503909e-20	1	AT3G15350
1423	8.07364059872913e-25	1.13740638364868	0.15	0.074	1.37913928707491e-20	1	AT2G37550
1424	9.30460013048787e-25	1.47187794565602	0.088	0.033	1.58941179428994e-20	1	AT4G34260
1425	9.43166029782063e-25	1.07306729967855	0.157	0.079	1.61111621207372e-20	1	AT3G56790
1426	1.16181658555733e-24	0.821854405024018	0.237	0.141	1.98461509144903e-20	1	AT4G32030
1427	1.32902798497311e-24	0.757614080710849	0.275	0.173	2.27024560393106e-20	1	AT4G30600
1428	1.42856353974165e-24	0.711244114461164	0.319	0.21	2.44027223858669e-20	1	AT3G28180
1429	1.45276347697583e-24	0.588464485736797	0.394	0.28	2.48161057137012e-20	1	AT5G19940
1430	1.96218648465706e-24	0.952690842855586	0.173	0.091	3.35180695309119e-20	1	AT3G26980
1431	2.33022447042925e-24	0.988419474035262	0.186	0.102	3.98048944038725e-20	1	AT1G10360
1432	3.68498020800204e-24	1.19839220674418	0.126	0.058	6.29468319130909e-20	1	AT2G25460
1433	4.03256646391378e-24	0.511840758730551	0.557	0.449	6.88843003365753e-20	1	AT3G46620
1434	4.23456190604332e-24	1.4453173315826	0.092	0.036	7.2334786479032e-20	1	AT3G06750
1435	4.50516983986276e-24	0.969746427001534	0.169	0.089	7.69573112045357e-20	1	AT4G09020
1436	5.25874801117441e-24	0.734922125879572	0.313	0.209	8.98299335268813e-20	1	AT4G36730
1437	5.69217448398739e-24	0.9139882159255	0.19	0.105	9.72337245354727e-20	1	AT2G41630
1438	7.60161675140742e-24	1.15931838362992	0.127	0.059	1.29850817347541e-19	1	AT1G01720
1441	9.41320946572597e-24	1.11844673789154	0.149	0.075	1.60796444093531e-19	1	AT5G06870
1442	1.05858862092642e-23	0.567753270424644	0.403	0.288	1.80828108226651e-19	1	AT3G01830
1443	1.66411866699908e-23	1.22795284396911	0.129	0.061	2.84264750696783e-19	1	AT5G12230
1444	1.69863868300562e-23	1.12483000724463	0.128	0.06	2.90161459831021e-19	1	AT1G70370
1445	2.38770769691714e-23	1.2985637669828	0.096	0.039	4.07868228787385e-19	1	AT3G57880
1446	3.28813658780298e-23	1.16347680049497	0.125	0.059	5.61679491928505e-19	1	AT1G75310
1447	3.30275706899102e-23	0.98957864618409	0.161	0.084	5.64176962525046e-19	1	AT1G74670
1448	3.47102849844813e-23	0.687541422302028	0.298	0.196	5.9292108810491e-19	1	AT5G17920
1449	3.60381046513725e-23	0.914011362189163	0.195	0.111	6.15602903654745e-19	1	AT2G28305
1450	4.25350292465745e-23	0.986612415587377	0.144	0.072	7.26583369589985e-19	1	AT4G19120
1451	4.50536131765451e-23	0.980471972008671	0.159	0.082	7.69605820281743e-19	1	AT5G28300
1452	4.5493871677736e-23	0.647798332598796	0.349	0.241	7.77126315999087e-19	1	AT1G22930
1453	5.08546795972149e-23	0.731978881335286	0.273	0.174	8.68699636879625e-19	1	AT3G55440
1454	5.13593224156362e-23	1.38102592717478	0.096	0.039	8.77319945503898e-19	1	AT1G14520
1455	6.16179687214284e-23	0.620958577466335	0.38	0.273	1.05255814169944e-18	1	AT5G41790
1456	8.04333466735082e-23	0.682101572787215	0.272	0.172	1.37396242787687e-18	1	AT3G51550
1458	8.94785831290612e-23	1.14594866738968	0.121	0.056	1.52847315701062e-18	1	AT4G16770
1459	9.79102274643577e-23	1.2480461289051	0.108	0.047	1.67250250554616e-18	1	AT1G01950
1460	1.13945727684769e-22	0.776948715543526	0.254	0.159	1.94642092031122e-18	1	AT4G04330
1464	1.7326012717299e-22	0.566341818927202	0.363	0.252	2.95962949236901e-18	1	AT3G63520
1465	1.9000710432471e-22	0.512393223729947	0.35	0.239	3.2457013560747e-18	1	AT4G34390
1466	2.12748030370229e-22	0.850015649608463	0.189	0.106	3.63416185478426e-18	1	AT3G15770
1467	2.24615198006205e-22	0.754622289426565	0.246	0.153	3.83687681234199e-18	1	AT3G15530
1468	2.32465839228783e-22	1.21891	0.11	0.049	3.97098146570607e-18	1	AT1G78230
1469	3.60334349165785e-22	0.970784158423462	0.164	0.088	6.15523135244995e-18	1	AT5G11650
1470	3.83087870901318e-22	1.16556722677062	0.126	0.061	6.54390701073631e-18	1	AT1G57980
1474	5.32034637424636e-22	1.10994101113698	0.124	0.059	9.08821567648764e-18	1	AT4G33625
1476	5.55700141091023e-22	0.686654153619305	0.285	0.187	9.49246981011685e-18	1	AT4G22780
1477	5.93290354332108e-22	1.08452775328554	0.13	0.063	1.01345858327011e-17	1	AT3G07400
1478	6.03402408841378e-22	0.839253032759747	0.233	0.143	1.03073199478284e-17	1	AT2G39800
1479	9.11509472370915e-22	1.80589443581332	0.058	0.018	1.557040480704e-17	1	AT1G01300
1481	1.60016068665057e-21	1.29179280900537	0.09	0.036	2.73339448493651e-17	1	AT1G26730
1482	1.71373197351875e-21	0.561098111967583	0.365	0.258	2.92739695716472e-17	1	AT4G33920
1483	1.85764960017005e-21	0.705564836694779	0.241	0.15	3.17323704701048e-17	1	AT4G29440
1484	2.25919920648066e-21	0.699074651390929	0.267	0.172	3.85916408451026e-17	1	AT5G37770
1485	2.30242430420043e-21	0.889593843975895	0.168	0.092	3.93300119643517e-17	1	AT5G04480
1486	2.37285846361358e-21	0.843518496275426	0.194	0.112	4.05331682754471e-17	1	AT1G18470
1487	2.74570260915207e-21	0.81130793199968	0.214	0.129	4.69020919695356e-17	1	AT3G19130
1488	3.30869963657804e-21	0.979923835588365	0.162	0.088	5.6519207192026e-17	1	AT2G29300
1489	3.48366092422189e-21	0.787436795472419	0.217	0.131	5.95078959075584e-17	1	AT1G80610
1490	4.03550870247658e-21	1.51964999081863	0.07	0.025	6.89345596557049e-17	1	AT3G47640
1491	5.23879181196762e-21	1.26297574976428	0.104	0.046	8.94890417320308e-17	1	AT2G01420
1492	5.56085400574336e-21	1.69203500188007	0.062	0.021	9.4990508126108e-17	1	AT1G70800
1493	5.68058373559993e-21	2.56439319152916	0.034	0.006	9.70357313715181e-17	1	AT5G63140
1494	6.26869959829728e-21	1.41820742467943	0.088	0.036	1.07081926538114e-16	1	AT5G01730
1496	7.05499665364069e-21	0.751409089433072	0.229	0.142	1.2051345283749e-16	1	AT5G22450
1497	7.80447869593139e-21	1.40981615442029	0.079	0.03	1.333161050839e-16	1	AT5G16200
1498	8.90914716031708e-21	1.37465970900667	0.093	0.04	1.52186051792536e-16	1	AT3G44190
1499	9.16834949636864e-21	0.668232713144325	0.297	0.201	1.56613746096969e-16	1	AT3G56360
1500	9.47008428128268e-21	1.07616041087819	0.127	0.062	1.61767979692871e-16	1	AT1G19330
1501	1.53658766994713e-20	0.964572732080894	0.147	0.077	2.62479905780369e-16	1	AT1G63700
1502	1.6133273910631e-20	1.10411017420036	0.114	0.054	2.75588584941398e-16	1	AT5G36290
1503	1.61436057540036e-20	1.07844069663917	0.118	0.057	2.75765073489889e-16	1	AT3G45850
1504	2.49592595606616e-20	1.0345069632049	0.137	0.07	4.26354071815222e-16	1	AT1G71710
1505	2.81660140522076e-20	0.719552622899314	0.243	0.154	4.8113185203981e-16	1	AT3G59780
1506	2.96291317387986e-20	0.722830637980059	0.241	0.153	5.06124828362158e-16	1	AT2G36390
1507	3.23225277375344e-20	1.31770382419459	0.105	0.048	5.52133418812563e-16	1	AT2G42530
1508	3.54395132402943e-20	0.778966108406312	0.192	0.113	6.05377765170708e-16	1	AT1G12580
1509	3.6596547058331e-20	1.05211913478899	0.132	0.067	6.25142216850411e-16	1	AT1G20010
1510	4.43812019564739e-20	1.03648538019779	0.142	0.075	7.58119691820488e-16	1	AT2G39930
1511	4.48070543545434e-20	1.31547989394002	0.089	0.038	7.6539410248431e-16	1	AT3G54830
1512	6.37570305186271e-20	1.58872917614042	0.066	0.023	1.08909759531919e-15	1	AT4G30020
1513	7.06852079438343e-20	1.20182311214446	0.101	0.045	1.20744472209658e-15	1	AT4G22200
1514	7.16008008157443e-20	0.538641787098225	0.341	0.24	1.22308487953454e-15	1	AT5G49730
1515	7.5827564626079e-20	0.581769946954937	0.328	0.229	1.29528645894268e-15	1	AT1G32460
1516	1.56645387043383e-19	1.26003772608975	0.098	0.044	2.67581650147507e-15	1	AT4G00180
1517	1.9295379968636e-19	0.968221799512284	0.145	0.078	3.2960368062424e-15	1	AT2G42880
1518	1.98743104194525e-19	1.11143036414061	0.12	0.059	3.39492970585087e-15	1	AT3G49160
1519	1.99578671143779e-19	2.18655635549114	0.038	0.009	3.40920286047803e-15	1	AT1G56670
1520	2.18935157143948e-19	0.808963534459361	0.203	0.124	3.73985035433292e-15	1	AT3G11170
1521	2.24085974994493e-19	0.738447716390914	0.236	0.151	3.82783662485594e-15	1	AT3G53800
1522	2.32329076263314e-19	0.806610591221861	0.161	0.09	3.96864528072994e-15	1	AT2G48020
1523	2.45148097674994e-19	2.31846803099673	0.039	0.009	4.18761980448425e-15	1	AT4G19230
1524	2.62999385043493e-19	1.10279003223767	0.124	0.063	4.49255549531294e-15	1	AT1G67340
1525	2.6706335319465e-19	0.902124964640558	0.168	0.096	4.561976199271e-15	1	AT1G68560
1526	2.82242840510036e-19	0.976993705362174	0.141	0.075	4.82127220159243e-15	1	AT4G14760
1527	2.85495939333278e-19	1.23834898816957	0.088	0.038	4.87684163569106e-15	1	AT4G32800
1528	2.86318801105458e-19	0.817092095772062	0.186	0.11	4.89089776048344e-15	1	AT5G50430
1530	3.23460769664559e-19	2.58415644635059	0.027	0.004	5.52535686741e-15	1	AT5G02580
1531	3.50509461232043e-19	0.547864282231275	0.378	0.277	5.98740261676576e-15	1	AT3G57410
1532	3.76831401867208e-19	0.653354625456983	0.25	0.162	6.43703400669565e-15	1	AT2G02080
1533	4.3509938936217e-19	0.755593949450151	0.224	0.142	7.4323677690846e-15	1	AT3G49780
1534	4.58912888847024e-19	0.97290264781051	0.132	0.069	7.83914996728486e-15	1	AT3G52840
1535	6.22278182535957e-19	0.942436483325805	0.153	0.085	1.06297559140792e-14	1	AT1G09570
1536	6.58147847324528e-19	0.812491327058086	0.181	0.106	1.12424815279976e-14	1	AT5G13200
1537	6.90730211455216e-19	1.35467460022783	0.081	0.034	1.1799053472078e-14	1	AT5G58090
1538	8.33375524322054e-19	1.59038840006211	0.054	0.017	1.42357207064693e-14	1	AT2G20625
1539	8.37310267854895e-19	1.19961884121773	0.094	0.042	1.43029339954973e-14	1	AT1G22740
1540	1.13921848300775e-18	0.585499919125603	0.353	0.258	1.94601301267384e-14	1	AT3G14415
1541	1.2034936262223e-18	0.959096848285479	0.133	0.07	2.05580781231293e-14	1	AT4G35790
1542	1.27441679149666e-18	1.48359408055983	0.068	0.026	2.1769587632346e-14	1	AT3G01550
1543	1.29075849588433e-18	1.08224149639178	0.114	0.057	2.20487366266962e-14	1	AT5G60850
1544	1.36755078719326e-18	0.86293440997573	0.258	0.174	2.33605025468353e-14	1	AT5G67320
1545	1.44109362832413e-18	1.06202907639462	0.112	0.055	2.46167613590327e-14	1	AT3G12320
1546	1.46501089166273e-18	0.832313952722983	0.192	0.116	2.50253160513827e-14	1	AT5G46510
1548	1.8177049378217e-18	1.42814573962173	0.072	0.028	3.10500357478703e-14	1	AT1G18710
1549	2.17666164467217e-18	1.21239939773092	0.103	0.049	3.718173421429e-14	1	AT4G37550
1550	2.28485384107014e-18	1.56823525782356	0.064	0.023	3.90298733131601e-14	1	AT4G37770
1551	2.34076140452292e-18	0.59971285289331	0.271	0.182	3.99848863120606e-14	1	AT5G20190
1552	2.63725909604909e-18	1.09288874059129	0.102	0.048	4.50496598787106e-14	1	AT3G15790
1553	2.82771207960822e-18	0.770183645528481	0.201	0.124	4.83029777438676e-14	1	AT5G57340
1555	3.89623445035292e-18	1.20593922061669	0.095	0.044	6.65554768809285e-14	1	AT3G14595
1556	3.90361765535416e-18	0.718875050454609	0.243	0.16	6.66815967887598e-14	1	AT5G59430
1557	3.91024268709801e-18	1.36645381391725	0.073	0.029	6.67947655810083e-14	1	AT1G64760
1559	6.35856549993696e-18	0.647246723224329	0.282	0.194	1.08617015869923e-13	1	AT1G55110
1560	6.74334252772413e-18	1.31105218189921	0.07	0.027	1.15189777058584e-13	1	AT1G20190
1561	6.88985592217087e-18	0.79003440474396	0.159	0.091	1.17692518862523e-13	1	AT5G15350
1562	7.99963269513082e-18	1.19945609760054	0.083	0.036	1.36649725698225e-13	1	AT5G13700
1563	8.09454186403261e-18	0.758377197679857	0.182	0.109	1.38270964121405e-13	1	AT2G38040
1564	8.85052281668921e-18	0.806594093945791	0.193	0.119	1.51184630754685e-13	1	AT1G70410
1565	9.63381936246486e-18	0.516479409580549	0.492	0.405	1.64564902349625e-13	1	AT3G49120
1566	9.70253467016567e-18	1.65412786913999	0.051	0.017	1.6573869723577e-13	1	AT2G14890
1567	1.03889714473483e-17	0.632882629147641	0.255	0.17	1.77464410263603e-13	1	AT5G14060
1568	1.2411457076281e-17	1.24459139775019	0.084	0.037	2.12012509777032e-13	1	AT3G07880
1570	1.34528886721974e-17	0.640342044762462	0.237	0.154	2.29802244298475e-13	1	AT2G27050
1571	1.42223030192374e-17	1.10821470675386	0.11	0.055	2.42945380174614e-13	1	AT3G28130
1572	1.50427619479238e-17	0.902213396680688	0.132	0.071	2.56960459594434e-13	1	AT5G08330
1573	1.73338251890199e-17	1.62591995071076	0.059	0.021	2.96096401878838e-13	1	AT3G06880
1574	1.76023420787193e-17	0.93822832757342	0.124	0.065	3.00683207388683e-13	1	AT3G14150
1575	1.84571171040096e-17	0.856099579335052	0.175	0.105	3.15284474370692e-13	1	AT5G27930
1577	1.85772872158388e-17	1.64345482143501	0.055	0.019	3.17337220220958e-13	1	AT2G21510
1578	2.13793445718293e-17	1.17775940725399	0.095	0.045	3.65201963975987e-13	1	AT3G05910
1579	2.15403596261053e-17	0.96916235535418	0.127	0.067	3.67952423133131e-13	1	AT5G09870
1580	2.40249925575233e-17	0.701108787875084	0.21	0.133	4.10394922867613e-13	1	AT2G33120
1581	2.5619511790796e-17	0.799521600793073	0.162	0.094	4.37632500410378e-13	1	AT2G44060
1582	2.73726515832598e-17	0.846491858989879	0.156	0.09	4.67579634345244e-13	1	AT1G22770
1583	3.29662916653597e-17	0.751678176676409	0.184	0.112	5.63130194227674e-13	1	AT3G17510
1584	3.61140901913299e-17	1.06194357778189	0.102	0.05	6.16900888648298e-13	1	AT2G31010
1587	4.5223057216079e-17	1.20182311214446	0.092	0.043	7.72500263365061e-13	1	AT2G27490
1589	5.24310855014364e-17	0.625057289162539	0.307	0.222	8.95627802535537e-13	1	AT5G18170
1590	5.826095691253e-17	0.737945588475966	0.182	0.111	9.95213665979838e-13	1	AT4G08500
1591	5.91891000379523e-17	0.919346167975817	0.143	0.08	1.0110682068483e-12	1	AT4G20380
1592	7.04596633787256e-17	0.714273113081243	0.196	0.123	1.20359196983539e-12	1	AT2G41110
1593	8.82238933993479e-17	1.01458283864286	0.116	0.06	1.50704054704766e-12	1	AT5G67385
1594	1.02973200522798e-16	0.748775690751831	0.202	0.128	1.75898821133043e-12	1	AT5G13980
1595	1.05212007662319e-16	0.86498680996092	0.145	0.082	1.79723151488773e-12	1	AT2G29970
1596	1.43253646501046e-16	1.98951950843159	0.036	0.009	2.44705878953087e-12	1	AT1G33770
1598	1.65195739464386e-16	0.81559652376272	0.157	0.092	2.82187362153064e-12	1	AT2G14910
1599	1.75171471369842e-16	0.532052	0.317	0.228	2.99227907393964e-12	1	AT3G62750
1600	1.90763150375646e-16	0.928804617738039	0.124	0.067	3.25861613471679e-12	1	AT2G33110
1601	2.07079716494364e-16	0.80189250525582	0.188	0.118	3.53733571715672e-12	1	AT1G21910
1602	2.65975741579404e-16	0.911038400164085	0.141	0.08	4.54339761765938e-12	1	AT4G14930
1604	2.68065742722423e-16	0.546442587174087	0.36	0.273	4.57909901718442e-12	1	AT1G10760
1605	2.75413819518255e-16	2.03254202726757	0.036	0.009	4.70461886501083e-12	1	AT4G17616
1606	2.81947766985277e-16	0.930818952419766	0.128	0.07	4.81623175564251e-12	1	AT5G35490
1607	3.34210143799448e-16	0.826817964968131	0.148	0.085	5.70897767638216e-12	1	AT5G52580
1608	3.6155177223979e-16	2.41423144490828	0.024	0.004	6.1760273734001e-12	1	AT1G21090
1609	3.78270071794604e-16	0.646521355877328	0.244	0.166	6.46160936639542e-12	1	AT3G58680
1611	3.94159123860426e-16	1.48951957221252	0.054	0.019	6.7330261537838e-12	1	AT1G79270
1612	4.26650539324432e-16	0.790433389880756	0.165	0.099	7.28804451273995e-12	1	AT5G62090
1613	4.58464214653147e-16	0.806442572233621	0.147	0.085	7.83148571470506e-12	1	AT4G21215
1614	5.12728489630702e-16	1.61541719455363	0.049	0.016	8.75842805987165e-12	1	AT4G04750
1615	5.23817706105718e-16	0.824107239071346	0.154	0.09	8.94785405569788e-12	1	AT5G66880
1617	5.40815877993317e-16	1.60533874152808	0.044	0.014	9.23821682788184e-12	1	AT1G56720
1618	6.05408128361657e-16	0.667088644749843	0.198	0.125	1.03415816486738e-11	1	AT2G06850
1619	6.77685475376006e-16	0.748423234227896	0.207	0.134	1.15762232903729e-11	1	AT4G11600
1620	7.3493459394808e-16	1.12246532053117	0.09	0.043	1.25541527338211e-11	1	AT5G58680
1621	8.08980961799658e-16	1.32189956413621	0.062	0.025	1.38190127894618e-11	1	AT3G06770
1622	8.67136850948046e-16	0.614735484851025	0.238	0.16	1.48124316878945e-11	1	AT5G56170
1623	1.0704229650132e-15	2.30310644798164	0.027	0.005	1.82849650883555e-11	1	AT5G12900
1624	1.0794541923237e-15	1.21209144759828	0.078	0.035	1.84392365132735e-11	1	AT4G39800
1626	1.30713059982517e-15	0.674389021286471	0.227	0.152	2.23284049062135e-11	1	AT5G22510
1627	1.31863228549052e-15	0.732790723224882	0.177	0.109	2.2524876700749e-11	1	AT2G21380
1628	1.33847423725844e-15	0.689417775997407	0.216	0.143	2.28638169208487e-11	1	AT2G39280
1630	1.49803494210229e-15	0.88829745825279	0.126	0.069	2.55894328809914e-11	1	AT1G74920
1632	1.73185108456529e-15	0.714664764640057	0.184	0.115	2.95834802265443e-11	1	AT5G18400
1633	1.94129470303741e-15	0.656813465245546	0.234	0.159	3.3161196117285e-11	1	AT5G05140
1634	1.95520478327741e-15	0.927682916211358	0.115	0.061	3.33988081079447e-11	1	AT1G53910
1635	2.2081635575119e-15	1.04982001869941	0.105	0.054	3.77198498894183e-11	1	AT4G22753
1636	2.9157529814287e-15	0.593315184223763	0.251	0.173	4.9806892428765e-11	1	AT1G21000
1638	3.03085972084159e-15	0.989948562722007	0.1	0.051	5.1773145751416e-11	1	AT1G67530
1640	3.29441858218954e-15	0.933505485503854	0.114	0.061	5.62752582209617e-11	1	AT5G66200
1641	3.32526158400416e-15	0.824622434043072	0.147	0.087	5.6802118377959e-11	1	AT2G32930
1642	3.45064147205589e-15	0.664209697916629	0.232	0.158	5.89438576256587e-11	1	AT5G62390
1643	3.53077164496151e-15	1.3128544245332	0.068	0.029	6.03126412392325e-11	1	AT4G30650
1644	3.61020662385208e-15	0.524997791725047	0.302	0.217	6.16695495486412e-11	1	AT1G63090
1645	4.46336834701152e-15	1.25904798083741	0.067	0.028	7.62432581036509e-11	1	AT4G18422
1646	5.10788117174637e-15	0.614869313604207	0.273	0.195	8.72528261757715e-11	1	AT4G25500
1647	5.20063221609923e-15	0.769595851568096	0.152	0.091	8.88371995154071e-11	1	AT3G52180
1648	5.89910557478035e-15	1.49287189414785	0.046	0.016	1.00768521428398e-10	1	AT2G45190
1649	6.37793060581406e-15	1.22539158328286	0.066	0.028	1.08947810608516e-10	1	AT5G06710
1650	6.53746929182763e-15	1.08425351576328	0.091	0.045	1.11673050443e-10	1	AT5G16390
1651	6.75335725756389e-15	1.56703791278473	0.048	0.017	1.15360848673706e-10	1	AT1G27030
1652	7.11768655152031e-15	2.26691814036634	0.028	0.006	1.2158432167307e-10	1	AT1G09950
1653	7.40636945524323e-15	0.731250935901958	0.175	0.109	1.26515603034465e-10	1	AT2G30040
1655	8.41619361731166e-15	0.927423387339679	0.118	0.065	1.43765419370918e-10	1	AT3G11020
1658	1.05514196570087e-14	1.09436645765267	0.093	0.047	1.80239350581023e-10	1	AT1G67360
1659	1.27011017313161e-14	0.553131454454815	0.294	0.214	2.16960219774341e-10	1	AT2G35930
1660	1.29133334181063e-14	1.65292986613082	0.04	0.013	2.20585561448091e-10	1	AT1G23500
1662	1.57239559598509e-14	1.05823225851561	0.091	0.045	2.68596615706174e-10	1	AT3G02880
1663	1.67948858616984e-14	0.64975309631571	0.224	0.153	2.86890240289531e-10	1	AT1G16880
1664	1.90366415422789e-14	0.53520446414667	0.304	0.224	3.25183910825207e-10	1	AT5G48385
1665	2.25937913477534e-14	1.2686340296666	0.065	0.028	3.85947143802323e-10	1	AT1G71070
1667	2.30341180418787e-14	0.84091904999909	0.145	0.086	3.93468804391372e-10	1	AT1G25682
1668	2.44390960716866e-14	0.767041677567196	0.158	0.097	4.1746863909655e-10	1	AT3G07470
1669	2.66650220520948e-14	1.11421060596936	0.081	0.039	4.55491906693883e-10	1	AT1G08890
1671	3.1477604977414e-14	0.551102381071916	0.243	0.168	5.37700448224187e-10	1	AT2G21120
1672	3.39154846820771e-14	1.06407400237965	0.076	0.036	5.79344309339241e-10	1	AT4G25480
1673	3.40669174750987e-14	1.28043294684082	0.063	0.027	5.81931084309635e-10	1	AT5G53750
1674	3.56989466335541e-14	0.77218119995684	0.142	0.085	6.09809406394372e-10	1	AT1G07440
1675	3.66226621850917e-14	1.78204769385895	0.034	0.01	6.25588315445737e-10	1	AT3G60070
1676	3.82678144696035e-14	1.63662386624473	0.04	0.013	6.53690806769768e-10	1	AT5G17460
1677	3.9003119976953e-14	1.59038840006211	0.043	0.015	6.6625129544631e-10	1	AT1G06420
1678	3.95643080098714e-14	0.603241002134171	0.205	0.135	6.75837509424623e-10	1	AT3G18890
1679	4.09186641735102e-14	0.738762659084069	0.154	0.094	6.98972621411901e-10	1	AT5G43270
1680	4.27852883397298e-14	1.12288348088913	0.091	0.046	7.30858295419265e-10	1	AT2G17230
1681	4.46281203864843e-14	1.77801540323788	0.044	0.015	7.62337552441925e-10	1	AT1G56650
1683	5.02467089607564e-14	0.652777373459285	0.194	0.127	8.58314282467641e-10	1	AT4G34000
1684	5.0333269321971e-14	0.687249939314697	0.196	0.129	8.59792906557908e-10	1	AT1G17980
1685	5.52500258223122e-14	0.610055433518184	0.259	0.185	9.43780941096737e-10	1	AT5G22250
1686	5.67764592931252e-14	0.860902301914045	0.137	0.081	9.69855477645166e-10	1	AT1G63690
1687	5.74841922076305e-14	2.7751976385904	0.02	0.003	9.81944971290745e-10	1	AT5G47500
1688	5.78277843235248e-14	0.655930176101891	0.213	0.144	9.8781421181445e-10	1	AT1G79440
1689	5.78800432487426e-14	0.65326809026574	0.196	0.129	9.88706898775021e-10	1	AT1G59820
1690	5.9953833338552e-14	1.46485751797825	0.051	0.02	1.02413138108915e-09	1	AT2G22760
1691	6.04090423195194e-14	1.38685500597698	0.054	0.022	1.03190726090203e-09	1	AT5G62575
1692	6.28798237832124e-14	0.605915104861577	0.224	0.153	1.07411314986483e-09	1	AT1G73660
1693	6.66803312859494e-14	1.68276254832238	0.042	0.014	1.13903341902659e-09	1	AT2G17660
1695	7.98929249426079e-14	1.28882715388675	0.057	0.023	1.36473094386963e-09	1	AT5G65890
1696	8.39142792439828e-14	0.502104561247017	0.264	0.187	1.43342371804571e-09	1	AT1G50740
1697	8.43262690085195e-14	1.17460164340943	0.075	0.036	1.44046132720353e-09	1	AT1G68060
1698	8.77917085519898e-14	1.54080637121155	0.048	0.018	1.49965796548509e-09	1	AT5G08260
1699	9.06574466578106e-14	1.12196980445524	0.084	0.042	1.54861050380872e-09	1	AT5G61330
1700	9.78523536688115e-14	0.678128549346148	0.191	0.125	1.67151390537064e-09	1	AT1G69830
1701	1.02898399234659e-13	0.511005978782138	0.3	0.222	1.75771045572645e-09	1	AT4G24800
1702	1.0763660106911e-13	0.59088717104059	0.216	0.146	1.83864841946253e-09	1	AT1G76110
1703	1.10182159017554e-13	0.883542794272238	0.113	0.063	1.88213164033785e-09	1	AT1G07420
1704	1.14062981987668e-13	0.775897296722875	0.14	0.084	1.94842385831335e-09	1	AT4G39890
1705	1.20808191315921e-13	0.878442883223181	0.127	0.074	2.06364552405856e-09	1	AT1G19025
1706	1.41627617586392e-13	0.825207212098373	0.143	0.087	2.41928296361075e-09	1	AT2G10940
1707	1.48633362016153e-13	0.529352797681462	0.238	0.164	2.53895508995992e-09	1	AT5G66640
1708	1.48973408902301e-13	0.871177800155984	0.132	0.078	2.5447637708691e-09	1	AT3G06760
1709	1.62222277369776e-13	0.957897529258366	0.096	0.051	2.77108094203051e-09	1	AT1G07870
1710	1.68217230774943e-13	0.766711172702571	0.132	0.078	2.87348673609758e-09	1	AT3G19970
1711	1.68288006089828e-13	0.878298232322763	0.122	0.07	2.87469572002645e-09	1	AT1G09940
1712	1.80900397541736e-13	0.768863704868349	0.156	0.097	3.09014059080793e-09	1	AT4G31780
1713	1.81714593290251e-13	0.64975309631571	0.214	0.147	3.10404868258407e-09	1	AT4G09150
1714	2.10595060413897e-13	0.706267165485069	0.183	0.12	3.59738482199019e-09	1	AT1G63750
1715	2.12451539348444e-13	1.65987350038339	0.038	0.012	3.62909719515013e-09	1	AT1G02350
1716	2.22065568858699e-13	1.27004134099423	0.064	0.029	3.7933240472443e-09	1	AT3G05510
1717	2.33239868287095e-13	0.75844098717165	0.136	0.081	3.98420343008015e-09	1	AT2G40840
1718	2.33856290521201e-13	0.692091202384196	0.166	0.105	3.99473315468315e-09	1	AT5G18100
1719	2.34807195835351e-13	1.34112	0.057	0.024	4.01097651925947e-09	1	AT4G20170
1720	2.43775849473875e-13	0.964313905052549	0.092	0.048	4.16417906071273e-09	1	AT3G02870
1723	2.53495593475479e-13	0.550433249684323	0.283	0.209	4.33021172774814e-09	1	AT3G14420
1726	2.78038496724272e-13	0.517507315097947	0.319	0.243	4.74945360104402e-09	1	AT3G49140
1727	2.875114449704e-13	0.890311633202431	0.118	0.067	4.91127050298437e-09	1	AT4G36020
1729	2.90950133460939e-13	0.849596416724054	0.113	0.064	4.97001017977976e-09	1	AT3G17860
1730	2.96909618687041e-13	0.59761272683002	0.267	0.195	5.07181010641203e-09	1	AT3G20310
1731	3.05598606588866e-13	0.68363	0.166	0.105	5.220235397751e-09	1	AT3G15190
1732	3.12593028368969e-13	1.11084945209696	0.11	0.062	5.33971411059872e-09	1	AT5G64570
1734	3.50723795360247e-13	1.13003242907644	0.08	0.04	5.99106387234374e-09	1	AT4G27260
1735	3.82525194206794e-13	0.710233257315537	0.167	0.107	6.53429536744046e-09	1	AT5G26570
1736	3.98093941551911e-13	0.715605550484213	0.129	0.076	6.80024070958974e-09	1	AT1G72416
1738	4.52680113437064e-13	0.593305883444402	0.256	0.185	7.73268169773192e-09	1	AT5G47040
1740	4.93694261806083e-13	0.957897529258366	0.092	0.048	8.43328538017151e-09	1	AT3G04940
1741	5.19761952868449e-13	1.74496543717098	0.036	0.011	8.87857367889884e-09	1	AT2G34170
1742	5.24919825127767e-13	2.14766734209755	0.026	0.006	8.96668045283252e-09	1	AT1G30040
1743	5.75933011910829e-13	0.626049782877959	0.207	0.142	9.83808770946078e-09	1	AT4G29160
1744	5.86128192504283e-13	0.916764819085809	0.107	0.06	1.00122417843582e-08	1	AT1G69410
1745	5.96133561956077e-13	0.812352276900859	0.128	0.076	1.01831535053337e-08	1	AT5G04870
1746	6.20793242901521e-13	0.996304509372404	0.078	0.038	1.06043901752438e-08	1	AT1G09750
1747	7.14794466943887e-13	0.516256670484893	0.253	0.181	1.22101190843355e-08	1	AT5G24470
1748	7.20710131996999e-13	1.29267654259557	0.06	0.026	1.23111704747727e-08	1	AT5G13110
1749	7.30959510685193e-13	1.54924970526862	0.04	0.014	1.24862503615245e-08	1	AT4G33490
1750	7.62235692613183e-13	0.574195384161617	0.231	0.162	1.30205101012184e-08	1	AT1G66500
1751	7.96620093815903e-13	0.956710614307923	0.096	0.052	1.36078644425632e-08	1	AT4G30660
1752	8.21326130223335e-13	1.00542589934095	0.08	0.04	1.4029892956475e-08	1	AT5G23870
1753	9.81136809174933e-13	0.527593273326212	0.3	0.226	1.67597789743262e-08	1	AT5G09410
1754	9.89272058472987e-13	0.60651866720184	0.222	0.155	1.68987453028356e-08	1	AT2G42750
1755	1.0482285778342e-12	1.42343759059827	0.046	0.017	1.79058405665639e-08	1	AT2G40640
1756	1.12230661785606e-12	0.894654174529508	0.111	0.063	1.91712416462173e-08	1	AT3G56040
1757	1.12789826146726e-12	0.793261708396194	0.13	0.078	1.92667581023838e-08	1	AT5G57015
1758	1.13097626274658e-12	1.36102170699371	0.053	0.022	1.9319336520237e-08	1	AT5G47370
1759	1.19694555372911e-12	0.955637579642698	0.082	0.042	2.04462239488006e-08	1	AT4G34220
1760	1.20468417494423e-12	0.61175372099021	0.189	0.126	2.05784150763973e-08	1	AT1G77500
1761	1.21056578061855e-12	0.851212262553008	0.109	0.061	2.06788846645261e-08	1	AT5G62350
1762	1.23178824017583e-12	1.36756031662333	0.053	0.022	2.10414067186836e-08	1	AT1G19370
1763	1.24781950621089e-12	1.21140916097365	0.063	0.029	2.13152528050944e-08	1	AT2G42300
1764	1.41724049979119e-12	1.40714202012196	0.045	0.017	2.42093022174331e-08	1	AT5G57100
1765	1.61070622599609e-12	0.938939371554482	0.101	0.056	2.75140837524652e-08	1	AT5G45650
1767	1.77524154573906e-12	0.814603557005374	0.122	0.072	3.03246760843147e-08	1	AT3G06510
1768	1.82311881399055e-12	0.578011180312435	0.162	0.104	3.11425155805865e-08	1	AT4G23600
1771	2.02833450988789e-12	0.900753622154757	0.093	0.05	3.4648010097905e-08	1	AT3G07390
1772	2.11846274074547e-12	0.685280389464928	0.172	0.113	3.61875805374142e-08	1	AT1G12750
1774	2.26578174072983e-12	0.597926446452568	0.195	0.132	3.8704083695147e-08	1	AT3G56050
1775	2.4850619233544e-12	0.729380005471452	0.16	0.103	4.24498277747399e-08	1	AT1G79990
1776	2.48803838712184e-12	1.08762205141179	0.075	0.037	4.25006717288153e-08	1	AT4G30780
1777	2.54149277563526e-12	1.13573392168668	0.068	0.032	4.34137795934014e-08	1	AT2G32010
1778	2.8750263035628e-12	0.616860611423299	0.185	0.124	4.91111993174598e-08	1	AT5G53570
1779	3.17760024997341e-12	0.545920531457685	0.208	0.142	5.42797674700458e-08	1	AT3G51830
1780	3.26894298454057e-12	1.04339374953997	0.071	0.035	5.58400840619221e-08	1	AT1G49730
1781	3.42090158028327e-12	0.876464111856819	0.115	0.067	5.84358407943988e-08	1	AT1G22060
1783	3.46176095936411e-12	0.863723726585948	0.094	0.051	5.91338007078577e-08	1	AT4G02340
1784	3.85686200281618e-12	1.16601303620393	0.058	0.026	6.58829167321059e-08	1	AT5G46170
1785	3.92861636096512e-12	0.516731957183989	0.34	0.269	6.71086246780062e-08	1	AT1G66260
1786	4.11758043385389e-12	0.969532229741769	0.095	0.052	7.03365089710921e-08	1	AT4G17460
1787	4.22930181036391e-12	1.93616323690384	0.027	0.007	7.22449335246363e-08	1	AT4G12000
1788	4.46688135459923e-12	0.784644260011268	0.221	0.159	7.6303267299264e-08	1	AT3G47340
1789	4.53139404405946e-12	0.826365620840298	0.121	0.072	7.74052730606238e-08	1	AT5G54250
1790	4.96460094044828e-12	0.904007473373901	0.078	0.04	8.48053132647375e-08	1	AT2G35710
1791	5.27311625959809e-12	0.603539767713413	0.217	0.153	9.00753719464546e-08	1	AT3G27770
1792	5.2853719595778e-12	1.42303734228362	0.044	0.017	9.0284723813508e-08	1	AT5G64620
1793	5.94356157266195e-12	0.668699542942917	0.176	0.118	1.01527918784211e-07	1	AT2G44200
1794	6.02065017335745e-12	1.33822407944723	0.048	0.019	1.02844746261292e-07	1	AT4G02360
1795	6.09981126404465e-12	0.594683820578624	0.227	0.162	1.04196976012411e-07	1	AT1G05200
1796	6.44412312884501e-12	0.588571566991875	0.204	0.141	1.10078511286931e-07	1	AT1G58250
1797	6.55465524969881e-12	1.07162438901775	0.068	0.033	1.11966620975355e-07	1	AT3G02350
1798	7.12861667912171e-12	0.929820242588775	0.085	0.045	1.21771030112757e-07	1	AT4G19020
1799	7.6677383598512e-12	2.17535090078326	0.022	0.005	1.30980306662978e-07	1	AT1G12845
1800	8.58429229086351e-12	0.884482286752745	0.091	0.05	1.4663688091253e-07	1	AT5G50570
1801	9.16054822945187e-12	0.575197293031451	0.23	0.164	1.56480484855497e-07	1	AT3G17040
1802	9.4177990164282e-12	0.743716890973726	0.136	0.084	1.60874842798626e-07	1	AT2G18730
1803	9.46199251690807e-12	1.06599130937055	0.069	0.033	1.61629756173824e-07	1	AT4G31290
1805	1.08376237254919e-11	0.56574087499091	0.191	0.13	1.85128288478852e-07	1	AT3G20600
1806	1.08527169035522e-11	0.608592995439698	0.188	0.128	1.85386110146478e-07	1	AT2G17290
1807	1.1509692728444e-11	0.667456069950069	0.155	0.1	1.9660857118728e-07	1	AT4G37180
1808	1.20838897522035e-11	1.80434398424992	0.028	0.008	2.0641700474714e-07	1	AT1G08985
1809	1.22778110674043e-11	0.689196633768598	0.133	0.082	2.09729568653401e-07	1	AT5G47200
1810	1.27906950890705e-11	0.757151952544853	0.114	0.067	2.18490653511503e-07	1	AT1G58080
1811	1.29719975951845e-11	1.38542305048384	0.046	0.018	2.21587662920942e-07	1	AT1G09575
1812	1.31129103560638e-11	0.808469439659073	0.107	0.062	2.23994734702281e-07	1	AT5G64860
1813	1.35528525076978e-11	1.14649603811108	0.067	0.032	2.31509826536494e-07	1	AT5G09250
1814	1.53165139268835e-11	1.19961884121772	0.05	0.021	2.61636690899024e-07	1	AT5G13390
1815	1.56739219828507e-11	1.29202092111603	0.061	0.028	2.67741935311056e-07	1	AT1G27720
1816	1.58647318276077e-11	0.580989702059858	0.191	0.131	2.71001349079194e-07	1	AT5G43740
1818	1.67958983722207e-11	0.800724803823485	0.114	0.068	2.86907535994274e-07	1	AT3G50830
1820	2.04710805948175e-11	1.08566521764613	0.067	0.033	3.49686998720672e-07	1	AT5G02760
1821	2.05528914887283e-11	1.08437724073577	0.07	0.035	3.51084492410457e-07	1	AT1G68600
1823	2.1983266685189e-11	0.602236246516749	0.204	0.143	3.75518161516398e-07	1	AT1G09560
1824	2.20509697300072e-11	0.931588251438586	0.072	0.036	3.76674664927983e-07	1	AT4G37080
1825	2.32203793354127e-11	2.23353197187179	0.02	0.004	3.96650519807519e-07	1	AT3G62090
1826	2.54675065178718e-11	0.922123252646391	0.088	0.048	4.35035946338286e-07	1	AT5G47780
1827	2.57588842922767e-11	1.18064908904005	0.054	0.024	4.4001326148067e-07	1	AT3G02910
1828	2.86316164181655e-11	0.666491379147899	0.155	0.101	4.89085271655103e-07	1	AT4G24220
1829	2.91789689329965e-11	0.595863530128259	0.221	0.159	4.98435147313447e-07	1	AT3G26580
1830	3.04567158300267e-11	0.923148215210976	0.072	0.037	5.20261619808515e-07	1	AT4G00520
1831	3.10817757507487e-11	0.569268240014356	0.189	0.13	5.30938893374289e-07	1	AT4G22570
1832	3.5586020118112e-11	0.6758811252355	0.137	0.086	6.0788039565759e-07	1	AT3G57650
1833	3.70302032952671e-11	0.824708096009366	0.112	0.067	6.32549932689753e-07	1	AT1G78670
1834	3.77213459479487e-11	1.61295615696738	0.035	0.012	6.4435603148286e-07	1	AT1G49450
1835	3.81557029610849e-11	3.21974502014172	0.012	0.001	6.51775717981252e-07	1	AT2G24610
1836	3.82911025039411e-11	1.14531601592776	0.054	0.024	6.54088612972322e-07	1	AT3G25500
1837	3.83939850845859e-11	0.733674276406049	0.128	0.079	6.55846053214897e-07	1	AT5G35180
1838	3.84239080057367e-11	0.536196299698511	0.195	0.135	6.56357196553994e-07	1	AT3G10405
1840	4.25418589333422e-11	1.1272761587794	0.051	0.023	7.26700034299351e-07	1	AT5G45630
1841	4.35876816064749e-11	1.43169065404305	0.039	0.015	7.44564777201803e-07	1	AT1G14700
1842	4.51538927884404e-11	0.535059980376103	0.232	0.169	7.71318796612138e-07	1	AT3G50380
1843	4.58050026191042e-11	1.66279689559016	0.033	0.011	7.82441054739539e-07	1	AT5G13460
1844	4.71070490576166e-11	1.92782949432079	0.023	0.006	8.04682612002207e-07	1	AT5G54240
1845	5.04836057040829e-11	2.65750259592064	0.02	0.004	8.62360952637144e-07	1	AT1G63030
1846	5.46502166521242e-11	1.00114617196372	0.067	0.033	9.33535000851586e-07	1	AT3G60290
1847	5.59481179438018e-11	0.692268014081321	0.144	0.093	9.55705750716023e-07	1	AT5G15650
1848	5.94101468926941e-11	1.0941423496847	0.066	0.033	1.014844129221e-06	1	AT2G28950
1849	6.20356681126121e-11	0.63912406660579	0.137	0.087	1.05969328269964e-06	1	AT4G32410
1850	6.29291125256324e-11	1.10110924739626	0.06	0.028	1.07495510016285e-06	1	AT4G25450
1851	6.40787168072071e-11	0.573643012276146	0.193	0.135	1.09459264050071e-06	1	AT5G22000
1852	7.03146612768341e-11	0.600835187497224	0.16	0.106	1.20111504393088e-06	1	AT5G66675
1853	7.49689466358119e-11	0.560920239759078	0.199	0.14	1.28061954643294e-06	1	AT1G28240
1854	7.80271979664916e-11	0.798594915155245	0.102	0.06	1.33286059566361e-06	1	AT5G45760
1855	8.09350695713442e-11	0.56858402974376	0.188	0.13	1.3825328584177e-06	1	AT2G42760
1856	8.16836559633871e-11	0.727891923812043	0.125	0.078	1.39532021116658e-06	1	AT3G08720
1857	8.2127247734219e-11	1.28341064664072	0.043	0.017	1.40289764579593e-06	1	AT1G22330
1858	8.46078618842376e-11	0.699593929409678	0.134	0.085	1.44527149670655e-06	1	AT1G31420
1860	8.78525214913093e-11	0.764796609092553	0.121	0.075	1.50069677211455e-06	1	AT1G69760
1861	9.36398151195246e-11	0.73324515830625	0.131	0.082	1.59955532187172e-06	1	AT5G16730
1862	9.41202233074919e-11	0.526472159999896	0.226	0.164	1.60776165453858e-06	1	AT1G18720
1863	1.06782297896528e-10	0.763663054833865	0.124	0.077	1.8240552126685e-06	1	AT4G36760
1864	1.07073738501102e-10	0.748902417104581	0.109	0.065	1.82903360107582e-06	1	AT2G45990
1865	1.13748976230857e-10	0.757573691649124	0.114	0.07	1.9430600119755e-06	1	AT5G26910
1866	1.14881678462793e-10	0.953357179198114	0.08	0.043	1.96240883150142e-06	1	AT5G07020
1867	1.16931250429455e-10	1.48422284284518	0.034	0.012	1.99741961983594e-06	1	AT2G27270
1869	1.24972879807229e-10	0.528717459925167	0.201	0.142	2.13478673286708e-06	1	AT1G19715
1870	1.25984344165557e-10	0.914468165804518	0.079	0.043	2.15206456703604e-06	1	AT1G63240
1872	1.47618692708834e-10	0.864176783510162	0.092	0.052	2.5216225088523e-06	1	AT1G48540
1874	1.80933806096115e-10	0.93990232662137	0.079	0.043	3.09071127573384e-06	1	AT1G62430
1876	1.9245017358333e-10	0.905735022192352	0.074	0.039	3.28743386515045e-06	1	AT5G28290
1877	2.14215540761848e-10	0.788820922454375	0.111	0.067	3.65922986729388e-06	1	AT1G66160
1878	2.17769895143329e-10	0.877269547850269	0.079	0.043	3.71994534883834e-06	1	AT3G56080
1879	2.20494351149733e-10	0.501315018210517	0.225	0.164	3.76648450633974e-06	1	AT1G09140
1880	2.21259807613429e-10	0.546307331597991	0.18	0.124	3.7795600336526e-06	1	AT3G12630
1881	2.25205266088935e-10	1.53094670843602	0.03	0.01	3.84695635533118e-06	1	AT2G20750
1882	2.44807289042705e-10	0.551755740459048	0.194	0.137	4.18179811142749e-06	1	AT5G21930
1883	2.50309767312811e-10	1.00917803420206	0.062	0.031	4.27579144523745e-06	1	AT2G27040
1884	2.56075367251082e-10	0.676742281496304	0.155	0.104	4.37427942338298e-06	1	AT5G58070
1885	2.70893433293503e-10	1.39085693653447	0.035	0.013	4.62740162751961e-06	1	AT2G25625
1886	2.71617737353409e-10	0.988708504396018	0.068	0.035	4.63977418947094e-06	1	AT2G24330
1887	2.84349547160498e-10	1.07827646474863	0.075	0.04	4.85725896459563e-06	1	AT4G01480
1889	3.02927809108106e-10	0.533009499548163	0.233	0.172	5.17461283518466e-06	1	AT3G27090
1890	3.04637923464951e-10	0.852414280834985	0.089	0.051	5.2038250086283e-06	1	AT1G08200
1891	3.17634004123637e-10	0.844931345002262	0.09	0.052	5.42582405843996e-06	1	AT4G24040
1892	3.43121656266411e-10	1.46485751797825	0.039	0.016	5.86120413234283e-06	1	AT1G21460
1894	3.61013766638462e-10	0.779094376469601	0.123	0.078	6.1668371617182e-06	1	AT2G39250
1895	3.63964364973477e-10	0.793386024002418	0.133	0.087	6.21723928247694e-06	1	AT1G22570
1896	3.82486768836947e-10	0.740958827013168	0.107	0.065	6.53363898527272e-06	1	AT4G11330
1897	4.21562287121807e-10	1.39179405578853	0.035	0.013	7.20112698861471e-06	1	AT3G21260
1898	4.21942081675784e-10	0.904389579177841	0.083	0.047	7.20761463918574e-06	1	AT1G09160
1899	4.63048146068805e-10	0.874501758486874	0.079	0.043	7.90978843114732e-06	1	AT3G03030
1900	4.67937957570208e-10	0.524946402363943	0.193	0.137	7.9933161912143e-06	1	AT2G23760
1901	4.71407570921801e-10	0.733792525251727	0.123	0.078	8.0525841264862e-06	1	AT3G12020
1902	4.97849387048779e-10	1.28341064664072	0.042	0.018	8.50426322956724e-06	1	AT1G47380
1903	5.26144876432682e-10	0.53583502079424	0.217	0.158	8.98760677922307e-06	1	AT1G68010
1904	5.52727144187762e-10	0.600277727227695	0.148	0.098	9.44168507701536e-06	1	AT3G26890
1905	5.62636095515486e-10	0.788942645474101	0.106	0.064	9.61094978359554e-06	1	AT5G19010
1907	6.07518993908913e-10	1.16124130136783	0.049	0.022	1.03776394539521e-05	1	AT1G55120
1910	7.47951240731109e-10	0.974381884112382	0.07	0.037	1.27765030941688e-05	1	AT2G28310
1912	7.81710590939531e-10	0.829771537831257	0.108	0.067	1.33531803144291e-05	1	AT3G18300
1913	7.84966168882829e-10	0.698745578152526	0.124	0.079	1.34087920968565e-05	1	AT5G35970
1914	8.14837144548833e-10	1.44495796054054	0.047	0.021	1.39190481031832e-05	1	AT5G50915
1915	8.35094173736071e-10	2.22384941847445	0.017	0.004	1.42650786757596e-05	1	AT5G15190
1916	8.5697585967148e-10	0.869006701114357	0.079	0.044	1.46388616349082e-05	1	AT5G63130
1917	8.89593456856578e-10	0.939972837852336	0.085	0.048	1.51960354300241e-05	1	AT5G45280
1918	8.9602801401923e-10	0.715957375618565	0.13	0.084	1.53059505354765e-05	1	AT4G14350
1919	9.92750506152619e-10	1.15673522261592	0.047	0.021	1.6958164146099e-05	1	AT1G14840
1920	1.00044203481596e-09	0.990539080941085	0.062	0.032	1.70895508387262e-05	1	AT5G49280
1921	1.01965922769875e-09	0.60728324043291	0.156	0.106	1.74178189275501e-05	1	AT1G03160
1923	1.05705769063856e-09	0.511778565365742	0.203	0.147	1.80566594714879e-05	1	AT2G15960
1924	1.10818314101981e-09	0.642718779344325	0.132	0.086	1.89299844149004e-05	1	AT3G20510
1925	1.16551301615381e-09	0.70379624819458	0.117	0.074	1.99092933419394e-05	1	AT5G66650
1926	1.23093131071248e-09	1.44817877683162	0.036	0.014	2.10267686495906e-05	1	AT4G30710
1928	1.31686853842296e-09	1.34938030055831	0.04	0.017	2.24947483733409e-05	1	AT3G07320
1929	1.37595593997373e-09	0.558234857190983	0.154	0.104	2.35040793666313e-05	1	AT5G05170
1932	1.51200096455407e-09	0.860923260961041	0.097	0.058	2.58280004765127e-05	1	AT1G30135
1934	1.55417172138277e-09	0.899716458169837	0.074	0.041	2.65483613446604e-05	1	AT5G66420
1935	1.55577857773826e-09	1.03189811070214	0.06	0.031	2.65758096649249e-05	1	AT1G75820
1937	1.61522779841499e-09	0.548273526165886	0.182	0.129	2.75913212525249e-05	1	AT1G05850
1939	1.85400892437763e-09	2.76031340150442	0.011	0.002	3.16701804462187e-05	1	AT1G70710
1940	1.863306258122e-09	0.752247194161133	0.1	0.06	3.18289975012401e-05	1	AT2G45680
1941	1.88119157715055e-09	0.860112405066555	0.071	0.038	3.21345145208857e-05	1	AT4G20840
1942	1.93043127747104e-09	0.842995434445564	0.08	0.045	3.29756270817604e-05	1	AT4G01130
1943	1.94063529631137e-09	0.776517277411784	0.08	0.045	3.31499321315908e-05	1	AT1G65590
1944	1.97176293152085e-09	0.953895598700869	0.07	0.038	3.36816543962391e-05	1	AT1G52150
1945	2.01462155193372e-09	0.654682076858266	0.147	0.099	3.44137653501317e-05	1	AT3G05220
1946	2.02740203303671e-09	0.55796692236973	0.154	0.105	3.46320815283331e-05	1	AT1G22360
1947	2.05564272829652e-09	0.563143563871226	0.19	0.137	3.51144890847611e-05	1	AT5G47240
1948	2.09155287478639e-09	0.533850834963263	0.184	0.13	3.57279062071011e-05	1	AT5G20280
1949	2.11020784647477e-09	1.4462418398109	0.033	0.013	3.6046570433482e-05	1	AT4G26760
1950	2.61623182885318e-09	0.660619242284788	0.136	0.091	4.469047210047e-05	1	AT5G47820
1952	2.71909181849993e-09	0.630635990067963	0.131	0.086	4.64475264436159e-05	1	AT1G67880
1953	2.75431817361479e-09	1.13365160950288	0.052	0.025	4.70492630416878e-05	1	AT3G44610
1955	2.92840448799352e-09	0.571450151733353	0.147	0.099	5.00230054639053e-05	1	AT5G03040
1957	3.00338170577676e-09	1.22634543127852	0.04	0.017	5.13037662980787e-05	1	AT1G29390
1958	3.11611527517215e-09	1.88806894870279	0.023	0.007	5.32294811304907e-05	1	AT5G16360
1959	3.11907340428796e-09	0.725247202556479	0.096	0.058	5.32800118920469e-05	1	AT1G09060
1960	3.15153973707936e-09	1.81535476506238	0.022	0.007	5.38346017887897e-05	1	AT1G19210
1961	3.18505278465419e-09	0.519077908976135	0.159	0.109	5.44070716674629e-05	1	AT3G61420
1962	3.49670105500342e-09	0.750815068092163	0.091	0.055	5.97306474215684e-05	1	AT3G24530
1963	3.55180146959111e-09	0.914890438613296	0.069	0.037	6.06718727035554e-05	1	AT4G26520
1964	3.57035469897689e-09	0.565297419099278	0.145	0.098	6.09887989679233e-05	1	AT4G26700
1965	3.57135564868821e-09	0.829197775549324	0.098	0.06	6.1005897190892e-05	1	AT2G17340
1966	3.58501508691954e-09	0.628356250261128	0.131	0.086	6.12392277147596e-05	1	AT1G24160
1967	3.59827136756995e-09	1.52296047254182	0.032	0.012	6.14656715008298e-05	1	AT3G15750
1968	3.64921564459735e-09	1.58823993348353	0.027	0.009	6.23359016410119e-05	1	AT4G27940
1969	3.68379060563669e-09	2.20182311214446	0.016	0.003	6.29265111254859e-05	1	AT2G01175
1971	4.61216760952354e-09	0.519858907165089	0.167	0.117	7.87850471058811e-05	1	AT2G42220
1973	4.84882680914995e-09	1.44647898866339	0.033	0.013	8.28276595538995e-05	1	AT3G06520
1974	4.90921012025375e-09	0.69004857266737	0.125	0.082	8.38591272741745e-05	1	AT1G18030
1976	5.06172233278533e-09	0.948607767341108	0.071	0.039	8.64643408886391e-05	1	AT3G55760
1977	5.26162632064769e-09	1.99537223467703	0.017	0.004	8.98791008093038e-05	1	AT1G20500
1978	5.37413840491768e-09	1.13043847890769	0.048	0.023	9.18010322328038e-05	1	AT3G17330
1979	5.71929924987292e-09	0.608033919656346	0.141	0.095	9.76970697863292e-05	1	AT1G33610
1980	6.1316099762792e-09	0.673241243362795	0.123	0.081	0.000104740161614801	1	AT5G02020
1982	6.33549027499715e-09	3.04982001869941	0.01	0.001	0.000108222844877501	1	AT3G49230
1983	6.81051027963756e-09	0.637694114840464	0.121	0.079	0.000116337136596769	1	AT4G00720
1984	7.0591553590061e-09	0.681481458855085	0.126	0.084	0.000120584491842542	1	AT5G61270
1985	7.14739467275262e-09	0.821001328203524	0.087	0.052	0.00012209179579996	1	AT5G06980
1988	7.9846184781928e-09	1.29290483518895	0.035	0.014	0.000136393252844489	1	AT3G14200
1989	8.03521225831936e-09	0.906862064857362	0.064	0.035	0.000137257495796611	1	AT3G57800
1990	8.62754096347783e-09	0.774468662844119	0.11	0.071	0.000147375654738128	1	AT4G00730
1991	9.28266408992946e-09	0.941711024858848	0.066	0.036	0.000158566467984175	1	AT1G34210
1992	9.56611749443126e-09	0.795932706112764	0.08	0.047	0.000163408419039875	1	AT1G77490
1994	1.05552404355304e-08	0.879895017257093	0.075	0.043	0.00018030461711973	1	AT1G48440
1995	1.05987753366977e-08	1.25255391426538	0.036	0.015	0.00018104828030147	1	AT2G18890
1996	1.06032110609576e-08	0.964244286993332	0.057	0.03	0.000181124051343278	1	AT4G04955
1997	1.1611344373053e-08	0.673562446816744	0.115	0.075	0.000198344984580491	1	AT3G06580
1998	1.17502594272986e-08	0.692809464656598	0.108	0.069	0.000200717931537114	1	AT2G16430
1999	1.21186837641077e-08	1.54731967817022	0.025	0.008	0.000207011356058487	1	AT5G59050
2000	1.2147161244144e-08	1.81278082139856	0.019	0.005	0.000207497808372467	1	AT1G75470
2001	1.22352427251638e-08	1.24489183403634	0.037	0.016	0.000209002416231248	1	AT5G52280
2002	1.26209948902435e-08	0.672489480277001	0.102	0.064	0.00021559183471514	1	AT1G61240
2003	1.32563902070128e-08	1.56270484137639	0.026	0.009	0.000226445657516193	1	AT2G21490
2004	1.33493969643043e-08	1.37174811358677	0.036	0.015	0.000228034398944247	1	AT2G43120
2005	1.35839888157046e-08	0.706196852712724	0.09	0.054	0.000232041696949866	1	AT1G49670
2006	1.35930356185998e-08	0.967357858507432	0.054	0.028	0.000232196234436922	1	AT1G12280
2007	1.38582456217781e-08	0.766886055427906	0.079	0.046	0.000236726551711213	1	AT3G25530
2008	1.45997762183043e-08	0.70265463231302	0.091	0.056	0.000249393377361074	1	AT3G19580
2009	1.55965847950033e-08	0.597431677066228	0.141	0.097	0.000266420861468247	1	AT1G54730
2010	1.56883247384733e-08	2.46485751797825	0.012	0.002	0.000267987963182601	1	AT1G02340
2011	1.58529752049151e-08	0.647887507043924	0.103	0.065	0.00027080052245036	1	AT4G35780
2012	1.59178887285594e-08	1.2649199474695	0.034	0.014	0.000271909375261252	1	AT2G39870
2013	1.60663327480617e-08	0.776484692175566	0.071	0.04	0.00027444509600239	1	AT5G48660
2014	1.61014476755243e-08	0.538663914747005	0.157	0.11	0.000275044929193306	1	AT4G19530
2016	1.69743209172529e-08	0.926761622295067	0.063	0.034	0.000289955349908514	1	AT2G22910
2017	1.69919031779828e-08	0.932746899522828	0.062	0.034	0.000290255690086301	1	AT4G28760
2018	1.7093311030213e-08	0.560182477001559	0.161	0.114	0.000291987939018099	1	AT3G07810
2019	1.72826725117945e-08	0.8852482517513	0.075	0.043	0.000295222611846474	1	AT3G58120
2020	1.77254446114792e-08	0.744694279376579	0.084	0.05	0.000302786044853287	1	AT1G42980
2021	1.79489814760325e-08	1.23956520613601	0.033	0.013	0.000306604501573588	1	AT3G14590
2022	1.8247568732356e-08	1.26254934268513	0.038	0.017	0.000311704969086106	1	AT2G26690
2023	1.84593529449878e-08	0.654518737481824	0.118	0.077	0.000315322667006282	1	AT5G67570
2024	1.87865054954354e-08	0.640190047677404	0.121	0.08	0.000320911086873028	1	AT5G41100
2025	1.905840744074e-08	0.653619161433417	0.114	0.075	0.000325555715902721	1	AT4G13640
2026	2.0182545543452e-08	0.781830730922846	0.091	0.056	0.000344758242973247	1	AT4G14360
2027	2.07646356178615e-08	0.757351524285707	0.084	0.051	0.00035470150562431	1	AT2G05210
2028	2.22435587182429e-08	0.993966783965888	0.051	0.026	0.000379964470025025	1	AT1G18360
2030	2.31865831822031e-08	1.33557450103328	0.029	0.011	0.000396073213918394	1	AT2G31380
2031	2.37119788542539e-08	1.00675129680752	0.046	0.022	0.000405048022788365	1	AT3G61980
2032	2.43259411663843e-08	0.909796502970955	0.057	0.03	0.000415535727004176	1	AT2G40540
2033	2.44635074516263e-08	1.17535090078326	0.04	0.018	0.00041788563428868	1	AT5G13140
2034	2.46969937197052e-08	1.32735399422831	0.031	0.012	0.000421874046720005	1	AT1G17830
2035	2.85588971010163e-08	0.930268539772212	0.06	0.032	0.000487843080279561	1	AT2G40280
2036	2.9595448183199e-08	1.16434840672579	0.041	0.019	0.000505549445865406	1	AT4G27020
2037	3.00160610624842e-08	0.849392928859749	0.061	0.033	0.000512734355069355	1	AT1G52190
2038	3.14470878634592e-08	1.15169963271862	0.042	0.02	0.00053717915488361	1	AT1G73090
2039	3.40313723341979e-08	0.565985097265655	0.17	0.123	0.000581323902212768	1	AT4G23650
2040	3.56935249029128e-08	1.04339374953997	0.05	0.025	0.000609716792391556	1	AT4G30996
2042	3.81981091628842e-08	0.517219133535064	0.202	0.151	0.000652500100720388	1	AT1G73030
2043	3.92374275391306e-08	0.674621129486511	0.096	0.061	0.000670253737223429	1	AT1G04210
2044	4.08431475419901e-08	0.839896949325174	0.071	0.041	0.000697682646312275	1	AT2G29310
2045	4.15186137596088e-08	0.697834689955863	0.097	0.061	0.000709220960241637	1	AT2G46500
2047	4.31614713211726e-08	0.833601364983158	0.079	0.047	0.00073728425310827	1	AT3G59110
2048	4.65840850702742e-08	0.843369141231979	0.063	0.035	0.000795749341170423	1	AT1G70480
2049	4.67793600682095e-08	1.04982001869941	0.042	0.02	0.000799085028685155	1	AT2G23100
2050	4.72645243695073e-08	0.628895676343648	0.133	0.092	0.000807372605279924	1	AT5G17230
2053	4.84007457981348e-08	0.983148979054118	0.05	0.025	0.000826781539723738	1	AT1G75080
2054	4.91063333554843e-08	1.52257301583454	0.023	0.008	0.000838834386378383	1	AT2G46530
2055	4.91974216258713e-08	0.607944473925344	0.103	0.066	0.000840390356213133	1	AT5G63410
2056	5.01473066939887e-08	0.738873480475782	0.09	0.056	0.000856616292946715	1	AT3G61150
2057	5.04676626807585e-08	1.90846416945386	0.015	0.004	0.000862088613912717	1	AT4G08685
2058	5.07009795464691e-08	0.858521366464525	0.06	0.033	0.000866074132612784	1	AT4G23820
2059	5.45024633160354e-08	1.15630845289209	0.051	0.026	0.000931011078364517	1	AT3G25400
2061	5.58816995198598e-08	0.513918336429136	0.144	0.1	0.000954571191198245	1	AT4G00570
2062	5.69158816903189e-08	0.616258107743259	0.117	0.078	0.000972237091034028	1	AT2G31040
2064	5.92429019711548e-08	0.721378616853368	0.095	0.06	0.00101198725147127	1	AT1G33060
2066	6.14824223897808e-08	1.3128544245332	0.031	0.013	0.00105024273926224	1	AT5G16000
2067	6.17432556045393e-08	0.982705822840868	0.055	0.029	0.00105469829223674	1	AT1G14380
2068	6.20673715836552e-08	0.574425345102903	0.142	0.099	0.001060234841392	1	AT5G18650
2069	6.35605012298983e-08	1.46485751797825	0.027	0.01	0.00108574048200912	1	AT2G45340
2070	6.37753789724074e-08	0.516431683530872	0.125	0.084	0.00108941102360666	1	AT5G01520
2071	6.63329472145441e-08	0.554560320926481	0.101	0.065	0.00113309940431884	1	AT2G30500
2072	6.84920282477372e-08	0.662394750628421	0.092	0.058	0.00116998082652785	1	AT1G17360
2073	6.90777983573124e-08	0.705524110783589	0.087	0.054	0.00117998695153961	1	AT4G27650
2074	7.10521814033382e-08	0.850350741643077	0.064	0.036	0.00121371336273182	1	AT4G39570
2075	7.70789895578229e-08	0.91188513150153	0.064	0.036	0.00131666329962673	1	AT4G22190
2076	7.70887865606146e-08	0.979430690808008	0.046	0.023	0.00131683065202842	1	AT4G03205
2079	8.3188789659079e-08	0.714377117337562	0.076	0.045	0.00142103090495639	1	AT5G13160
2083	8.80950980228234e-08	0.666083126999473	0.11	0.073	0.00150484046442587	1	AT5G12150
2085	9.67858714244736e-08	1.49182456557852	0.024	0.009	0.00165329625567286	1	AT3G21400
2087	1.00998263338158e-07	1.18168546657338	0.034	0.015	0.00172525233434241	1	AT2G40130
2090	1.10731041244159e-07	0.706830308284213	0.089	0.056	0.00189150764653272	1	AT2G45740
2091	1.15026120027808e-07	0.646695840964062	0.112	0.075	0.00196487618231501	1	AT4G34430
2092	1.16958780842803e-07	1.19525045822097	0.033	0.014	0.00199788989435676	1	AT3G02875
2093	1.17616691562324e-07	0.802358416786073	0.071	0.042	0.00200912832526762	1	AT1G64980
2096	1.30751889917785e-07	0.815764679837378	0.06	0.033	0.0022335037835756	1	AT3G05320
2097	1.31271875304064e-07	1.49132972933944	0.023	0.008	0.00224238617394401	1	AT1G70210
2099	1.37377829617919e-07	0.685645161573157	0.184	0.14	0.00234668808553329	1	AT3G61060
2100	1.37636641968703e-07	0.963108385506074	0.051	0.027	0.00235110911810939	1	AT2G17700
2101	1.39765082542244e-07	0.722353740270613	0.071	0.041	0.00238746713998662	1	AT1G30520
2102	1.42812695922169e-07	0.934342801279469	0.052	0.028	0.00243952647174249	1	AT3G19830
2103	1.47058191523337e-07	0.78467794990362	0.074	0.045	0.00251204802760165	1	AT3G06650
2104	1.49173243838897e-07	0.611301086081398	0.111	0.074	0.00254817735125604	1	AT2G31200
2105	1.53829717525314e-07	1.37322704251268	0.027	0.011	0.00262771923476741	1	AT4G29610
2106	1.56670874914689e-07	1.32283851310582	0.027	0.011	0.00267625188529271	1	AT1G04240
2107	1.59648268664109e-07	0.647160651699186	0.188	0.143	0.00272711172532031	1	AT3G44860
2108	1.59955875590972e-07	0.855172587845862	0.06	0.033	0.00273236626684498	1	AT4G26750
2110	1.67287268679778e-07	1.04982001869941	0.048	0.025	0.00285760112358797	1	AT3G15540
2111	1.67956660661023e-07	0.671308395445676	0.091	0.058	0.00286903567741159	1	AT5G24610
2112	1.69453917749864e-07	0.708414549312739	0.089	0.056	0.00289461182300317	1	AT4G22150
2113	1.7004428743986e-07	0.854804036294263	0.067	0.039	0.00290469651804769	1	AT3G19340
2115	1.78506438679491e-07	1.41755180319989	0.026	0.01	0.00304924698552307	1	AT1G78060
2116	1.86241714634927e-07	0.865610791250845	0.06	0.034	0.00318138096939382	1	AT5G59400
2117	1.8656548285164e-07	0.67562461419507	0.088	0.056	0.00318691157807171	1	AT2G36490
2120	2.02298914441836e-07	0.680342572278756	0.085	0.053	0.00345567005649544	1	AT1G68660
2121	2.04671194867956e-07	0.814603557005374	0.065	0.037	0.00349619335073442	1	AT2G01320
2126	2.10327337350569e-07	0.679257148561166	0.092	0.059	0.00359281157662243	1	AT2G32950
2127	2.21944911533517e-07	2.02673640558637	0.014	0.003	0.00379126297881553	1	AT2G28050
2128	2.29297930146439e-07	1.69226801408132	0.02	0.007	0.00391686724276146	1	AT1G23060
2134	2.62499512994682e-07	0.580585225031749	0.106	0.071	0.00448401668097516	1	AT4G33000
2135	2.63286387371832e-07	1.0223392822773	0.036	0.017	0.00449745806908563	1	AT1G50280
2136	2.67362944181102e-07	0.786785612865611	0.068	0.04	0.00456709381250159	1	AT1G01620
2137	2.6872296336648e-07	0.538858099422026	0.131	0.092	0.00459032566022622	1	AT1G08720
2138	2.72380107200934e-07	0.682962580911599	0.087	0.055	0.00465279699120636	1	AT2G29510
2139	2.80552466139049e-07	1.34355122175612	0.026	0.01	0.00479239722658724	1	AT2G20210
2140	2.84934296919658e-07	0.753578567475692	0.083	0.052	0.0048672476599816	1	AT5G58900
2141	2.87382349308723e-07	1.00917803420206	0.046	0.024	0.00490906529089161	1	AT5G59130
2142	2.90771513952276e-07	1.53044585960583	0.02	0.007	0.00496695900133278	1	AT5G15240
2143	2.98577645507444e-07	0.564148438786038	0.164	0.121	0.00510030334055816	1	AT5G11090
2144	3.0011451779683e-07	0.806414419614544	0.078	0.048	0.00512655619300546	1	AT4G27180
2145	3.11949863554587e-07	1.34750056734009	0.026	0.011	0.00532872756923946	1	AT4G20070
2147	3.49426311179173e-07	0.603563788809841	0.106	0.071	0.00596890024756264	1	AT2G21195
2148	3.55374368404097e-07	0.616209134762471	0.107	0.072	0.00607050496107879	1	AT5G47020
2149	3.58026537235778e-07	0.587341524503244	0.106	0.071	0.00611580930906156	1	AT5G63530
2150	3.6956062849311e-07	0.975052250297433	0.042	0.021	0.0063128346559193	1	AT2G18630
2151	3.74689718584117e-07	0.99537223467703	0.046	0.024	0.00640044977285389	1	AT1G34760
2152	3.93284966645895e-07	1.3324072219546	0.024	0.009	0.00671809380024518	1	AT2G01080
2154	4.02317221944972e-07	1.8518806410875	0.015	0.004	0.00687238278526401	1	AT4G25260
2155	4.05915384511614e-07	1.00686787351486	0.038	0.018	0.00693384659822739	1	AT2G15790
2156	4.17654173441568e-07	1.11908268113652	0.04	0.02	0.00713436859072887	1	AT3G15780
2157	4.19934588717595e-07	1.62013574345616	0.019	0.006	0.00717332264447395	1	AT1G29980
2158	4.22592565606296e-07	1.55232035922859	0.021	0.008	0.00721872620568675	1	AT4G22290
2159	4.27884160034877e-07	0.502090424177224	0.186	0.141	0.00730911722171577	1	AT2G47940
2160	4.30977216057641e-07	0.749498380001417	0.067	0.04	0.00736195280469662	1	AT5G15410
2161	4.32389341198461e-07	1.08051681592232	0.04	0.02	0.00738607472635211	1	AT1G08530
2162	4.3623501484864e-07	1.12275154115326	0.032	0.014	0.00745176652364447	1	AT2G26330
2165	4.6340031692895e-07	0.892069731203195	0.053	0.03	0.00791580421378033	1	AT3G10800
2166	4.69396459088023e-07	1.06558733455772	0.032	0.015	0.00801823031414161	1	AT3G08670
2167	4.8780898515921e-07	1.20182311214446	0.028	0.012	0.00833275308448962	1	AT3G58690
2168	4.88033657323272e-07	0.856048275302725	0.052	0.028	0.00833659093439613	1	AT5G59480
2169	4.96375247294674e-07	0.892951170082539	0.05	0.027	0.00847908197428763	1	AT1G69420
2170	5.13357603389067e-07	0.508213887172631	0.131	0.092	0.00876917458109204	1	AT3G48190
2171	5.31566912408906e-07	0.509792749441898	0.158	0.116	0.00908022599776894	1	AT3G04240
2172	5.41481992097407e-07	1.22200099408209	0.027	0.011	0.00924959538900791	1	AT5G10570
2173	5.61005013684386e-07	1.07343257592136	0.034	0.016	0.00958308764375668	1	AT4G32700
2174	5.72424640536256e-07	1.12306900073004	0.041	0.021	0.00977815770964032	1	AT5G58980
3436	0	2.33954678792136	0.795	0.289	0	2	AT3G57260
3437	2.78468097896277e-277	2.51559806103986	0.579	0.17	4.75679204826421e-273	2	AT1G09932
3438	1.14730684503115e-267	1.58157624380652	0.895	0.594	1.95982955268221e-263	2	AT1G08450
3439	3.66988937488487e-236	2.46802377328364	0.433	0.096	6.26890503017834e-232	2	AT3G25010
3440	9.82589381123606e-220	1.49842468253068	0.852	0.544	1.67845918083534e-215	2	AT1G66880
3441	1.20573910077031e-209	4.83819029160291	0.198	0.012	2.05964353193584e-205	2	AT4G04500
3442	1.72737516551581e-207	1.80792392633915	0.666	0.304	2.9507022577341e-203	2	AT3G11010
3443	1.214114475269e-204	1.55872304818455	0.783	0.423	2.07395034665451e-200	2	AT4G23140
3444	5.31707973254547e-203	3.30527784544253	0.278	0.039	9.08263559913418e-199	2	AT5G13320
3445	2.13694374724095e-196	3.79539363743493	0.273	0.04	3.650327309037e-192	2	AT1G64060
3446	2.26059566135603e-179	4.47142728371463	0.186	0.014	3.86154950872837e-175	2	AT2G22860
3447	8.07819585344959e-178	2.49317331259023	0.332	0.071	1.37991741568626e-173	2	AT5G64000
3448	7.32926227058748e-176	2.78309150363861	0.368	0.095	1.25198458106175e-171	2	AT5G42020
3449	3.15238609777439e-170	2.5398711053829	0.344	0.082	5.38490593221822e-166	2	AT3G44350
3450	3.91372572675791e-167	5.87380680661384	0.155	0.008	6.68542628644787e-163	2	AT1G09080
3451	9.12160863479447e-166	3.09704145408273	0.312	0.07	1.55815318699559e-161	2	AT1G75040
3452	8.94268869023636e-165	2.39610859116128	0.339	0.082	1.52759008206618e-160	2	AT1G76040
3453	1.75555941319409e-158	1.21226722619911	0.809	0.509	2.99884658961815e-154	2	AT3G45860
3454	2.34103771174571e-158	2.04757384673123	0.487	0.183	3.99896061920402e-154	2	AT3G52430
3455	3.73625311317668e-155	2.50567919443122	0.461	0.176	6.38226756792841e-151	2	AT4G24190
3456	1.01217049949675e-149	2.21510408098756	0.373	0.11	1.72898964724034e-145	2	AT3G13080
3457	4.316560646341e-144	1.90745687761849	0.398	0.126	7.37354889607969e-140	2	AT4G23150
3458	1.6328941966827e-132	0.684794649493113	0.981	0.843	2.78930986677338e-128	2	AT1G35710
3459	8.67691457719391e-132	1.84464323659392	0.445	0.17	1.48219054807626e-127	2	AT5G60800
3460	9.87051300342049e-132	3.26221292555441	0.198	0.031	1.68608103124429e-127	2	AT1G61660
3461	7.02460922905564e-124	2.27751094732674	0.314	0.092	1.19994374850728e-119	2	AT5G61790
3462	2.08346250381197e-122	2.00572985285257	0.371	0.129	3.55897064901161e-118	2	AT5G28540
3463	4.61933453974271e-121	3.31500524310486	0.206	0.038	7.8907472607885e-117	2	AT1G74710
3464	1.65222311818955e-119	1.99967361721452	0.337	0.106	2.82232753049139e-115	2	AT1G66960
3465	5.06311416491704e-115	1.53106543280087	0.603	0.339	8.64881161651129e-111	2	AT1G33720
3466	2.10818816472377e-113	2.3499159936963	0.245	0.059	3.60120702298114e-109	2	AT4G29520
3467	2.01737666486332e-110	1.83983612705113	0.355	0.124	3.44608281891952e-106	2	AT1G58225
3468	7.05014565534309e-109	1.7672466481468	0.37	0.135	1.20430588084571e-104	2	AT1G14870
3469	3.20209918923126e-105	1.5950683180326	0.427	0.181	5.46982583504483e-101	2	AT5G52760
3470	6.5097345561492e-104	1.65166787643293	0.393	0.155	1.11199285688141e-99	2	AT2G18660
3471	6.96893658339666e-104	1.46709731160581	0.5	0.243	1.19043374717582e-99	2	AT2G46400
3472	1.22905355594306e-103	3.32319233524084	0.156	0.024	2.09946928426194e-99	2	AT5G57010
3473	1.34196666769787e-101	1.74953589407873	0.378	0.149	2.2923474617615e-97	2	AT3G23250
3474	5.42906724732637e-101	1.94720619732039	0.247	0.066	9.27393267188291e-97	2	AT1G21310
3475	2.00364719886737e-97	1.37702994191196	0.521	0.275	3.42263014510524e-93	2	AT4G16660
3476	1.73991414039886e-93	2.72121705667447	0.191	0.043	2.97212133462934e-89	2	AT1G22410
3477	7.14026602191975e-93	2.08602327655632	0.236	0.066	1.21970024186433e-88	2	AT4G04490
3478	7.1703387786603e-92	2.48201	0.186	0.041	1.22483727017075e-87	2	AT1G77510
3479	8.45994459206727e-90	1.59561017254347	0.362	0.147	1.44512773521693e-85	2	AT4G11890
3480	1.9087502128184e-89	2.97402920716389	0.173	0.037	3.26052711353639e-85	2	AT5G49630
3481	1.23716907665286e-87	2.21657617473163	0.243	0.074	2.11333221673841e-83	2	AT1G09210
3482	9.73251554921436e-84	1.52393705387343	0.346	0.14	1.6625083061168e-79	2	AT3G57460
3483	2.03461814595132e-83	2.55045197452588	0.165	0.035	3.47553471691405e-79	2	AT5G43910
3484	6.27209099918557e-83	1.12522027257699	0.528	0.283	1.07139858448088e-78	2	AT2G32680
3485	9.57980334750531e-83	3.20922278250757	0.111	0.014	1.63642200782086e-78	2	AT5G64870
3486	7.77773331699066e-82	1.98021969319093	0.243	0.077	1.32859240520834e-77	2	AT3G62600
3487	9.40821602156605e-81	1.90144271075662	0.232	0.071	1.60711146080391e-76	2	AT1G56340
3488	5.25987063578208e-80	0.814455147883407	0.771	0.549	8.98491102004295e-76	2	AT5G24530
3489	8.56550879005049e-79	3.4039236073537	0.115	0.017	1.46316021151642e-74	2	AT5G24200
3490	1.00332241735673e-78	3.67470443414581	0.097	0.01	1.71387535332876e-74	2	AT1G01680
3491	3.50964792355547e-78	1.73113265232831	0.306	0.12	5.99518058301746e-74	2	AT1G34750
3492	6.84855874233588e-78	2.4948477666901	0.147	0.03	1.16987080436582e-73	2	AT4G23310
3493	2.0727966084011e-68	0.800440093903453	0.712	0.512	3.54075116647076e-64	2	AT5G10760
3494	8.51648122827963e-66	2.97464	0.099	0.015	1.45478532341473e-61	2	AT4G23240
3495	2.91471184922618e-65	1.94054663376216	0.212	0.071	4.97891078084817e-61	2	AT1G21750
3496	8.34853096053011e-65	4.35917163234641	0.078	0.008	1.42609605867775e-60	2	AT4G23210
3497	4.50352465712445e-64	2.34934670258479	0.136	0.031	7.69292081929999e-60	2	AT3G60540
3498	4.53602143058978e-64	1.2508819077365	0.394	0.199	7.74843180773346e-60	2	AT2G20142
3499	1.59649190142846e-63	4.4503782536894	0.063	0.004	2.72712746602009e-59	2	AT2G40740
3500	1.09791834051844e-61	2.73024144018258	0.1	0.016	1.87546410927361e-57	2	AT3G22930
3501	4.78066991283165e-61	2.46649791905268	0.122	0.026	8.16634034509903e-57	2	AT2G02810
3502	9.50347625833389e-60	2.15654246583139	0.145	0.038	1.6233838144486e-55	2	AT4G00700
3503	5.18408459768453e-59	1.00204792382873	0.551	0.36	8.85545330976472e-55	2	AT5G14930
3504	5.92491443479989e-55	1.69214459430074	0.211	0.078	1.01209388375252e-50	2	AT5G25770
3505	3.78577824074829e-54	2.11857461563237	0.134	0.035	6.46686639084624e-50	2	AT5G03160
3506	1.43707276682096e-53	3.76797717791374	0.058	0.005	2.45480770028357e-49	2	AT4G21840
3507	6.6903732872715e-52	1.13735	0.366	0.194	1.14284956493172e-47	2	AT3G50930
3508	1.81758441996729e-51	1.34351822249815	0.271	0.122	3.10479770618813e-47	2	AT1G76970
3509	6.29178948612788e-51	0.811823881278209	0.698	0.545	1.07476348002036e-46	2	AT3G51920
3510	9.78595949757216e-49	1.58678743228809	0.226	0.094	1.67163760137528e-44	2	AT1G13340
3511	3.91766978621603e-48	2.82081283187576	0.071	0.01	6.69216352881423e-44	2	AT1G09930
3512	8.07299049460432e-48	2.62048956559118	0.077	0.012	1.37902823628831e-43	2	AT3G24900
3513	1.03892547395321e-47	3.86149766509498	0.052	0.004	1.77469249460687e-43	2	AT4G04510
3514	3.20594583520778e-47	1.89546425696292	0.134	0.039	5.47639667570194e-43	2	AT1G30900
3515	5.86205615125622e-47	1.63176697118532	0.176	0.063	1.00135643175759e-42	2	AT5G47850
3516	6.29440380531708e-47	2.3843234061632	0.106	0.026	1.07521005802426e-42	2	AT3G13100
3517	7.37012747186098e-47	1.53269436994331	0.215	0.089	1.25896517474329e-42	2	AT2G47470
3518	9.03282502197428e-47	1.40357435296295	0.222	0.092	1.54298717025365e-42	2	AT3G45290
3519	1.79646434818377e-46	1.03171277211657	0.423	0.257	3.06872039956752e-42	2	AT5G21090
3520	1.89070205691393e-46	1.4597478489625	0.196	0.076	3.22969725362038e-42	2	AT2G32140
3521	2.32642883372562e-46	1.58622674107463	0.186	0.07	3.97400573377011e-42	2	AT1G65040
3522	1.37550640021164e-45	1.39365664923069	0.23	0.099	2.34964003284153e-41	2	AT5G45800
3523	1.7326685753584e-45	0.987603248534633	0.421	0.254	2.95974446042723e-41	2	AT5G43900
3524	2.74541777879195e-45	0.595969541438536	0.837	0.739	4.68972264973241e-41	2	AT3G50480
3525	1.13106348829987e-44	3.3044411609437	0.058	0.007	1.93208265071384e-40	2	AT3G60160
3526	1.16187850004655e-44	1.61971967654954	0.17	0.061	1.98472085377951e-40	2	AT1G72280
3527	1.62034765988125e-44	0.978893018875964	0.421	0.256	2.76787787260916e-40	2	AT4G04570
3528	6.61692013987682e-44	3.1300702544702	0.074	0.013	1.13030229829376e-39	2	AT1G33960
3529	2.25927732593482e-43	1.26425519733764	0.256	0.121	3.85929752816186e-39	2	AT2G45920
3530	3.10937845857116e-43	1.35960562032928	0.212	0.089	5.31144028293125e-39	2	AT3G48090
3531	4.51434886294773e-43	1.93750905658486	0.121	0.035	7.71141072768732e-39	2	AT4G21850
3532	1.64424849624171e-42	2.46030798293348	0.131	0.041	2.80870528128009e-38	2	AT4G39030
3533	3.65817951239353e-42	1.72757612792114	0.143	0.048	6.24890224307063e-38	2	AT1G67850
3534	4.54591032053542e-42	1.85158219622989	0.133	0.042	7.7653240095386e-38	2	AT3G54960
3535	1.33110473593696e-41	2.83559280098552	0.063	0.01	2.27379310992752e-37	2	AT5G08370
3536	1.73108347271906e-41	1.31126506063003	0.243	0.114	2.9570367880987e-37	2	AT1G22400
3537	6.19296570247668e-41	2.09338628354154	0.103	0.027	1.05788240129707e-36	2	AT4G04540
3538	1.04364921242097e-40	2.53841310117503	0.069	0.012	1.78276158465749e-36	2	AT1G08290
3539	1.33971408773426e-40	2.0361124554404	0.098	0.025	2.28849960466767e-36	2	AT1G14360
3540	2.08667378173339e-40	2.54547536619616	0.076	0.015	3.56445615395697e-36	2	AT5G50160
3541	6.00911838881721e-40	1.96866541956634	0.106	0.029	1.02647760317776e-35	2	AT5G53370
3542	1.04365167428291e-39	1.35760355845537	0.217	0.097	1.78276579001006e-35	2	AT3G25020
3543	1.25012856030187e-39	1.92070102288816	0.111	0.032	2.13546960670765e-35	2	AT5G25260
3544	1.63539784801457e-39	4.20666594525723	0.038	0.002	2.7935866039785e-35	2	AT5G39720
3545	2.82123720920353e-39	2.3313168669351	0.081	0.018	4.81923740076148e-35	2	AT3G13560
3546	2.92526002772102e-39	2.00638364127543	0.108	0.031	4.99692917935305e-35	2	AT1G68570
3547	3.95146730110832e-39	2.78554881186168	0.069	0.013	6.74989644375323e-35	2	AT1G77990
3548	5.48883675299619e-39	2.26202	0.088	0.021	9.37603094146809e-35	2	AT1G25230
3549	8.41021715832592e-39	1.07451596774174	0.319	0.176	1.43663329498523e-34	2	AT4G27280
3550	1.03162862560148e-38	2.27537869534124	0.084	0.019	1.76222801825245e-34	2	AT4G10500
3551	1.25527632575073e-38	2.33506643552913	0.072	0.014	2.1442630196474e-34	2	AT1G04980
3552	1.38256759170354e-38	2.15120902152835	0.111	0.033	2.36170196014799e-34	2	AT1G56060
3553	5.75476089886423e-38	2.06686746717207	0.099	0.027	9.83028256743987e-34	2	AT3G23110
3554	2.52034757302401e-37	2.52327017068975	0.07	0.014	4.30525772423961e-33	2	AT4G24060
3555	3.02951257074931e-37	1.34153603521752	0.172	0.069	5.17501337335396e-33	2	AT4G21940
3556	1.99745723113055e-35	3.17658021906793	0.046	0.006	3.41205644221721e-31	2	AT5G06610
3557	4.10204533471903e-35	1.60306735727895	0.16	0.065	7.00711384076706e-31	2	AT2G29110
3558	6.36485368772019e-35	1.18920000587247	0.208	0.096	1.08724430693636e-30	2	AT2G35020
3559	6.51359436978594e-35	1.76817135213453	0.123	0.042	1.11265219024683e-30	2	AT1G77810
3560	1.23068842700553e-34	0.91441145599447	0.46	0.314	2.10226197101085e-30	2	AT4G12720
3561	3.26634859979486e-34	2.01903894208146	0.07	0.015	5.57957667816959e-30	2	AT3G22600
3562	6.73497638389071e-34	1.97323525246833	0.099	0.029	1.15046866589621e-29	2	AT3G51980
3563	7.16476528669988e-34	1.04432538369231	0.26	0.136	1.22388520627407e-29	2	AT4G35600
3564	1.0841572214782e-33	1.24933656150325	0.263	0.142	1.85195736572906e-29	2	AT1G58230
3565	1.2534479013434e-33	1.54349926982258	0.134	0.049	2.14113970507479e-29	2	AT1G04600
3566	2.76260054507786e-33	1.03681681822706	0.346	0.213	4.719074251102e-29	2	AT1G73805
3567	9.43564513223453e-33	2.34766168954283	0.061	0.012	1.6117969014883e-28	2	AT1G71110
3568	2.70167222876615e-32	1.65995784877663	0.116	0.04	4.61499650117835e-28	2	AT1G05710
3569	3.89497986926534e-32	3.80331025102602	0.034	0.003	6.65340461267906e-28	2	AT2G46590
3570	5.33924546891118e-32	3.93657678188948	0.033	0.002	9.12049910999408e-28	2	AT3G60970
3571	2.86117304599428e-31	2.52664256009637	0.058	0.011	4.88745579716744e-27	2	AT5G02490
3572	3.48438814157951e-31	1.79177089920396	0.104	0.034	5.95203182344611e-27	2	AT4G17670
3573	7.45636463218031e-31	0.939841156572798	0.337	0.208	1.27369620646904e-26	2	AT1G56520
3574	1.14682832826604e-30	1.76981033577269	0.099	0.032	1.95901215034405e-26	2	AT3G07520
3575	1.56298733301533e-30	1.43046518780792	0.139	0.055	2.66989496225679e-26	2	AT2G20150
3576	1.72719837882215e-30	2.13451615950139	0.07	0.017	2.95040027070399e-26	2	AT4G29100
3577	2.18136090123697e-30	1.28555391665021	0.176	0.08	3.72620069149299e-26	2	AT2G45910
3578	4.25076196848455e-30	3.35161428116833	0.037	0.004	7.26115159456531e-26	2	AT4G17660
3579	5.27462586180929e-30	1.97199036927702	0.09	0.028	9.01011589714263e-26	2	AT5G17760
3580	8.86823811434857e-30	2.1492953280328	0.067	0.016	1.51487243469302e-25	2	AT3G13433
3581	1.0112048891065e-29	2.67304308723226	0.051	0.009	1.72734019157172e-25	2	AT2G22850
3582	6.2440880323636e-29	0.847893128177136	0.489	0.357	1.06661511768835e-24	2	AT5G22380
3583	8.34936887077527e-29	2.05314679640172	0.09	0.028	1.42623919050583e-24	2	AT2G43150
3584	1.91838844035648e-28	0.776357598203829	0.375	0.244	3.27699113381694e-24	2	AT3G48100
3585	2.59881249048771e-28	1.8174050809118	0.08	0.023	4.43929149625111e-24	2	AT1G57630
3586	3.12535191934951e-28	2.79972591367698	0.04	0.006	5.33872614863283e-24	2	AT4G14640
3587	6.36725874695604e-28	2.74340449946803	0.044	0.007	1.08765513915503e-23	2	AT2G18650
3588	6.47439541447358e-28	1.06474255226331	0.222	0.117	1.10595622470038e-23	2	AT1G24145
3589	7.16349960472992e-28	2.31565594843963	0.06	0.014	1.22366900247996e-23	2	AT1G35230
3590	1.44174773415858e-27	0.683497357793283	0.514	0.385	2.46279347948968e-23	2	AT1G20100
3591	1.47948054932131e-27	1.39678500679194	0.19	0.095	2.52724867435066e-23	2	AT3G52870
3592	1.71929100990802e-27	0.798205089520144	0.488	0.365	2.93689290312489e-23	2	AT5G26920
3593	1.81050231539467e-27	0.962411859999832	0.503	0.388	3.09270005515718e-23	2	AT5G53550
3594	2.55406287899487e-27	0.799073258139547	0.392	0.264	4.36285020989904e-23	2	AT4G36520
3595	2.89490284236614e-27	1.94639364024969	0.091	0.03	4.94507303532984e-23	2	AT1G72790
3596	3.18349121993702e-27	5.04878628547551	0.022	0.001	5.43803970189642e-23	2	AT5G24540
3597	4.6219289401271e-27	2.51042732749041	0.048	0.009	7.89517901552511e-23	2	AT1G43910
3598	6.21965890848188e-27	0.959084537795784	0.283	0.169	1.06244213474687e-22	2	AT4G39830
3599	6.96248687150018e-27	1.50742818310756	0.109	0.041	1.18933200738966e-22	2	AT5G58710
3600	7.95066247008423e-27	1.81699516613681	0.082	0.025	1.35813216313979e-22	2	AT1G69610
3601	1.22245034311444e-26	1.04634628807719	0.266	0.155	2.08818967610808e-22	2	AT3G60420
3602	1.28070543625866e-26	2.34480910326321	0.052	0.011	2.18770102621704e-22	2	AT3G17420
3603	1.29688908492608e-26	1.04170410374831	0.216	0.115	2.21534593487073e-22	2	AT1G30410
3604	1.70206411804947e-26	1.30193865374053	0.169	0.081	2.90746592645211e-22	2	AT1G12420
3605	3.59567105440454e-26	1.87737779285786	0.072	0.021	6.14212529513383e-22	2	AT1G08050
3606	4.20114864439447e-26	1.18113085315009	0.156	0.072	7.17640211435463e-22	2	AT3G23120
3607	4.92541882069582e-26	2.15654246583139	0.051	0.011	8.41360042951261e-22	2	AT4G39860
3608	5.25436169140116e-26	1.03926397014549	0.217	0.117	8.97550064125146e-22	2	AT1G05570
3609	8.21249834381362e-26	3.49903188320107	0.029	0.003	1.40285896709024e-21	2	AT3G22400
3610	8.3943217084086e-26	1.22801422096443	0.165	0.079	1.43391803423036e-21	2	AT4G38560
3611	1.01573796740762e-25	1.33350694831628	0.124	0.051	1.7350835959257e-21	2	AT4G35230
3612	1.4366250169183e-25	2.0320950949069	0.062	0.016	2.45404285389983e-21	2	AT5G41550
3613	1.74465045705633e-25	2.90039444558284	0.036	0.005	2.98021191074363e-21	2	AT2G38250
3614	4.04465648517747e-25	1.2792193508601	0.149	0.068	6.90908220798016e-21	2	AT3G13950
3615	7.43556451107125e-25	1.54955365878023	0.099	0.037	1.27014312978119e-20	2	AT5G62620
3616	8.40847116493596e-25	0.686294271170913	0.389	0.263	1.43633504439436e-20	2	AT5G60900
3617	9.82621705839042e-25	1.70514816625951	0.081	0.026	1.67851439791425e-20	2	AT2G32130
3618	1.02324092728385e-24	2.73123663109872	0.038	0.006	1.74790015198627e-20	2	AT1G04490
3619	2.53120969564888e-24	1.11936927004017	0.173	0.086	4.32381240210741e-20	2	AT2G24850
3620	2.96998038484146e-24	1.51653860155227	0.134	0.06	5.07332049338617e-20	2	AT2G30500
3621	3.46646803572106e-24	1.88853691784733	0.077	0.024	5.92142069861872e-20	2	AT1G09200
3622	5.00971950310653e-24	0.541357569571111	0.589	0.475	8.55760285520658e-20	2	AT1G01560
3623	5.80626673122074e-24	0.684551942719723	0.42	0.294	9.91826483027128e-20	2	AT3G01830
3624	6.89121331471214e-24	1.77536986111459	0.07	0.021	1.17715705841913e-19	2	AT1G63010
3625	9.49617538264574e-24	3.57703439520234	0.026	0.002	1.62213667886354e-19	2	AT1G14780
3626	1.37183869786927e-23	1.3746629558533	0.114	0.047	2.34337486370029e-19	2	AT5G39670
3627	1.47704625682979e-23	2.71947866022255	0.036	0.006	2.52309041591664e-19	2	AT5G14450
3628	1.66442777061678e-23	0.738291483148263	0.369	0.253	2.84317551776758e-19	2	AT5G16880
3629	1.70179971508699e-23	0.75266075625123	0.359	0.241	2.90701427331159e-19	2	AT2G31865
3630	2.10320283732608e-23	1.93886859339747	0.059	0.016	3.5926910867204e-19	2	AT5G61420
3631	2.79636768875948e-23	0.665063334607077	0.581	0.481	4.77675528593894e-19	2	AT1G32230
3632	3.33104895217051e-23	2.55191293165416	0.039	0.007	5.69009782009766e-19	2	AT3G52720
3633	4.40065832263135e-23	1.03245945784378	0.209	0.116	7.51720454671886e-19	2	AT5G42830
3634	6.42793247443781e-23	1.2150013244077	0.152	0.074	1.09801942528347e-18	2	AT3G48630
3635	6.48084401301297e-23	0.684185985722506	0.435	0.312	1.10705777430288e-18	2	AT5G38210
3636	7.51756010812846e-23	3.56923602464193	0.024	0.002	1.2841496176705e-18	2	AT3G29770
3637	1.66468235286017e-22	2.94795584401997	0.037	0.006	2.84361039515575e-18	2	AT2G28570
3638	1.82486328803407e-22	2.55960732344416	0.037	0.006	3.1172314686198e-18	2	AT5G10770
3639	4.2783253813907e-22	1.15139916255543	0.156	0.078	7.3082354164916e-18	2	AT5G42380
3640	7.98027632804539e-22	2.94503836063768	0.028	0.003	1.36319080235671e-17	2	AT5G43650
3641	9.4049898428652e-22	1.49693646519888	0.093	0.036	1.60656036495823e-17	2	AT5G55450
3642	1.08083597396605e-21	0.85798526784469	0.267	0.166	1.84628401072881e-17	2	AT5G20950
3643	1.69011419541104e-21	2.7025652772862	0.032	0.005	2.88705306860113e-17	2	AT4G23030
3644	1.81521202537271e-21	2.98989259642194	0.029	0.004	3.10074518174167e-17	2	AT1G07900
3645	1.99610514827616e-21	2.08775169216547	0.05	0.012	3.40974681428533e-17	2	AT1G67000
3646	2.29984036413056e-21	1.43129935668973	0.097	0.038	3.92858731000782e-17	2	AT4G14746
3647	3.09992796104698e-21	1.3253701819178	0.12	0.054	5.29529694306045e-17	2	AT5G10290
3648	4.69480030674981e-21	1.9569779739492	0.052	0.014	8.01965788399002e-17	2	AT5G53110
3649	6.74178275213366e-21	0.975050929704118	0.175	0.093	1.15163132971947e-16	2	AT5G18470
3650	1.17527591757775e-20	0.925513115392122	0.213	0.123	2.0076063224063e-16	2	AT3G02170
3651	1.18776841576391e-20	0.615396197402723	0.391	0.277	2.02894600780791e-16	2	AT2G46430
3652	1.90969628264678e-20	3.45961153346744	0.022	0.002	3.26214319001722e-16	2	AT3G08970
3653	1.92197650372681e-20	1.78722326685838	0.063	0.02	3.28312026366614e-16	2	AT2G25110
3654	2.00281796880125e-20	1.20726805379399	0.124	0.057	3.4212136543063e-16	2	AT3G47480
3655	2.10214092075589e-20	2.04634628807719	0.067	0.022	3.5908771208352e-16	2	AT5G55050
3656	3.10033683413582e-20	1.70999213849082	0.078	0.028	5.2959953800708e-16	2	AT2G02230
3657	3.32363571304437e-20	0.761581253825095	0.276	0.175	5.6774345250224e-16	2	AT2G44180
3658	4.09241256479679e-20	3.86703584863641	0.02	0.001	6.99065914318587e-16	2	AT3G23870
3659	6.37255052182211e-20	0.937509056584857	0.199	0.113	1.08855908013765e-15	2	AT5G46520
3660	7.87107894337922e-20	1.22633079598825	0.11	0.049	1.34453770510804e-15	2	AT1G33390
3661	1.18902415159817e-19	1.01903894208146	0.19	0.108	2.03109105575999e-15	2	AT4G37640
3662	1.29235569155493e-19	1.21482600683573	0.113	0.051	2.20760199231414e-15	2	AT4G23230
3663	1.38429282871022e-19	0.822869841388616	0.239	0.146	2.3646490100028e-15	2	AT1G61140
3664	1.51113596759427e-19	0.719137153524092	0.271	0.172	2.58132245984454e-15	2	AT1G18890
3665	1.71391883894052e-19	0.697110847194093	0.321	0.216	2.92771616067819e-15	2	AT1G10340
3666	1.91831081757533e-19	3.09303952352523	0.024	0.003	3.27685853858218e-15	2	AT3G21080
3667	3.47238411003204e-19	1.60671582749965	0.072	0.026	5.93152653675672e-15	2	AT1G21520
3668	4.20620436260703e-19	1.72279749085774	0.069	0.024	7.18503829220532e-15	2	AT2G46080
3669	4.21061198688639e-19	1.44695773265703	0.085	0.034	7.19256739599934e-15	2	AT4G13820
3670	5.52354009470939e-19	0.907492289433297	0.177	0.097	9.43531118978258e-15	2	AT1G78200
3671	7.86338033981189e-19	0.985521815928679	0.139	0.07	1.34322262964667e-14	2	AT1G70250
3672	1.31801038509492e-18	1.27375807970325	0.097	0.042	2.25142533981914e-14	2	AT5G22630
3673	1.70624371895976e-18	1.06857840288277	0.127	0.062	2.91460552072706e-14	2	AT2G37080
3674	1.98657018814348e-18	1.88347495934633	0.072	0.026	3.3934591953867e-14	2	AT4G25810
3675	1.9906655335967e-18	1.7944786840623	0.055	0.017	3.40045486448989e-14	2	AT2G37050
3676	2.74813747728584e-18	1.78322600498269	0.057	0.018	4.69436843869968e-14	2	AT3G04220
3677	3.9825282230089e-18	1.76528234983567	0.054	0.017	6.8029547105438e-14	2	AT2G43570
3678	4.80078335614699e-18	1.31602067983859	0.111	0.052	8.20069812897028e-14	2	AT2G32920
3679	7.41616318508242e-18	1.50726078796426	0.079	0.031	1.26682899527578e-13	2	AT5G55930
3680	8.86042925208433e-18	0.969436855881709	0.141	0.073	1.51353852484104e-13	2	AT3G44720
3681	9.30486483810931e-18	1.22257233616659	0.101	0.045	1.58945701164583e-13	2	AT5G07340
3682	1.02262246519091e-17	1.29587914744028	0.077	0.03	1.74684369503912e-13	2	AT5G01970
3683	1.29247363049944e-17	0.615211250877795	0.405	0.305	2.20780345561915e-13	2	AT5G40910
3684	2.06865829474864e-17	2.01903894208146	0.043	0.011	3.53368209908962e-13	2	AT5G26170
3685	3.39866452505309e-17	1.29141121249459	0.101	0.046	5.80559874169569e-13	2	AT1G72700
3686	4.26124302558252e-17	2.53750603101571	0.029	0.006	7.27905533630006e-13	2	AT2G28760
3689	1.07242575012608e-16	0.821099564469546	0.216	0.135	1.83191766636536e-12	2	AT2G18690
3691	1.60773001560909e-16	3.28207334791525	0.019	0.002	2.74632441266344e-12	2	AT4G00900
3692	1.67052450018352e-16	1.07447792850688	0.11	0.053	2.85358995121349e-12	2	AT2G19190
3693	1.79768478543601e-16	1.4340764413603	0.065	0.024	3.0708051504818e-12	2	AT1G56330
3694	2.20461026845172e-16	0.580250456003151	0.461	0.368	3.76591526056922e-12	2	AT2G13790
3695	2.5550440267857e-16	1.02980537295053	0.141	0.076	4.36452620655533e-12	2	AT5G56340
3696	2.8356249848422e-16	2.54260089813847	0.026	0.005	4.84381459910745e-12	2	AT1G14260
3697	3.77821350561789e-16	0.86657646476343	0.173	0.101	6.45394431029647e-12	2	AT2G40520
3698	3.85055861387479e-16	0.892627562539146	0.153	0.085	6.57752422422092e-12	2	AT1G56540
3699	4.13198306462594e-16	2.91212373816494	0.022	0.003	7.05825347099403e-12	2	AT5G52740
3700	4.56820302690905e-16	0.714645506486604	0.284	0.194	7.80340441056604e-12	2	AT5G46490
3701	4.75361340976105e-16	0.687861358677812	0.302	0.212	8.12012242655382e-12	2	AT3G13330
3702	5.25962857066468e-16	1.68513820552802	0.054	0.018	8.98449752440941e-12	2	AT1G72240
3703	5.63781553261023e-16	4.66289513185618	0.013	0	9.63051649280479e-12	2	AT3G01750
3704	8.59022012215545e-16	1.03348045446994	0.134	0.072	1.46738140126659e-11	2	AT4G08230
3706	1.08867402768787e-15	1.74105419478169	0.045	0.014	1.85967297409642e-11	2	AT5G12880
3707	1.20884261741027e-15	0.823118732106198	0.182	0.109	2.06494495906022e-11	2	AT1G71220
3708	1.37689852897515e-15	0.934376545012071	0.145	0.08	2.35201806719534e-11	2	AT2G04495
3709	1.52748396607957e-15	1.73700357431761	0.05	0.016	2.60924811085713e-11	2	AT1G50180
3710	2.0860458211353e-15	0.565057174780278	0.446	0.356	3.56338347166332e-11	2	AT5G54710
3711	2.38710610913511e-15	1.12909248754637	0.101	0.049	4.0776546556246e-11	2	AT1G26130
3712	2.47727126003167e-15	3.41758831857173	0.017	0.002	4.2316747663861e-11	2	AT1G57560
3713	2.8441893221823e-15	1.40172766366244	0.104	0.052	4.85844420015181e-11	2	AT5G64120
3714	3.2809012565413e-15	0.974814941824772	0.137	0.075	5.60443552642386e-11	2	AT4G25070
3715	3.93930927697297e-15	1.16139186549279	0.089	0.041	6.72912810692523e-11	2	AT1G53280
3716	4.04868609087463e-15	1.18627485599613	0.101	0.049	6.91596558043204e-11	2	AT1G47890
3717	4.35187707488743e-15	0.768678366282772	0.189	0.115	7.4338764193227e-11	2	AT5G04290
3718	4.4405622845751e-15	0.626220148301684	0.27	0.183	7.58536849451119e-11	2	AT5G07770
3719	4.7490755499772e-15	0.740779092110737	0.316	0.231	8.11237085447105e-11	2	AT4G01360
3720	4.9803117083169e-15	1.08522922177592	0.122	0.064	8.50736846014694e-11	2	AT1G27330
3721	8.30582206098757e-15	1.5835373402429	0.058	0.022	1.4188005244579e-10	2	AT1G75170
3722	1.10033222793427e-14	1.35345798115201	0.064	0.025	1.87958751175732e-10	2	AT2G25440
3723	1.1513242085428e-14	2.97012934160051	0.017	0.002	1.96669201303281e-10	2	AT5G40010
3724	1.53711135304963e-14	1.97323525246833	0.036	0.01	2.62569361327938e-10	2	AT1G29310
3725	1.55537309341311e-14	1.95192474622292	0.036	0.01	2.65688831816827e-10	2	AT5G27060
3726	1.69849703729657e-14	0.794790964166525	0.181	0.11	2.90137263911e-10	2	AT2G17220
3727	1.8145492367821e-14	0.877096353165023	0.158	0.092	3.09961300627119e-10	2	AT1G67060
3728	2.17108843289592e-14	1.42880149931962	0.055	0.02	3.70865326107282e-10	2	AT1G76980
3729	2.7074893020211e-14	0.858118753900352	0.136	0.075	4.62493322571244e-10	2	AT4G39670
3730	2.97834822032118e-14	1.02958243632292	0.114	0.06	5.08761442995264e-10	2	AT5G20730
3732	3.49223010498215e-14	1.12659208323626	0.096	0.047	5.9654274653305e-10	2	AT5G09290
3733	3.55108882756057e-14	1.24045425871351	0.073	0.031	6.06596993523897e-10	2	AT1G72330
3734	3.59551353338274e-14	1.23104934489078	0.079	0.036	6.14185621772439e-10	2	AT2G28080
3735	3.66174840883767e-14	4.08942826997285	0.012	0.001	6.25499863197651e-10	2	AT1G70920
3736	3.87795461556224e-14	1.38719005372946	0.064	0.026	6.62432207430341e-10	2	AT2G03120
3737	4.89302340901335e-14	2.10923675105303	0.035	0.009	8.3582625872766e-10	2	AT4G18020
3738	5.15813286811567e-14	1.02933169708929	0.114	0.06	8.81112256531518e-10	2	AT1G24150
3739	5.38235297044051e-14	2.0593966796976	0.049	0.017	9.19413534410648e-10	2	AT2G37040
3740	5.61115074932425e-14	1.15167671065957	0.087	0.041	9.58496770999569e-10	2	AT5G26180
3742	9.46070063587491e-14	2.01903894208145	0.033	0.009	1.61607688262015e-09	2	AT1G70690
3743	9.51042970711081e-14	0.917636909873242	0.15	0.088	1.62457160256867e-09	2	AT1G71880
3744	1.03753753631367e-13	1.59161771834678	0.049	0.017	1.77232161953102e-09	2	AT3G01860
3745	1.0976881437238e-13	2.58840458775159	0.024	0.005	1.875070887109e-09	2	AT3G13090
3746	1.20150838785816e-13	1.25589672535618	0.077	0.035	2.0524166281393e-09	2	AT1G69520
3747	1.22261929749422e-13	0.715058986248745	0.241	0.164	2.08847828397963e-09	2	AT5G59670
3748	1.37965182519243e-13	0.972345706633413	0.144	0.084	2.35672124779371e-09	2	AT1G21240
3749	1.53604473422674e-13	2.14679448927983	0.032	0.008	2.62387161500611e-09	2	AT3G57540
3751	1.61767865793694e-13	1.3568113150336	0.058	0.022	2.76331868348789e-09	2	AT3G26440
3752	2.05475102829674e-13	0.915945449117352	0.14	0.081	3.50992570653648e-09	2	AT3G05650
3753	2.69042228672649e-13	2.87701993720903	0.016	0.002	4.59577935018618e-09	2	AT3G59140
3754	3.24847956280616e-13	1.25547913790354	0.073	0.033	5.54905278918547e-09	2	AT2G38800
3755	3.77398301439835e-13	0.568494440412895	0.337	0.251	6.44671778519526e-09	2	AT4G31500
3757	4.14626171036102e-13	0.797331398536596	0.164	0.1	7.08264425363869e-09	2	AT2G44290
3758	4.42072701348679e-13	1.11438681866894	0.093	0.047	7.55148588443814e-09	2	AT3G28890
3759	5.3205088350663e-13	1.93497467729298	0.03	0.008	9.08849319206026e-09	2	AT3G24090
3760	5.36756919300955e-13	1.40550728916353	0.057	0.023	9.16888169549891e-09	2	AT5G23850
3761	5.80596406347184e-13	1.46564652036117	0.045	0.016	9.91774781322259e-09	2	AT2G37170
3762	7.65710007932548e-13	3.45199834935756	0.014	0.001	1.30798583555038e-08	2	AT5G01380
3763	1.17974775104618e-12	0.787247822742758	0.346	0.265	2.01524510833709e-08	2	AT1G75860
3764	1.41247748756404e-12	0.877377792857864	0.113	0.061	2.4127940442569e-08	2	AT5G10380
3765	1.41878672858496e-12	0.876434546638654	0.156	0.095	2.42357148976882e-08	2	AT1G67120
3766	1.5517197133927e-12	1.50302379507779	0.052	0.02	2.65064761441741e-08	2	AT5G61900
3767	1.89554973629488e-12	2.32069464194256	0.025	0.006	3.23797805953891e-08	2	AT1G65500
3768	2.24271736238661e-12	2.49547698602444	0.019	0.003	3.83100979842881e-08	2	AT4G34630
3769	2.26897848414236e-12	1.18614892791671	0.072	0.033	3.87586904661197e-08	2	AT2G36580
3770	2.28852365351227e-12	2.81550554799632	0.018	0.003	3.90925610492965e-08	2	AT5G66600
3771	2.3836472475997e-12	0.83336813587101	0.158	0.097	4.0717462283498e-08	2	AT5G46050
3772	2.4420042674247e-12	1.23054304727517	0.07	0.032	4.17143168961487e-08	2	AT3G25013
3773	2.63727768643404e-12	0.553760071314645	0.293	0.213	4.50499774396662e-08	2	AT3G44480
3774	2.8945660575127e-12	1.66540198746675	0.041	0.014	4.9444977394432e-08	2	AT3G13380
3775	2.96812765589882e-12	1.04580585164424	0.08	0.038	5.07015566180637e-08	2	AT4G23160
3776	3.42387980897811e-12	1.86149766509498	0.031	0.009	5.84867148969641e-08	2	AT1G55210
3777	3.47776956108867e-12	0.515113013451205	0.346	0.265	5.94072596425167e-08	2	AT5G04560
3778	4.00112936802172e-12	1.11721933602036	0.085	0.042	6.83472918645469e-08	2	AT2G43290
3779	4.12813931818662e-12	2.71293581435578	0.022	0.005	7.05168758332638e-08	2	AT5G05365
3780	4.41891728211261e-12	0.78087920488669	0.17	0.108	7.54839450130476e-08	2	AT3G13870
3781	4.75712671848785e-12	1.7123776038474	0.038	0.012	8.12612386052095e-08	2	AT3G26470
3782	5.44401737015005e-12	0.640248510238417	0.206	0.137	9.29947047169031e-08	2	AT3G27560
3783	5.49401147949586e-12	0.539594632442861	0.346	0.264	9.38487040927484e-08	2	AT3G44630
3784	6.32282416476141e-12	2.37051131258283	0.021	0.004	1.08006482382454e-07	2	AT4G35640
3785	6.72921929762328e-12	1.04941259112497	0.083	0.041	1.14948524042001e-07	2	AT5G67340
3787	7.27258318717845e-12	1.09259554905154	0.088	0.045	1.24230266003382e-07	2	AT1G36622
3788	7.44020535789207e-12	2.19737618333997	0.024	0.006	1.27093587923512e-07	2	AT1G59660
3790	1.00707374734479e-11	1.28723505303103	0.063	0.028	1.72028337521436e-07	2	AT3G21250
3792	1.08470378275047e-11	1.12675275938171	0.077	0.038	1.85289100169435e-07	2	AT5G46500
3795	1.55512832342172e-11	1.15201280735088	0.081	0.04	2.65647020206898e-07	2	AT4G36950
3796	1.69752687274443e-11	1.56837753307189	0.036	0.012	2.89971540402204e-07	2	AT2G46225
3797	1.90702702573555e-11	2.68889034038912	0.017	0.003	3.25758356536146e-07	2	AT1G23730
3798	1.93432575884972e-11	0.688334709709855	0.169	0.108	3.30421526126709e-07	2	AT4G13810
3799	1.98156085035528e-11	1.06907962458105	0.077	0.038	3.38490224457689e-07	2	AT4G14420
3801	2.06375769097522e-11	0.774133267417938	0.152	0.094	3.52531088772388e-07	2	AT3G25780
3802	2.18929082485832e-11	0.792763086257779	0.16	0.101	3.73974658702299e-07	2	AT3G46090
3803	2.19668210277119e-11	1.28207334791525	0.051	0.021	3.75237236795375e-07	2	AT1G01670
3804	2.25216759501652e-11	1.3173802166512	0.054	0.023	3.84715268580721e-07	2	AT2G40950
3805	2.25915426571682e-11	1.02395443249557	0.085	0.043	3.85908731669746e-07	2	AT3G12600
3806	2.4677969030811e-11	0.506242199648652	0.344	0.265	4.21549066984313e-07	2	AT2G05940
3807	2.51646518054545e-11	0.790952601007137	0.147	0.091	4.29862582140774e-07	2	AT3G45650
3808	2.5881875634321e-11	2.5398711053829	0.019	0.003	4.42114199585471e-07	2	AT2G46640
3809	2.86705133659616e-11	1.06126717747075	0.088	0.045	4.89749709317356e-07	2	AT2G43320
3810	3.55255855007892e-11	1.01573379735778	0.108	0.061	6.06848051524482e-07	2	AT3G48640
3811	3.93807111931665e-11	1.54311920065559	0.043	0.016	6.72701308601671e-07	2	AT1G53625
3812	3.95007440844341e-11	1.13313174807101	0.083	0.043	6.74751710450303e-07	2	AT1G64400
3814	4.87570752660982e-11	0.699793268247413	0.171	0.111	8.32868359695489e-07	2	AT2G29120
3815	5.05250303211607e-11	0.640285032314285	0.218	0.151	8.63068567946067e-07	2	AT1G51270
3816	5.51962718698767e-11	0.859592865450843	0.133	0.081	9.42862716081233e-07	2	AT3G15350
3817	5.84730465206581e-11	2.32937906269361	0.024	0.006	9.98836580665882e-07	2	AT3G21230
3818	5.91539090497286e-11	2.19961118772328	0.02	0.004	1.01046707438746e-06	2	AT1G76620
3819	6.25182583238434e-11	0.781723074909034	0.161	0.103	1.06793688868789e-06	2	AT4G05020
3820	6.35868794631218e-11	0.921984258034295	0.108	0.061	1.08619107498905e-06	2	AT5G24430
3821	6.44451699438814e-11	1.92174174072654	0.025	0.006	1.10085239298138e-06	2	AT1G57650
3822	6.55991548253628e-11	1.98733008235412	0.026	0.007	1.12056476272685e-06	2	AT1G61667
3823	7.44009963051227e-11	1.23203266541565	0.125	0.076	1.27091781888411e-06	2	AT3G15980
3824	7.84890573362369e-11	1.22603931300092	0.06	0.027	1.3407500774176e-06	2	AT1G18260
3826	8.26169469631794e-11	3.60400144280261	0.01	0.001	1.41126268802503e-06	2	AT4G20320
3827	8.35811097468956e-11	1.15609169406053	0.077	0.039	1.42773251669647e-06	2	AT1G33840
3828	8.55511484835013e-11	0.563603342177182	0.246	0.175	1.46138471839517e-06	2	AT1G58420
3829	9.41055593069364e-11	0.812345207102995	0.115	0.067	1.60751116408109e-06	2	AT5G23490
3830	9.54185476161643e-11	0.936351659779188	0.101	0.056	1.62993963037932e-06	2	AT3G10500
3831	1.23596761801288e-10	1.06103303074608	0.073	0.036	2.11127988508961e-06	2	AT5G47420
3832	1.40210500463937e-10	0.933871558818778	0.085	0.044	2.39507576892497e-06	2	AT3G15430
3833	1.43706077833851e-10	0.931576100831116	0.095	0.052	2.45478722155784e-06	2	AT1G51890
3834	1.50939324181527e-10	1.06595998946895	0.073	0.036	2.57834553566885e-06	2	AT2G45790
3835	1.56890426530297e-10	1.51653860155227	0.036	0.013	2.68000226599054e-06	2	AT5G26731
3836	1.73203025186787e-10	0.5327813086453	0.298	0.225	2.95865407624069e-06	2	AT1G15740
3837	1.76545291075999e-10	0.928953812849137	0.104	0.059	3.01574666216022e-06	2	AT2G20010
3838	1.900416807064e-10	0.952471325142465	0.097	0.054	3.24629198982673e-06	2	AT5G19900
3839	1.93697833948124e-10	1.70971088397373	0.029	0.009	3.30874639950186e-06	2	AT4G23885
3840	2.00623041989714e-10	2.49547698602444	0.017	0.003	3.42704280326829e-06	2	AT2G02340
3841	2.31868417437964e-10	3.30854555927644	0.012	0.001	3.96077630667529e-06	2	AT3G59010
3842	2.34830297887786e-10	0.820926714167909	0.118	0.07	4.01137114851915e-06	2	AT4G18890
3843	2.39348155293464e-10	0.60202107867437	0.2	0.137	4.08854518872296e-06	2	AT1G03060
3844	2.47271132075286e-10	1.30606882898423	0.052	0.023	4.22388547811003e-06	2	AT5G11920
3845	2.87183991803853e-10	1.14336707708366	0.063	0.03	4.90567694799342e-06	2	AT5G50460
3846	2.95201685965925e-10	1.75600453624766	0.029	0.009	5.04263519966993e-06	2	AT3G60580
3847	3.27577846797627e-10	1.38768353587585	0.065	0.031	5.59568477899707e-06	2	AT4G37520
3848	3.29966299310044e-10	0.673617144527156	0.145	0.091	5.63648432481418e-06	2	AT2G30140
3849	3.50566273870879e-10	0.62011082263362	0.207	0.144	5.98837309026235e-06	2	AT2G14260
3850	3.60900859805607e-10	0.67767192584868	0.233	0.168	6.16490848719937e-06	2	AT3G24503
3851	3.95637247005277e-10	1.19961118772328	0.059	0.027	6.75827545334414e-06	2	AT2G41490
3852	4.01107548077427e-10	1.8877944088032	0.025	0.007	6.85171913625861e-06	2	AT3G04520
3853	4.12920916190453e-10	0.838466696439634	0.123	0.074	7.05351509036532e-06	2	AT3G44340
3854	4.42764171622745e-10	1.12959731722915	0.069	0.034	7.56329757965973e-06	2	AT1G27350
3855	4.57840186413506e-10	1.01903894208145	0.079	0.042	7.82082606431551e-06	2	AT5G58940
3856	4.78997625806275e-10	0.842681941394611	0.172	0.115	8.18223744402278e-06	2	AT5G64410
3857	4.85263596450594e-10	2.37518275230673	0.017	0.003	8.28927275456905e-06	2	AT5G17650
3858	4.912359952399e-10	0.852085507170433	0.109	0.064	8.39129327068796e-06	2	AT3G28540
3859	4.96116037775271e-10	1.14034523830359	0.054	0.024	8.47465415727718e-06	2	AT5G66620
3860	5.77935778209282e-10	0.886588646057806	0.102	0.058	9.87229896337096e-06	2	AT3G03790
3861	5.92955374439507e-10	2.95192474622292	0.012	0.002	1.01288637061757e-05	2	AT1G77410
3862	6.25380842872173e-10	1.53361211491121	0.031	0.01	1.06827555579425e-05	2	AT1G24530
3863	6.92022504427467e-10	1.02641847244705	0.06	0.028	1.182112842063e-05	2	AT2G36670
3864	7.17256621033147e-10	1.36696224550176	0.044	0.018	1.22521776004882e-05	2	AT5G38250
3865	7.82055921224247e-10	0.686244896855927	0.16	0.105	1.33590792463526e-05	2	AT1G12990
3866	8.07206300228176e-10	1.46649791905268	0.036	0.013	1.37886980204977e-05	2	AT3G51915
3867	8.18791100934593e-10	0.656888555802511	0.099	0.056	1.39865895861647e-05	2	AT2G46650
3869	8.57030317415226e-10	1.04249791490544	0.072	0.036	1.46397918820869e-05	2	AT1G61460
3870	8.79035035024336e-10	1.2443312539237	0.049	0.021	1.50156764682857e-05	2	AT5G35080
3871	9.33377866270033e-10	1.00042326391411	0.08	0.042	1.59439607116247e-05	2	AT4G23200
3872	9.89069839082884e-10	0.718121340486631	0.166	0.111	1.68952909912138e-05	2	AT1G45145
3873	1.01358564814085e-09	0.801061811233001	0.107	0.063	1.7314070041542e-05	2	AT4G16960
3874	1.25032285303647e-09	2.47155114677896	0.013	0.002	2.1358014975569e-05	2	AT2G16890
3875	1.25663140427922e-09	0.943223160382715	0.081	0.044	2.14657776478976e-05	2	AT4G29330
3876	1.26286349802331e-09	0.5971866212463	0.196	0.135	2.15722342732342e-05	2	AT2G32690
3877	1.26701902262536e-09	0.914966487933768	0.077	0.04	2.16432189444864e-05	2	AT3G12280
3878	1.3807071089949e-09	2.68200395480388	0.011	0.001	2.35852388358508e-05	2	AT3G17690
3880	1.67594907333126e-09	1.06966501515142	0.067	0.033	2.86285620706446e-05	2	AT1G34420
3881	1.69101992163663e-09	0.673671934229265	0.213	0.152	2.8886002301397e-05	2	AT1G07890
3883	1.74185320994007e-09	0.52223358698945	0.433	0.365	2.97543365321963e-05	2	AT4G23010
3884	2.07567993133525e-09	1.34661360010996	0.059	0.028	3.54567645870688e-05	2	AT4G11170
3886	2.27074917453642e-09	1.66756657158008	0.031	0.011	3.87889373994312e-05	2	AT4G37530
3887	2.35020479507769e-09	1.68343591029702	0.024	0.007	4.01461983095172e-05	2	AT5G46350
3888	2.45801379742095e-09	1.79162844597838	0.023	0.006	4.19877916875447e-05	2	AT5G37540
3889	2.74262658299954e-09	1.41496761841259	0.042	0.017	4.68495472907981e-05	2	AT5G64810
3890	3.14843569605315e-09	1.43974519144699	0.045	0.02	5.378157855998e-05	2	AT1G73130
3891	3.4158243976148e-09	1.90800762969271	0.026	0.008	5.8349112360056e-05	2	AT4G05120
3892	3.72909493763187e-09	1.59932495559314	0.038	0.015	6.37003997246276e-05	2	AT3G09440
3893	3.79507071452691e-09	0.617467510403053	0.166	0.112	6.48273979455487e-05	2	AT2G34250
3895	4.05608475540416e-09	1.56218126710798	0.031	0.011	6.92860397918139e-05	2	AT3G52470
3896	4.06181812967695e-09	1.4340764413603	0.035	0.013	6.93839772911416e-05	2	AT4G24120
3897	4.10725813981437e-09	1.49229105530559	0.031	0.011	7.01601835443091e-05	2	AT1G31290
3898	4.14848944374767e-09	2.01903894208146	0.02	0.005	7.08644966780976e-05	2	AT1G56150
3899	5.13367807901559e-09	1.05146041977383	0.055	0.026	8.76934889457443e-05	2	AT3G60520
3900	5.16082785696941e-09	1.82264172927795	0.026	0.008	8.81572614527515e-05	2	AT3G45010
3902	5.33780436536549e-09	1.69711084719409	0.026	0.008	9.11803741691734e-05	2	AT3G46280
3903	5.38154328227337e-09	1.69711084719409	0.026	0.008	9.19275223477938e-05	2	AT4G11350
3904	5.62727461851218e-09	0.519262771179777	0.192	0.134	9.61251050334251e-05	2	AT3G63400
3905	5.98352033328801e-09	1.56973154071787	0.029	0.01	0.000102210494333226	2	AT4G34230
3906	6.42222214291886e-09	0.99782245617176	0.073	0.039	0.00010970439864534	2	AT3G07720
3907	6.42628007642844e-09	1.26004704158525	0.045	0.02	0.000109773716265551	2	AT4G36945
3908	7.20022995226506e-09	0.604001442802611	0.172	0.118	0.000122994328044592	2	AT2G24360
3909	7.87778265593435e-09	0.935166384826435	0.081	0.045	0.000134568283328671	2	AT5G19550
3911	9.56446422783966e-09	1.14993300893241	0.055	0.027	0.000163380177939957	2	AT5G62680
3912	1.01537856892678e-08	0.614925091838848	0.137	0.089	0.000173446967144073	2	AT4G23460
3913	1.02219738977814e-08	0.856352766869275	0.113	0.07	0.000174611758121901	2	AT3G23570
3914	1.0911147167043e-08	0.608531101283125	0.169	0.116	0.000186384215907428	2	AT1G67970
3915	1.09247238334293e-08	0.807857912701631	0.108	0.066	0.00018661613252264	2	AT4G08950
3916	1.1008499329831e-08	0.825357817386534	0.095	0.056	0.000188047185552173	2	AT1G56110
3918	1.15292765849459e-08	0.79386408007368	0.139	0.092	0.000196943102624047	2	AT5G37590
3919	1.19733932957608e-08	1.38345036829033	0.033	0.013	0.000204529504278186	2	AT1G51860
3920	1.32573258282377e-08	0.861497665094975	0.072	0.038	0.000226461639797956	2	AT3G28580
3921	1.33784669200741e-08	0.548129105724279	0.246	0.185	0.000228530971928705	2	AT1G01040
3922	1.41556873318136e-08	1.74282914749993	0.067	0.036	0.00024180745100204	2	AT2G30490
3923	1.44623028356157e-08	1.45873849559457	0.034	0.013	0.000247045057037988	2	AT5G38895
3924	1.46473035092968e-08	1.77111142863787	0.02	0.005	0.000250205238545808	2	AT1G50420
3925	1.47727407124888e-08	0.903561724661519	0.08	0.045	0.000252347956850734	2	AT3G07580
3926	1.4785630496373e-08	1.03534075441056	0.083	0.047	0.000252568140139044	2	AT2G41250
3927	1.64534511098172e-08	0.640943021190748	0.143	0.095	0.000281057851857898	2	AT1G64610
3928	1.69489698748949e-08	0.971104465017753	0.076	0.042	0.000289522303402954	2	AT1G30420
3929	1.70721886351997e-08	0.93482593817837	0.092	0.054	0.000291627126266481	2	AT4G16370
3930	1.73102735359242e-08	1.14172146185628	0.053	0.026	0.000295694092540658	2	AT5G17640
3932	1.81433315869318e-08	0.861855609530725	0.082	0.046	0.000309924390167969	2	AT5G45030
3933	2.01419942271927e-08	1.12479255572516	0.079	0.044	0.000344065545388906	2	AT2G32210
3934	2.09468000428012e-08	0.72953232488647	0.11	0.068	0.00035781323833113	2	AT2G33170
3935	2.13439341394438e-08	1.40012910943696	0.034	0.013	0.000364597082969979	2	AT4G05590
3936	2.15587753389885e-08	0.7787946447878	0.118	0.075	0.000368267000340602	2	AT1G78920
3937	2.19614224660053e-08	1.4340764413603	0.031	0.011	0.000375145018564302	2	AT4G09030
3938	2.39810212857676e-08	1.00111703408419	0.067	0.035	0.000409643805603482	2	AT4G22980
3939	2.46995324091802e-08	2.10650178333179	0.019	0.005	0.000421917412613616	2	AT3G29250
3940	2.48838256548689e-08	1.07499534805547	0.054	0.026	0.00042506550983647	2	AT1G29240
3941	2.51533411580754e-08	1.79664652074501	0.021	0.006	0.000429669373662243	2	AT4G27240
3942	2.53695471035598e-08	1.06298228966905	0.058	0.029	0.000433362603623008	2	AT1G03200
3943	2.54314148348825e-08	0.846770000170843	0.1	0.06	0.000434419428209462	2	AT1G74100
3944	2.77051737360025e-08	0.933178205427617	0.063	0.033	0.000473259777758395	2	AT1G15800
3945	2.80475775735979e-08	1.12453207092877	0.047	0.022	0.000479108720112199	2	AT2G47800
3946	2.92015147758566e-08	1.75917181532634	0.029	0.01	0.000498820275401182	2	AT1G76930
3947	3.07034703889308e-08	0.570578441265161	0.155	0.105	0.000524476681183716	2	AT2G19710
3948	3.10897553327261e-08	1.09566022368437	0.051	0.024	0.000531075200593628	2	AT5G39730
3949	3.35082194846233e-08	1.63201581897221	0.024	0.008	0.000572387405236335	2	AT4G36710
3950	3.379868920504e-08	0.677302366113913	0.122	0.079	0.000577349209000494	2	AT5G19690
3951	3.42363131977043e-08	0.865792681785773	0.07	0.038	0.000584824702043185	2	AT5G25910
3952	3.6754988926793e-08	1.44353677060937	0.03	0.011	0.000627848720847478	2	AT2G19680
3953	4.06470409189647e-08	0.668940174502932	0.123	0.079	0.000694332752977755	2	AT1G15750
3954	4.10745133707436e-08	0.581262518507573	0.163	0.112	0.000701634837399042	2	AT5G36880
3955	4.15450664964576e-08	1.14071749866971	0.042	0.019	0.000709672825892488	2	AT5G06300
3956	4.50320149460455e-08	0.510114933603281	0.225	0.167	0.000769236879308349	2	AT5G43830
3958	4.74360729347539e-08	1.61138097316821	0.027	0.009	0.000810302997871466	2	AT3G47780
3960	4.79102317246363e-08	0.98801204646083	0.056	0.028	0.000818402578320238	2	AT1G77660
3961	4.83464708135001e-08	1.17104203552651	0.051	0.025	0.000825854414436209	2	AT5G59660
3962	5.13472576867749e-08	0.623346792522038	0.139	0.093	0.000877113855805489	2	AT5G41410
3963	5.47974990393196e-08	0.726257192853609	0.103	0.064	0.000936050878589657	2	AT5G55460
3964	6.00172608531974e-08	1.15083	0.058	0.03	0.00102521484989432	2	AT3G14990
3965	6.22364843388585e-08	0.809833952977331	0.09	0.054	0.00106312362547638	2	AT1G03550
3966	6.47526279051109e-08	1.36862337987168	0.04	0.018	0.0011061043898751	2	AT4G34135
3967	6.63025975505452e-08	0.679803244098975	0.131	0.086	0.00113258097135841	2	AT4G08980
3968	6.63043501550572e-08	1.1511424780888	0.046	0.022	0.00113261090934869	2	AT1G42480
3969	6.77019665808655e-08	0.585194174212427	0.191	0.138	0.00115648499313435	2	AT1G24460
3971	7.19430903703132e-08	0.659757432711723	0.136	0.091	0.00122893186970569	2	AT1G03290
3972	7.19806812424561e-08	1.47471842585764	0.029	0.011	0.00122957399698364	2	AT1G18910
3973	7.37984115936144e-08	0.536416793484998	0.187	0.134	0.00126062446684212	2	AT3G19190
3974	7.68527627514766e-08	1.03398928354743	0.058	0.03	0.00131279889332072	2	AT1G69250
3975	8.18152696477791e-08	0.77803084257766	0.109	0.069	0.00139756843612336	2	AT4G03550
3976	8.36679695314749e-08	1.59958277153561	0.058	0.03	0.00142921625553665	2	AT2G04450
3977	9.87902442868097e-08	1.4133178811935	0.028	0.01	0.00168753495290728	2	AT4G30560
3978	1.01208055237803e-07	1.23663037715408	0.028	0.01	0.00172883599957216	2	AT3G24982
3979	1.12436065742459e-07	0.556129551472641	0.133	0.088	0.00192063287501268	2	AT2G43850
3980	1.18391071786923e-07	1.09945762453675	0.049	0.024	0.00202235628826422	2	AT5G47870
3981	1.27574007284855e-07	0.581795648421178	0.156	0.108	0.00217921919243989	2	AT3G17205
3982	1.27921241696015e-07	1.28968653202512	0.041	0.019	0.00218515065065132	2	AT5G54280
3983	1.37028352100236e-07	0.639523355641149	0.127	0.084	0.00234071831057623	2	AT5G09330
3984	1.4405680115593e-07	2.75600453624766	0.01	0.001	0.0024607782773456	2	AT1G07880
3985	1.52198949251984e-07	1.12161	0.055	0.028	0.00259986245112239	2	AT4G03415
3986	1.58265048170576e-07	0.669889378459068	0.12	0.078	0.00270348355284977	2	AT4G19990
3988	1.64911728505499e-07	0.586079534805349	0.118	0.076	0.00281702214633094	2	AT3G20250
3989	1.65477588017623e-07	0.987096049578701	0.073	0.042	0.00282668815851703	2	AT1G04990
3990	1.73820078580186e-07	0.893508059997596	0.081	0.048	0.00296919458230674	2	AT4G01130
3991	1.78949887482061e-07	0.792688507176324	0.088	0.053	0.00305682197796857	2	AT1G07670
3992	1.81046611378981e-07	1.15028347535971	0.041	0.019	0.00309263821557576	2	AT1G04550
3993	1.97977658415339e-07	0.730871253094768	0.089	0.054	0.00338185436105082	2	AT3G55830
3995	2.07532108213702e-07	1.03789796933277	0.047	0.023	0.00354506347250645	2	AT5G27610
3996	2.08736819980166e-07	0.772878354812057	0.077	0.045	0.00356564235890119	2	AT2G31740
3997	2.16964682617663e-07	0.665108905690046	0.113	0.073	0.00370619070847492	2	AT3G55470
3998	2.17571943447155e-07	2.85302899064253	0.014	0.003	0.00371656393796431	2	AT4G30110
3999	2.24573557601033e-07	0.974369892747727	0.081	0.048	0.00383616551094085	2	AT4G25880
4000	2.26419516022218e-07	2.01903894208146	0.014	0.003	0.00386769817269153	2	AT5G24655
4001	2.49238689512358e-07	0.893508059997596	0.059	0.031	0.00425749529425009	2	AT1G52600
4002	2.69290380393844e-07	1.36417442813014	0.028	0.011	0.00460001827788764	2	AT5G09876
4003	2.7234752675247e-07	0.704165604728043	0.115	0.076	0.0046522404519857	2	AT2G30880
4004	2.86937333748385e-07	1.30080991049683	0.035	0.015	0.0049014635350899	2	AT4G22970
4006	2.90440187242718e-07	0.668017935673766	0.12	0.08	0.00496129927848012	2	AT3G05380
4007	2.91827032470843e-07	0.923386703017769	0.067	0.037	0.00498498936866694	2	AT4G36640
4008	3.18799438670393e-07	1.85302899064253	0.021	0.007	0.00544573201136765	2	AT5G60690
4009	3.29512790785303e-07	1.32716123744379	0.031	0.013	0.00562873749219455	2	AT1G80670
4011	3.33336636397837e-07	1.12595414599797	0.042	0.02	0.00569405642294785	2	AT1G73680
4012	3.43002786172218e-07	0.525946492998847	0.313	0.258	0.00585917359339383	2	AT4G34390
4014	4.03776926488304e-07	0.701489287704667	0.081	0.048	0.00689731745827321	2	AT3G53540
4015	4.12692131420026e-07	2.01903894208146	0.013	0.003	0.00704960698891688	2	AT5G43420
4016	4.25113496322142e-07	0.937842859233474	0.058	0.031	0.00726178874417483	2	AT5G06960
4017	4.41122896712247e-07	1.23942901050675	0.036	0.016	0.0075352613216386	2	AT3G03610
4018	4.54653368185667e-07	2.0804394867456	0.014	0.003	0.00776638883534756	2	AT1G67720
4020	4.73319879271374e-07	1.29467338469488	0.029	0.012	0.00808525017771362	2	AT4G26990
4021	5.21630931327047e-07	1.63437509184613	0.021	0.007	0.00891049956892861	2	AT4G01990
4022	5.51297869615818e-07	0.55676777092162	0.163	0.117	0.0094172702087774	2	AT1G65845
4814	5.66332261564545e-148	1.25030988853991	0.881	0.552	9.67408769204555e-144	3	AT5G24530
4815	6.93254742049396e-70	1.45511024903727	0.422	0.186	1.18421775036878e-65	3	AT1G68520
4816	7.58018102573132e-68	0.564872093123751	0.987	0.854	1.29484652281542e-63	3	AT1G35710
4817	2.13247675499925e-66	1.06171960809838	0.655	0.405	3.64269679288971e-62	3	AT4G39260
4818	1.26625701397413e-63	1.02351919221704	0.643	0.398	2.16302023127061e-59	3	AT1G72150
4819	6.76689273039384e-45	0.518830981162361	0.9	0.775	1.15592061620588e-40	3	AT2G25510
4820	3.87976253848137e-44	0.609109072636142	0.778	0.539	6.62741036823388e-40	3	AT3G45860
4821	1.21088424389834e-43	0.549225251179242	0.911	0.81	2.06843246542715e-39	3	AT5G42530
4822	3.72272999302233e-40	0.794416886198181	0.619	0.417	6.35916737408075e-36	3	AT3G48360
4824	1.95052616417762e-37	0.850006548535869	0.555	0.36	3.3318887936482e-33	3	AT1G54410
4825	3.2048901645178e-35	0.559544274852871	0.744	0.553	5.47459337902931e-31	3	AT4G14400
4826	4.55272910186571e-34	0.603498607474678	0.749	0.579	7.776971851807e-30	3	AT3G26740
4827	1.05784375869023e-33	1.25609719952059	0.29	0.143	1.80700870859465e-29	3	AT1G25440
4828	2.44334976272184e-33	0.939245002316643	0.283	0.133	4.17373006468145e-29	3	AT1G66960
4829	3.90436730747333e-31	0.778064814212027	0.503	0.322	6.66944023462594e-27	3	AT5G25280
4830	1.28717756553105e-30	0.780252267468013	0.473	0.298	2.19875671744013e-26	3	AT5G14120
4832	1.89937547470998e-29	1.00736094756119	0.384	0.23	3.24451318589959e-25	3	AT2G20670
4833	8.604157024194e-29	1.19470328758639	0.247	0.119	1.46976210287282e-24	3	AT3G22120
4834	6.9002961366062e-28	1.1535722262865	0.25	0.123	1.17870858605507e-23	3	AT4G27450
4835	8.36349616135101e-28	0.532879067219678	0.523	0.335	1.42865241428198e-23	3	AT1G14880
4836	9.40112737900067e-28	0.736018881100419	0.541	0.371	1.6059005788809e-23	3	AT1G75380
4837	1.99846308303163e-27	0.675225387487292	0.672	0.525	3.41377463843463e-23	3	AT2G05070
4838	9.22152986293877e-27	0.504148650423927	0.61	0.42	1.5752217311872e-22	3	AT2G14560
4839	1.14995085068106e-25	1.04384790275327	0.223	0.107	1.96434604313339e-21	3	AT3G25020
4841	7.19008523542756e-25	0.504742425511295	0.615	0.442	1.22821035991574e-20	3	AT3G62550
4842	7.59517707764334e-25	0.609051050505771	0.48	0.311	1.29740814840304e-20	3	AT2G32680
4843	8.45393555799298e-25	0.68232158331858	0.58	0.432	1.44410127201636e-20	3	AT4G27440
4844	2.41946123383314e-24	0.935141251469942	0.309	0.177	4.13292367963376e-20	3	AT3G26520
4845	2.59157025124876e-23	0.681437012322959	0.465	0.312	4.42692030318314e-19	3	AT2G01850
4846	1.31417317859376e-22	0.612007393837183	0.521	0.367	2.24487062367386e-18	3	AT4G39090
4847	1.06910669644017e-21	1.26925553370105	0.15	0.064	1.8262480588591e-17	3	AT2G37080
4850	2.74387290055451e-20	1.23349577058345	0.16	0.073	4.68708368872721e-16	3	AT3G59940
4851	6.96020055903104e-20	0.531577123516448	0.587	0.445	1.18894145949368e-15	3	AT3G15450
4852	2.13920099819665e-19	1.28589746854327	0.164	0.078	3.65418314511952e-15	3	AT4G36850
4853	3.83998657244012e-19	0.710912055013984	0.351	0.223	6.55946506304221e-15	3	AT1G80920
4854	2.60323955001859e-18	0.586464965389477	0.506	0.375	4.44685379934176e-14	3	AT2G30600
4855	5.76692317990514e-17	0.738984372086668	0.357	0.24	9.85105817591396e-13	3	AT2G18300
4857	2.00586856278548e-16	0.533784935341058	0.543	0.412	3.42642467895016e-12	3	AT2G05100
4858	2.57086446821162e-16	0.697670048525099	0.365	0.248	4.3915506845991e-12	3	AT5G49360
4859	1.91102440976352e-15	1.3147958726853	0.146	0.073	3.26441189675804e-11	3	AT1G75750
4861	2.4842447287031e-15	1.29089808162837	0.09	0.035	4.24358684557064e-11	3	AT2G43820
4862	1.17222193702069e-14	0.679092003537485	0.313	0.206	2.00238951281875e-10	3	AT1G32700
4863	1.92728251180683e-14	0.873816864592968	0.205	0.119	3.29218398666843e-10	3	AT2G16660
4864	2.90748094196947e-14	0.981688620172913	0.172	0.094	4.96655894507225e-10	3	AT5G57180
4866	6.47880386401733e-14	0.526514305386285	0.358	0.245	1.10670927605144e-09	3	AT5G24490
4867	6.49418937012418e-14	0.981078472123688	0.167	0.091	1.10933742820461e-09	3	AT5G44190
4868	7.53643204691343e-14	1.02925069595726	0.144	0.074	1.28737332225375e-09	3	AT5G53160
4870	3.42153459212197e-13	1.06703462444471	0.127	0.063	5.84466539026275e-09	3	AT2G30520
4872	5.55424794901515e-13	0.713530524708733	0.33	0.232	9.48776634650767e-09	3	AT2G26980
4874	9.5554452369764e-13	0.735410720542264	0.226	0.139	1.63226115538031e-08	3	AT5G56870
4875	1.39471884986202e-12	1.50414336052712	0.066	0.025	2.38245873933431e-08	3	AT2G41940
4876	1.84547492097842e-12	1.31715369963036	0.069	0.027	3.15244026001533e-08	3	AT3G26290
4877	2.60630873542197e-12	0.714690385414406	0.246	0.158	4.45209658184781e-08	3	AT1G21920
4880	4.99044938748777e-12	0.736516657768433	0.251	0.164	8.52468564370661e-08	3	AT2G45170
4881	6.85563846197454e-12	0.557213212218494	0.344	0.244	1.17108016207449e-07	3	AT5G55660
4882	7.76361020038147e-12	1.1098214001969	0.101	0.048	1.32617989442916e-07	3	AT3G07350
4883	1.81544103173889e-11	0.554245674273534	0.356	0.257	3.10113637041636e-07	3	AT2G15880
4884	1.88838507947272e-11	0.518897989445702	0.368	0.268	3.22573939275531e-07	3	AT3G53460
4885	3.65968743614014e-11	0.754195046210053	0.19	0.116	6.25147807841459e-07	3	AT5G45800
4886	5.33315526706816e-11	0.81845827130461	0.143	0.079	9.11009582720583e-07	3	AT5G24890
4887	5.72748127088629e-11	0.603927967741132	0.379	0.287	9.78368350692796e-07	3	AT3G13062
4888	6.85626911601304e-11	1.0896205580218	0.084	0.038	1.17118789039735e-06	3	AT1G75190
4889	6.97269631782062e-11	0.893601129166642	0.126	0.067	1.19107598501012e-06	3	AT5G67420
4890	8.25605181891542e-11	0.784804247581784	0.213	0.138	1.41029877170713e-06	3	AT2G32690
4891	9.43000967729889e-11	0.538495179200375	0.41	0.315	1.6108342530762e-06	3	AT1G72610
4894	3.56179624298502e-10	0.793872633026336	0.149	0.087	6.08426034226702e-06	3	AT1G49750
4896	5.33072886430972e-10	0.55106746042668	0.358	0.27	9.10595104601386e-06	3	AT2G22430
4897	6.42073550020321e-10	1.48503453757942	0.048	0.018	1.09679003814471e-05	3	AT2G25200
4898	6.88265695364431e-10	0.612748694722324	0.251	0.17	1.17569546082152e-05	3	AT5G02160
4899	1.2129690715873e-09	0.91228029366113	0.122	0.068	2.07199376808542e-05	3	AT3G47620
4900	1.45843558020593e-09	0.790827152327418	0.16	0.097	2.49129965810776e-05	3	AT1G71030
4901	1.54161129037523e-09	0.9601194205282	0.117	0.065	2.63338040621897e-05	3	AT3G18035
4902	1.92794309905581e-09	0.631918556011401	0.216	0.143	3.29331240180714e-05	3	AT5G21940
4903	2.14966782166468e-09	0.626185838344497	0.208	0.136	3.6720625729676e-05	3	AT5G11060
4905	2.62906352206812e-09	0.811753247426719	0.143	0.084	4.49096630839675e-05	3	AT5G63470
4907	3.49748927402374e-09	0.690353445556924	0.186	0.119	5.97441117788735e-05	3	AT1G33240
4908	5.63349785128495e-09	0.916267012231911	0.124	0.072	9.62314102956496e-05	3	AT1G14250
4909	8.59111805878205e-09	0.983881880511981	0.104	0.057	0.000146753478680115	3	AT2G25900
4910	9.09208306406723e-09	0.998740848229287	0.08	0.039	0.000155310962900396	3	AT5G15860
4911	9.92401454246891e-09	0.584661086695912	0.216	0.146	0.000169522016414454	3	AT4G35750
4912	1.00515385603811e-08	0.915271644459509	0.097	0.051	0.00017170038168843	3	AT2G45590
4913	1.01670194221815e-08	0.947636930403613	0.097	0.052	0.000173673025769704	3	AT5G41020
4914	1.07989032117787e-08	0.677102422059068	0.169	0.107	0.000184466864663604	3	AT2G40520
4915	1.12253421890394e-08	0.86185086681799	0.116	0.066	0.00019175129527317	3	AT4G03510
4917	1.43469992923146e-08	0.78039023047109	0.158	0.099	0.000245075441911318	3	AT3G10020
4918	2.39872847818423e-08	0.969809888088831	0.104	0.058	0.00040975079864343	3	AT4G03400
4919	2.48369992825264e-08	0.716674533347295	0.152	0.095	0.000424265621744116	3	AT3G19850
4920	3.88118096613668e-08	1.10296420744123	0.074	0.037	0.000662983332635468	3	AT5G27670
4922	4.94934654858983e-08	0.567413662573757	0.241	0.171	0.000845447377430115	3	AT1G72645
4923	4.97558497346164e-08	0.546126120888726	0.239	0.169	0.000849929425166718	3	AT1G66200
4924	5.47368600065916e-08	1.56130043180748	0.036	0.013	0.000935015042632598	3	AT2G05540
4927	7.50999952595368e-08	0.556703417697388	0.184	0.121	0.00128285811902341	3	AT5G01600
4928	8.61427782680485e-08	0.974685950611385	0.083	0.044	0.0014714909383748	3	AT4G34950
4929	9.20672018735568e-08	1.03526966037776	0.098	0.055	0.0015726919424041	3	AT1G80130
4931	1.34075050519049e-07	1.68519174044115	0.029	0.009	0.0022902700129664	3	AT2G33360
4932	1.42012120456405e-07	0.961123500170324	0.074	0.038	0.00242585104163631	3	AT2G04030
4933	1.4481528200769e-07	0.778413552409207	0.133	0.082	0.00247373464725536	3	AT1G72160
4934	1.46879488164363e-07	0.959634334265304	0.057	0.026	0.00250899541682365	3	AT3G45130
4935	1.58635574480186e-07	0.649062407972351	0.205	0.143	0.00270981288327054	3	AT1G77760
4936	1.87512475212637e-07	1.84354925226744	0.026	0.008	0.00320308810158226	3	AT1G54690
4937	1.88732157009646e-07	1.84647264747421	0.023	0.007	0.00322392270603877	3	AT1G07050
4938	2.01497674417318e-07	1.31595793077543	0.041	0.016	0.00344198327439663	3	AT1G14280
4939	2.08214647987254e-07	0.70192952684039	0.179	0.121	0.00355672261691828	3	AT4G37300
4941	2.09198532374226e-07	0.768442733597494	0.136	0.085	0.00357352933001653	3	AT2G36080
4942	3.396607289063e-07	1.07174470058684	0.057	0.027	0.00580208457117742	3	AT4G01670
4943	3.45419207947479e-07	0.636517893705455	0.162	0.107	0.00590045091015883	3	AT5G10350
4944	4.0375442372869e-07	0.805037755542288	0.1	0.058	0.00689693306613349	3	AT4G37470
4946	4.09466876202694e-07	0.572113528223715	0.174	0.117	0.00699451317929442	3	AT2G16400
4947	4.2427677991841e-07	0.899595034030015	0.085	0.047	0.00724749595456628	3	AT5G59780
4948	4.30060575488358e-07	0.788435788205158	0.1	0.058	0.00734629475049213	3	AT1G13700
4949	4.32865097911032e-07	0.897628484738217	0.095	0.054	0.00739420160251625	3	AT1G23390
4953	5.5818568255226e-07	0.79481992094975	0.161	0.109	0.0095349278293577	3	AT1G69530
4954	5.59588744136671e-07	0.627249711494332	0.147	0.095	0.00955889492734262	3	AT1G19000
4955	5.80808390439484e-07	0.621935557649312	0.176	0.119	0.00992136892548726	3	AT1G67970
5611	0	3.8520684497591	0.859	0.176	0	4	AT4G24350
5612	4.28586217069825e-211	4.59492865343291	0.337	0.031	7.32110975998674e-207	4	AT5G44430
5613	9.85876887484598e-178	3.73989595272889	0.396	0.056	1.68407489920119e-173	4	AT5G44420
[truncated: 1,115 more rows]
