# Supplementary material for: snRNA‐Seq Unveils Cell‐Type‐Specific Immune Dynamics in Arabidopsis During Pinewood Nematode Infection
Source: Mol Plant Pathol. 2025 Aug 18;26(8):e70136. doi: 10.1111/mpp.70136 (PMC12361641; doi:10.1111/mpp.70136)
Supplement: Supplementary file 12 — Table S5: The list of genes used in the immune response scoring. [file MPP-26-e70136-s011.xlsx]

## Sheet: immune gene scoring bx_up_gene
	p_val	avg_log2FC	pct.1	pct.2	p_val_adj
AT1G14880	0	2.4861167555151	0.616	0.158	0
AT2G14560	5.98465230929104e-279	1.58159803633251	0.667	0.27	1.0222983074731e-274
AT2G25510	6.91232309338224e-235	0.933268547724785	0.906	0.701	1.18076303081155e-230
AT1G35710	4.97203716093421e-183	0.694497028009074	0.937	0.819	8.49323387830782e-179
AT5G42530	5.1145398673972e-175	0.785742361496551	0.901	0.761	8.73665700148789e-171
AT4G39260	9.45054291138595e-154	1.35105433244484	0.588	0.318	1.61434174012295e-149
AT1G03850	1.86496921127136e-153	3.94363768948724	0.183	0.014	3.18574040669374e-149
AT5G56870	2.90503086970573e-151	2.41573161621597	0.269	0.057	4.96237373163132e-147
AT3G56400	6.78687499008662e-129	1.39800101623048	0.467	0.22	1.1593339858066e-124
AT4G02380	1.98439261652091e-128	0.791070576009981	0.776	0.531	3.38973946754103e-124
AT1G67980	9.87924083640294e-127	4.13457219166962	0.154	0.012	1.68757191967435e-122
AT1G13470	5.81171606035905e-124	1.17548884968912	0.551	0.302	9.92757337430533e-120
AT1G80920	2.99780852563684e-112	1.51877977282509	0.359	0.146	5.12085652349285e-108
AT1G02920	5.06010166815112e-107	1.93433983693735	0.251	0.073	8.64366566953574e-103
AT2G32680	6.67947131748001e-105	1.19207994310163	0.46	0.232	1.14098729045193e-100
AT2G26560	9.37290619662864e-103	0.706854180627125	0.649	0.389	1.6010798365081e-98
AT1G72150	2.6486764593139e-99	1.01317065820747	0.553	0.332	4.52446912780001e-95
ATCG01130	5.90112851701102e-93	1.55532349052953	0.315	0.13	1.00803077327582e-88
AT4G02520	1.71437798043384e-92	0.623312571139011	0.768	0.548	2.92850046617708e-88
AT5G20250	5.1738587722505e-92	1.0574246951461	0.506	0.291	8.8379855547583e-88
AT5G24530	4.78430587637165e-90	0.775026710667331	0.704	0.507	8.17255129801806e-86
AT1G31580	7.60616879425152e-87	0.69715549330517	0.757	0.585	1.29928575343404e-82
AT2G30600	2.49792360665895e-85	1.00484776645918	0.506	0.302	4.26695310489482e-81
AT2G14610	1.31448365121523e-84	4.41330843130444	0.097	0.005	2.24540097300586e-80
AT2G18660	2.50905380106412e-79	1.08426471745007	0.301	0.125	4.28596570297772e-75
AT3G01290	3.58791230321017e-79	0.65749583090053	0.692	0.494	6.12887179634362e-75
AT1G51890	4.54123785686158e-79	2.79557137267639	0.118	0.016	7.75734250709096e-75
AT4G31800	1.21743699151068e-77	1.11543822281652	0.39	0.204	2.07962586889854e-73
AT4G23260	3.88657396216538e-74	0.913471931055192	0.411	0.22	6.6390456421709e-70
AT5G21940	4.20255122799045e-72	1.58192322099929	0.233	0.089	7.17879800765329e-68
AT4G14400	1.1695440599298e-71	0.50337890439636	0.699	0.483	1.99781516317208e-67
AT4G15760	1.36678769503682e-71	2.73489843416021	0.115	0.018	2.33474674066189e-67
AT2G15042	2.991921610749e-69	0.669255483674471	0.637	0.44	5.11080049548144e-65
AT2G41090	9.45591421805241e-69	0.969609270715444	0.454	0.277	1.61525926672771e-64
ATCG00170	5.40326432192118e-68	1.17887588063792	0.374	0.206	9.22985611470577e-64
AT2G05520	1.50937699787618e-67	0.756888080988634	0.578	0.39	2.5783177877721e-63
AT2G40750	8.85135838303286e-67	1.58547211347293	0.207	0.075	1.51198903898967e-62
AT2G29350	3.80954009904303e-63	1.99035720349176	0.168	0.053	6.50745639718531e-59
AT5G13080	4.7517432152521e-63	8.54707573967466	0.062	0	8.11692776029364e-59
AT1G21130	1.9262911899724e-62	0.630322550717881	0.586	0.399	3.29049061071085e-58
AT1G13340	4.36679729183509e-61	1.45033325080362	0.189	0.067	7.4593631339127e-57
AT3G28210	3.01458568315579e-60	1.83442383206882	0.149	0.043	5.14951526396672e-56
ATCG00180	8.40398048448064e-59	1.26074459052357	0.277	0.135	1.43556794635898e-54
AT3G28540	9.60856455019613e-59	1.96588230544821	0.127	0.031	1.6413349964645e-54
AT3G48360	1.05094753399544e-58	0.665039027404157	0.545	0.362	1.795228577571e-54
AT2G29460	1.43568024665932e-58	3.76611716477093	0.075	0.006	2.45242899734345e-54
AT4G35180	5.86609673271706e-58	2.85562116952753	0.094	0.015	1.00204664388273e-53
AT5G25250	4.22490802015577e-57	0.792784081594659	0.455	0.287	7.21698788003008e-53
AT2G33830	7.47615178844709e-57	0.930679837865017	0.376	0.216	1.27707624850253e-52
AT3G22235	2.53584068415473e-56	1.15191276362449	0.238	0.105	4.33172305667312e-52
AT1G22890	7.50770392914084e-55	2.17604742594829	0.113	0.026	1.28246598517584e-50
AT3G28510	1.77850120530705e-54	8.50159296988065	0.053	0	3.0380357589055e-50
AT1G09500	2.61790866222121e-53	4.25793757990496	0.062	0.004	4.47191157680626e-49
AT4G36850	2.93112268465088e-53	1.82193990118577	0.144	0.045	5.00694376992063e-49
AT5G14120	2.902424068609e-52	0.816008843458751	0.408	0.251	4.9579207939979e-48
AT5G44568	8.12971391044973e-52	0.895159171588672	0.332	0.184	1.38871773018302e-47
AT1G66700	1.0864337771528e-50	4.23110510008369	0.059	0.003	1.85584617813241e-46
AT5G07100	3.31141848217356e-50	0.844946077973875	0.35	0.201	5.65656505124887e-46
AT1G79680	6.35070963767211e-50	2.01888495720742	0.116	0.031	1.08482822030715e-45
ATCG00380	1.68276252618551e-48	1.04817583785191	0.277	0.146	2.87449494723009e-44
AT1G21250	1.06631468820162e-46	0.769794712740473	0.418	0.268	1.82147875038601e-42
AT4G35770	1.08471156342232e-46	1.23950737519442	0.215	0.1	1.85290429263801e-42
AT4G19370	1.93129202988219e-46	3.07988469757925	0.068	0.009	3.29903304544476e-42
AT1G72060	7.34557846883581e-46	0.987164748801885	0.29	0.158	1.25477171404653e-41
AT2G32240	8.63934519720032e-46	0.858963532346384	0.343	0.202	1.47577294658576e-41
ATCG00190	3.74798751930688e-45	1.03759849257023	0.282	0.155	6.40231228048002e-41
AT5G52750	4.12443687822977e-45	0.729255268989605	0.41	0.263	7.04536307539209e-41
AT3G63380	1.93863973003922e-44	3.04216135124335	0.066	0.009	3.311584386853e-40
AT4G11890	2.50374773622786e-44	0.849542139886496	0.26	0.135	4.27690188302444e-40
AT1G58190	4.08901375695113e-44	1.99351	0.1	0.026	6.98485329962391e-40
AT1G10070	1.11153028503264e-43	1.6431085392729	0.144	0.053	1.89871603289275e-39
AT1G47890	1.18688339257722e-43	1.88074451714411	0.101	0.027	2.02743421120041e-39
AT4G37370	1.44306807576826e-43	2.0321284724461	0.107	0.03	2.46504888702735e-39
AT5G13180	6.26790482356234e-43	1.54936998088047	0.135	0.048	1.07068350196092e-38
AT3G47480	1.77352542838051e-42	1.68280848169965	0.115	0.036	3.02953613675959e-38
AT5G39610	2.51314450144134e-42	2.03482772106758	0.092	0.023	4.2929534373621e-38
AT3G45130	8.61946319334832e-42	3.04035633339261	0.06	0.007	1.47237670268776e-37
AT3G13790	3.90703201851743e-41	2.45999068266448	0.074	0.014	6.67399209403147e-37
AT1G28190	4.32026883806272e-41	1.92126818667612	0.095	0.025	7.37988322917874e-37
AT5G39670	1.34890637543466e-40	1.87538970709717	0.101	0.029	2.30420187051748e-36
AT3G29240	1.62875938963779e-40	1.80867636029976	0.109	0.034	2.78224678937927e-36
AT2G39400	1.76629786350763e-40	1.84600079951953	0.115	0.037	3.01719001044374e-36
AT5G03380	8.28806295978776e-40	1.13781834931516	0.24	0.128	1.41576691479095e-35
AT3G26830	2.45692306057894e-39	2.92565693901969	0.063	0.01	4.19691597208094e-35
AT2G19190	5.43760314660878e-39	1.53497159922766	0.105	0.032	9.28851369503712e-35
AT3G22231	1.1302427491986e-38	1.5589274523425	0.123	0.044	1.93068066418105e-34
AT5G08790	6.66574133271979e-38	0.912413157597535	0.241	0.13	1.1386419344552e-33
AT1G22400	1.82086865988959e-37	1.17253210455643	0.196	0.096	3.11040784482339e-33
AT2G46330	2.05284647664003e-37	0.995197872272763	0.226	0.119	3.50667235139649e-33
AT3G57460	5.98089694915416e-37	0.746829818836679	0.244	0.131	1.02165681685451e-32
AT1G54410	2.83357847539891e-36	0.634810152091069	0.461	0.325	4.84031875167642e-32
AT4G27450	5.63151361105354e-36	1.04488281687365	0.194	0.095	9.61975155040165e-32
AT2G43820	8.26788429506946e-36	2.17706376627978	0.074	0.017	1.41231999528376e-31
AT1G62300	2.51568539886593e-35	2.06654906101777	0.08	0.021	4.29729379834278e-31
AT3G50770	4.29645394679472e-35	2.35162579876394	0.068	0.015	7.33920263191474e-31
AT5G42830	4.50562558858707e-35	0.90910982654898	0.189	0.092	7.69650963042444e-31
AT3G18250	2.00635838395329e-34	4.27405724526824	0.039	0.002	3.42726139146901e-30
AT3G57240	2.34929095933576e-34	0.933854091986305	0.203	0.104	4.01305881673734e-30
AT4G39270	5.93156194589945e-34	2.1388976619866	0.071	0.017	1.01322941159854e-29
AT4G39950	1.92403940942863e-33	1.79904071173445	0.109	0.04	3.28664411918599e-29
AT2G30140	2.11108016552941e-33	1.24124420968477	0.149	0.066	3.60614713875734e-29
AT1G64400	3.05643251896067e-33	1.67279293221798	0.084	0.025	5.22099802888862e-29
AT1G16420	3.69338886164592e-33	2.73057138052324	0.055	0.009	6.30904685346357e-29
AT4G11170	7.47995042619729e-33	2.43325584011749	0.062	0.013	1.27772513180302e-28
AT4G18250	8.35677621010984e-33	0.978811193033382	0.185	0.093	1.42750451221096e-28
AT1G51270	1.34802498557272e-32	0.932470624610408	0.22	0.121	2.30269628035531e-28
AT3G54640	4.15185739643663e-32	1.64210782217769	0.131	0.056	7.09220280459304e-28
AT5G40780	4.37712163865501e-32	0.955971216675271	0.198	0.103	7.47699918315049e-28
AT2G05540	4.997223499989e-32	4.83748658443975	0.034	0.001	8.53625718268121e-28
AT3G57520	5.99378701155926e-32	0.653935036243308	0.33	0.211	1.02385869731455e-27
AT5G38900	6.86385779444256e-32	2.73234794250097	0.054	0.009	1.17248418844668e-27
AT1G13520	1.07304691236838e-31	8.05366717684294	0.03	0	1.83297873570767e-27
AT2G20670	1.20172793994741e-31	0.804131435621346	0.31	0.201	2.05279166701816e-27
AT5G51070	1.60889683935629e-31	0.841573473859433	0.345	0.232	2.74831758098841e-27
AT4G10500	1.8266832839798e-31	2.43078274895569	0.058	0.012	3.12034038569429e-27
AT1G21240	8.4197202168843e-31	1.26842344799959	0.139	0.062	1.43825660744818e-26
AT1G06760	1.2577913137776e-30	1.79877837347408	0.079	0.023	2.14855912219489e-26
AT2G30550	2.09620207636571e-30	2.03959199163122	0.066	0.016	3.58073238684791e-26
AT2G38860	4.80231213975663e-30	1.24230137083606	0.175	0.091	8.20330959713228e-26
AT1G52200	1.20916826150188e-29	0.981710140930594	0.187	0.099	2.06550122429751e-25
AT4G35110	2.7007353441655e-29	1.87269468288647	0.079	0.024	4.61339611490351e-25
AT4G23700	4.09612317861466e-29	2.50362889220899	0.057	0.012	6.99699761370957e-25
AT5G27420	5.46906335639208e-29	0.886991520170449	0.186	0.098	9.34225402538895e-25
AT4G39940	6.6402962175652e-29	1.48993903178102	0.115	0.048	1.13429539988449e-24
AT2G24120	1.09967831353409e-28	1.2583531625208	0.114	0.047	1.87847049517894e-24
AT3G44300	3.17948447372748e-28	7.46519873262025	0.027	0	5.43119537802128e-24
ATCG01110	3.37255550916463e-28	1.17953964648395	0.133	0.061	5.76099932075503e-24
AT1G14250	4.09944579553347e-28	1.25984338604854	0.116	0.049	7.00267330793027e-24
AT3G09390	5.67404569425381e-28	0.520132823942197	0.404	0.286	9.69240485492436e-24
AT3G60420	1.85492396378325e-27	0.890943649819319	0.229	0.137	3.16858111493454e-23
AT3G13950	1.98789974061254e-27	1.18363705066073	0.122	0.054	3.39573033691434e-23
AT3G28930	2.59656597633504e-27	0.820114234726819	0.253	0.157	4.43545400077552e-23
AT3G22460	2.67686761198808e-27	0.87449573209211	0.202	0.114	4.57262525479804e-23
AT4G15610	4.11433033825455e-27	2.48818205062109	0.041	0.006	7.02809908380642e-23
AT1G32350	4.55217168618865e-27	7.10863363606087	0.026	0	7.77601967434745e-23
AT1G56120	1.14926918950129e-26	0.997580851546922	0.159	0.082	1.9631816295061e-22
AT1G28330	1.74623776081239e-26	1.06816393110858	0.152	0.077	2.98292334301972e-22
ATCG00660	3.20991383471053e-26	1.31872629460197	0.108	0.046	5.48317481245253e-22
AT3G54150	3.24424040085322e-26	1.2647740044339	0.131	0.062	5.54181145273747e-22
ATCG00160	3.58720086640442e-26	1.13299706054692	0.129	0.06	6.12765651999202e-22
AT2G24850	4.20635439480699e-26	1.09408681487442	0.144	0.072	7.1852945772093e-22
AT3G45300	4.95168931961446e-26	1.16769737260339	0.135	0.065	8.45847569576541e-22
AT3G28580	5.59722452570693e-26	1.91078835499998	0.073	0.023	9.56117893481258e-22
AT2G28630	6.02147580166405e-26	2.68058324469157	0.042	0.007	1.02858849644025e-21
AT2G45220	6.51114072622605e-26	7.6055713889848	0.025	0	1.11223305885393e-21
AT1G68520	7.60270756575587e-26	0.721774266385241	0.269	0.173	1.29869450638242e-21
AT1G05010	1.08880299135445e-25	0.669300875182455	0.259	0.163	1.85989326983166e-21
AT4G01720	1.15644823056713e-25	1.18352565510038	0.112	0.049	1.97544486745477e-21
AT1G15520	1.44950023688805e-25	3.57787726594853	0.034	0.004	2.47603630465217e-21
AT5G25260	1.46848891508606e-25	1.69719979418414	0.076	0.026	2.50847276475001e-21
AT1G25220	3.62065891867307e-25	0.975398929703724	0.178	0.099	6.18480956487734e-21
AT1G26380	3.33039534079124e-24	4.34117144112678	0.027	0.001	5.6889813211396e-20
AT1G21120	3.33737083293376e-24	1.94552641555663	0.05	0.011	5.70089685681745e-20
AT5G25910	8.09436507033782e-24	1.57489368381442	0.07	0.024	1.38267944131511e-19
AT3G51860	8.8232230871903e-24	1.12372772390116	0.128	0.063	1.50718296775385e-19
AT4G16680	9.78278447353655e-24	1.55981172760212	0.077	0.028	1.67109524376951e-19
AT3G51440	1.02548025307626e-23	2.47059623931513	0.042	0.008	1.75172536830486e-19
AT2G05380	1.93501304136414e-23	0.638313701280834	0.331	0.232	3.30538927725823e-19
AT3G60140	2.57052462978525e-23	6.99652326973933	0.022	0	4.39097017259917e-19
AT1G25440	3.12540792824115e-23	0.832519748011339	0.207	0.126	5.33882182302153e-19
AT5G07440	3.60689113670206e-23	1.53489409539779	0.076	0.028	6.16129143971446e-19
AT1G71030	3.77163969674211e-23	1.00201802617324	0.144	0.075	6.44271492997487e-19
AT1G76960	5.92640243446234e-23	0.907078315265287	0.152	0.081	1.01234806385486e-18
AT3G09010	8.43118542058153e-23	1.26851906172681	0.088	0.036	1.44021509354374e-18
AT4G25110	9.26897672664018e-23	1.37662697890879	0.083	0.033	1.58332660444467e-18
AT2G38230	1.52467161708991e-22	1.1988296451206	0.104	0.047	2.60444405631298e-18
AT3G09940	4.08086935932949e-22	1.77779896981856	0.064	0.021	6.97094103960664e-18
AT3G04720	5.25162506799157e-22	1.14331327119499	0.106	0.049	8.97082594114319e-18
AT1G18570	5.89245944312111e-22	1.07380770696913	0.142	0.076	1.00654992207395e-17
AT2G22430	1.20165373569118e-21	0.585688555606838	0.334	0.24	2.05266491130767e-17
AT5G11210	1.37817929293915e-21	6.70701665254435	0.02	0	2.35420586819866e-17
AT2G13810	1.37858728303037e-21	7.01102283943445	0.02	0	2.35490279687248e-17
AT1G61560	1.73450593460494e-21	2.2231563469682	0.043	0.01	2.96288303749216e-17
AT2G24550	2.295675761619e-21	0.578721275576947	0.323	0.231	3.92147333599758e-17
AT1G02220	3.0421027235854e-21	2.94063351154305	0.031	0.004	5.19651987242858e-17
AT4G27740	4.11465935457116e-21	0.84688599035354	0.15	0.082	7.02866110947846e-17
AT2G45170	4.11789195571869e-21	0.719740061991911	0.22	0.14	7.03418303875866e-17
AT5G20960	4.61823257357895e-21	4.08337368365913	0.024	0.001	7.88886488218756e-17
AT3G20440	9.17387571468882e-21	2.51400803798899	0.034	0.006	1.56708144958314e-16
AT1G66670	9.39170567894498e-21	1.00213253032353	0.118	0.059	1.60429116407738e-16
AT3G10020	1.96873565006374e-20	0.864514502423301	0.143	0.078	3.36299423743889e-16
AT4G38540	2.01157283812744e-20	1.24779456045464	0.081	0.033	3.43616872208928e-16
AT1G32700	2.11655511079851e-20	0.54116269348085	0.269	0.181	3.61549944026601e-16
AT1G78830	2.72300964155677e-20	0.741124254272159	0.203	0.127	4.65144506970727e-16
AT5G64810	2.99364382339339e-20	2.26440707523452	0.039	0.009	5.11374237912059e-16
ATCG00790	3.7380781625483e-20	0.780231906606959	0.186	0.113	6.38538511726501e-16
AT2G04400	4.2380046685585e-20	1.07606978503402	0.12	0.062	7.23935957483164e-16
AT2G31020	4.5031975594425e-20	1.38384539080635	0.07	0.026	7.69236207103968e-16
AT1G23710	6.27587452166222e-20	0.598179382442988	0.279	0.193	1.07204488579034e-15
AT5G57655	7.83293534484203e-20	0.611813850688097	0.282	0.197	1.33802201560592e-15
AT4G19700	8.24502214599142e-20	1.75620894040562	0.046	0.012	1.40841468297825e-15
ATCG00740	9.90531063684512e-20	0.627592202990756	0.297	0.212	1.69202516298588e-15
AT4G24690	1.02416784857132e-19	0.708316724484601	0.201	0.126	1.74948351892953e-15
AT4G21380	1.18921702915111e-19	0.759484072438481	0.174	0.104	2.03142052919593e-15
AT5G03350	1.29035483793765e-19	1.58492017619265	0.057	0.019	2.20418413416509e-15
AT1G03290	1.30019469752526e-19	0.862833468848245	0.135	0.073	2.22099258231264e-15
AT5G56550	1.39942115582853e-19	1.78477809260239	0.05	0.015	2.39049121838629e-15
AT1G02450	1.43090999327382e-19	6.5169137691644	0.018	0	2.44428045051034e-15
AT3G46690	2.00484615618652e-19	2.75948407243848	0.029	0.004	3.42467820399781e-15
AT2G15390	3.0674068056784e-19	0.768730860660293	0.169	0.101	5.23974430545984e-15
ATCG00500	3.08785168067407e-19	0.631631591099955	0.244	0.164	5.27466824092744e-15
AT1G69490	4.44931348936296e-19	0.860931360209573	0.147	0.084	7.60031730252982e-15
AT3G12220	4.88445003908068e-19	1.24904054879761	0.078	0.033	8.34361755675762e-15
AT3G25010	5.15821723699309e-19	0.535684829887787	0.206	0.13	8.8112666842316e-15
AT5G62740	1.24122115400615e-18	1.22277674032455	0.081	0.035	2.12025397527331e-14
AT2G43570	1.34494606169524e-18	1.95212915038088	0.041	0.011	2.2974368625878e-14
AT1G72900	1.35946132862493e-18	0.516525443369346	0.29	0.204	2.3222318415571e-14
AT1G53625	1.93271515526635e-18	2.26528703564051	0.037	0.009	3.30146402822599e-14
AT2G35980	2.02899741690011e-18	6.38953446268818	0.017	0	3.46593338754877e-14
AT5G46050	3.07546822187986e-18	0.808414028261413	0.144	0.082	5.25351481661517e-14
AT5G61010	3.62126057615097e-18	0.991503388715021	0.105	0.053	6.18583731618109e-14
AT1G15790	3.66854241547564e-18	1.0984355136564	0.09	0.042	6.26660415411549e-14
AT5G59670	3.84120619475438e-18	0.557988991995299	0.223	0.145	6.56154842187943e-14
AT4G11070	3.93665649137138e-18	6.3213629600466	0.017	0	6.72459661856059e-14
AT3G20670	6.15357664891091e-18	1.82964514385588	0.052	0.017	1.05115396316696e-13
AT3G30775	6.51767539157417e-18	3.47150330947446	0.022	0.002	1.1133493103887e-13
AT5G22300	6.82644004488721e-18	1.89586093073413	0.043	0.012	1.16609248846763e-13
AT4G36670	9.49044466526103e-18	0.711749950207394	0.162	0.097	1.62115775771989e-13
AT5G41020	1.05899952245038e-17	1.1363468686911	0.083	0.038	1.80898298424975e-13
AT5G38990	1.35675761868715e-17	1.33240123149904	0.068	0.027	2.31761336424138e-13
AT3G46530	1.68667394201465e-17	0.624598349264138	0.198	0.127	2.88117642774943e-13
AT3G49601	1.77902674281104e-17	1.04220449468272	0.098	0.049	3.03893348206982e-13
AT4G01037	2.38385591965871e-17	2.22032526133045	0.031	0.006	4.07210268196101e-13
AT3G61860	2.78464575960686e-17	0.591030458212836	0.237	0.162	4.75673188656044e-13
AT5G47730	3.51495259515529e-17	1.10118495977559	0.084	0.039	6.00424202304426e-13
AT5G57220	3.55100648647533e-17	1.71838905134112	0.048	0.015	6.06582928019716e-13
AT2G30770	3.63908229720936e-17	3.63395319035462	0.023	0.003	6.21628038009303e-13
AT5G09290	3.8430161011512e-17	1.13362354053533	0.081	0.037	6.56464010398648e-13
AT2G16600	5.43095913231599e-17	0.566756121471914	0.228	0.154	9.27716438982217e-13
AT5G44990	5.57931133908951e-17	6.20005666382446	0.016	0	9.5305796294327e-13
AT1G61120	5.62345651926918e-17	3.37359291881915	0.024	0.003	9.60598842621561e-13
AT3G26210	5.6931172068496e-17	0.965270250068943	0.1	0.05	9.72498281274048e-13
AT5G26690	6.19992519847754e-17	2.16894053945402	0.033	0.007	1.05907122240393e-12
AT4G13510	7.59763134658081e-17	1.20846890364066	0.07	0.03	1.29782738662293e-12
AT1G75750	9.75078256924456e-17	0.754189772768968	0.111	0.059	1.66562867847836e-12
AT1G18390	1.00616570915948e-16	0.726668469612962	0.166	0.103	1.71873226438622e-12
AT2G30750	1.08284860928597e-16	6.70701665254435	0.015	0	1.8497219943823e-12
AT3G23550	1.50243769671097e-16	0.894678878196977	0.095	0.047	2.56646407352167e-12
AT4G08555	1.91692586669841e-16	2.18039813805399	0.032	0.007	3.27449276549422e-12
AT2G26400	2.10099849440548e-16	6.81011014550845	0.015	0	3.58892562814343e-12
AT1G33960	2.1145674667529e-16	1.68653903964333	0.041	0.012	3.6121041467073e-12
AT5G59680	2.33395167211244e-16	1.27696884068814	0.065	0.027	3.98685624630247e-12
AT2G38290	2.60287119691871e-16	0.76209657548999	0.17	0.107	4.44622457857655e-12
AT5G24200	2.72531517616361e-16	1.08271326019102	0.056	0.021	4.65538338392268e-12
AT1G02360	3.12843433521087e-16	3.63395319035462	0.019	0.002	5.3439915314072e-12
AT2G26980	4.62537359974237e-16	0.538789938574058	0.287	0.211	7.90106318307992e-12
AT4G31210	6.17765161821877e-16	1.30116909088548	0.063	0.026	1.05526644942413e-11
AT5G41260	7.07717422502761e-16	0.616133943357964	0.177	0.113	1.20892290111922e-11
AT1G65970	7.90775621828819e-16	6.22514764478729	0.015	0	1.35080291720799e-11
AT1G15670	8.42001997667135e-16	1.80497545659722	0.04	0.012	1.438307812415e-11
AT1G21920	1.00879262442057e-15	0.576135898456775	0.208	0.139	1.72321956103521e-11
AT2G19480	1.05647889760301e-15	0.725552244779351	0.143	0.085	1.80467725288546e-11
AT1G09480	1.17038100947099e-15	3.07766003246474	0.019	0.002	1.99924484037835e-11
AT1G21110	1.20148898073308e-15	2.43491125629556	0.026	0.005	2.05238347688825e-11
AT1G33030	1.534297006084e-15	6.06760636780081	0.014	0	2.6208861457927e-11
AT1G48210	1.65636373319229e-15	1.34717517447225	0.057	0.023	2.82940052903907e-11
AT3G50470	2.17355811479517e-15	1.08337368365913	0.081	0.039	3.71287197169311e-11
AT1G05570	2.49596563684699e-15	0.645074331975044	0.171	0.11	4.26360850086203e-11
AT5G40720	2.50522261647862e-15	1.00971664193382	0.093	0.048	4.27942127346877e-11
AT5G10980	2.57570531448557e-15	0.968872414215453	0.1	0.053	4.39981981820425e-11
AT3G51330	2.68137647114284e-15	1.18986211785181	0.07	0.032	4.58032728800619e-11
AT2G29470	2.97713855065371e-15	6.06760636780081	0.014	0	5.08554807222667e-11
AT1G69890	3.05470681958543e-15	0.532829624247873	0.238	0.167	5.21805018921582e-11
AT3G24420	3.23305217016623e-15	1.46384266907139	0.054	0.021	5.52269971707796e-11
AT2G30870	3.4702167948555e-15	0.557898761521763	0.271	0.199	5.92782432897216e-11
AT2G47190	5.02051351971428e-15	1.49115536693517	0.045	0.015	8.57604119437594e-11
AT3G25020	5.41709524281551e-15	0.612791377233886	0.154	0.096	9.25348209377745e-11
AT2G33080	5.77703786362309e-15	6.01102283943445	0.014	0	9.86833607864097e-11
AT3G15356	7.34510033473143e-15	1.02911888940908	0.083	0.041	1.25469003917882e-10
AT5G22570	9.29853085021587e-15	2.3367930006162	0.023	0.004	1.58837503983388e-10
AT1G13530	1.12104366469162e-14	5.95212915038088	0.013	0	1.91496678802622e-10
AT3G46370	1.2393340788433e-14	0.967559190950483	0.087	0.045	2.11703047348013e-10
AT5G04040	1.35396879826774e-14	0.678467108709609	0.142	0.087	2.31284950120095e-10
AT1G67120	1.49167542313466e-14	0.660213624559954	0.138	0.084	2.54807995779862e-10
AT3G26470	1.57645721296053e-14	1.92958658172979	0.03	0.007	2.69290421117918e-10
AT1G30820	1.59943798623223e-14	1.43296870805547	0.043	0.015	2.7321599680819e-10
AT5G22270	1.7803312283599e-14	1.44904365671413	0.066	0.03	3.04116180428438e-10
AT1G24100	1.83135416960707e-14	1.01363038214007	0.121	0.071	3.1283191925228e-10
AT2G40095	2.05590301101218e-14	0.88840355277049	0.084	0.042	3.511893523411e-10
AT1G78600	2.21684309724488e-14	0.828590115970715	0.118	0.069	3.78681137871371e-10
AT4G02390	2.64556670275778e-14	1.4573644586313	0.035	0.01	4.51915704165084e-10
AT3G55560	2.75774180097517e-14	1.50126	0.046	0.017	4.71077454442579e-10
AT3G13433	2.99066660356468e-14	1.53317660109865	0.042	0.014	5.10865669220918e-10
AT5G27760	3.13494041372073e-14	1.18334542210433	0.07	0.033	5.35510521471775e-10
AT1G36622	3.93267256230744e-14	0.956978550042273	0.075	0.036	6.71779127093357e-10
AT2G31060	5.52335540215625e-14	1.40033351359492	0.048	0.018	9.4349956979633e-10
AT4G37010	6.28522727034683e-14	2.26246927099303	0.026	0.005	1.07364252232065e-09
AT1G65610	8.19547177537707e-14	5.92175550133736	0.012	0	1.39995048866991e-09
AT2G31945	8.19547177537707e-14	5.89072860571673	0.012	0	1.39995048866991e-09
AT2G39518	8.19611566507635e-14	6.09508710422292	0.012	0	1.40006047790834e-09
AT5G08610	8.21114838060316e-14	1.65893277403683	0.038	0.012	1.40262836637463e-09
AT1G64065	8.69981431002143e-14	0.975090298824188	0.075	0.037	1.48610228043786e-09
AT2G01930	1.0974896983216e-13	0.642552158610053	0.157	0.101	1.87473190267296e-09
AT2G04450	1.14671335308434e-13	1.0538590373447	0.053	0.022	1.95881574973867e-09
AT1G07820	1.25628092430253e-13	1.47408185357623	0.049	0.019	2.14597907489359e-09
AT4G13850	1.29580177150918e-13	1.01500635335294	0.087	0.046	2.21348858609198e-09
AT1G26420	1.59083119557526e-13	5.8590197459894	0.012	0	2.71745784828166e-09
AT5G44480	1.59085758445516e-13	5.92175550133736	0.012	0	2.71750292576631e-09
AT2G25440	1.59781594374659e-13	1.34557978745157	0.05	0.02	2.72938919510792e-09
AT4G20010	1.7290106379676e-13	1.57070004374485	0.041	0.014	2.95349597177625e-09
AT4G30990	1.77994427091364e-13	0.802585648936585	0.126	0.076	3.04050080357468e-09
AT1G79690	1.96600407464915e-13	0.761350833588594	0.115	0.067	3.35832816031568e-09
AT2G36320	2.04128805942823e-13	1.01855651211985	0.08	0.041	3.4869282631153e-09
AT2G18690	2.28875344860622e-13	0.537793521726866	0.185	0.125	3.90964864090914e-09
AT5G05730	2.42604837142722e-13	0.76434748435752	0.164	0.108	4.14417582807198e-09
AT5G38710	3.04421234497908e-13	1.19987190426208	0.062	0.028	5.20012352769326e-09
AT5G46350	3.15667053359264e-13	2.67094739783682	0.02	0.003	5.39222460548295e-09
AT5G54810	3.37430884135337e-13	0.726845555650207	0.201	0.142	5.76399436279983e-09
AT3G13810	3.61655857466068e-13	0.926345124610644	0.08	0.041	6.17780535723537e-09
AT2G19800	3.74400035078636e-13	3.53709165110203	0.015	0.001	6.39550139921325e-09
AT5G13370	3.78732339507402e-13	1.20319091454859	0.057	0.025	6.46950582346545e-09
AT3G26440	4.67401481309998e-13	1.55869810729141	0.045	0.017	7.98415210373738e-09
AT1G17330	5.11920170320243e-13	0.930214373952436	0.08	0.041	8.74462034941039e-09
AT3G56710	5.57751654949614e-13	0.952129150380877	0.086	0.046	9.5275137698493e-09
AT4G09770	5.995868639988e-13	5.75948407243848	0.012	0	1.02421428108275e-08
AT5G13330	5.99605306859315e-13	5.82659826829702	0.012	0	1.02424578517708e-08
AT5G39050	6.12927771469365e-13	2.19904389085139	0.024	0.005	1.04700321922397e-08
AT1G21400	6.1886837877363e-13	1.05940588669895	0.075	0.038	1.05715096462111e-08
AT2G44370	6.22014600017532e-13	2.97597589233524	0.017	0.002	1.06252533974995e-08
AT3G16220	6.68594836864886e-13	0.570700043744853	0.198	0.138	1.1420937003326e-08
AT2G26440	6.98202817803128e-13	0.851647757333043	0.082	0.043	1.1926700533713e-08
AT2G36950	7.34957085686953e-13	1.38554517897458	0.043	0.016	1.25545369377045e-08
AT2G32690	9.00125669895258e-13	0.59139807065995	0.179	0.122	1.53759466931508e-08
AT1G47970	9.31378587027406e-13	1.15566254446601	0.052	0.022	1.59098090236022e-08
AT1G74360	9.95443128682543e-13	0.948481373365732	0.091	0.051	1.70041595241552e-08
AT3G01970	1.01725661646346e-12	1.86312414432213	0.03	0.008	1.73767775224288e-08
AT3G55470	1.03740653726782e-12	0.853243485870419	0.105	0.062	1.77209784696089e-08
AT4G19160	1.14871806238356e-12	0.557673873359261	0.242	0.178	1.9622401941636e-08
AT1G19250	1.16439970799059e-12	6.22514764478729	0.011	0	1.98902758118952e-08
AT5G18270	1.3277023759461e-12	3.34444657315964	0.016	0.002	2.26798119859112e-08
AT5G01540	1.70759934654727e-12	1.25168943223979	0.051	0.022	2.91692120377205e-08
AT3G15840	1.74533660306448e-12	0.513523179963629	0.213	0.152	2.98138398535474e-08
AT2G04030	1.79728599402698e-12	1.06106352193404	0.061	0.029	3.07012393499689e-08
AT5G23240	1.84875796539779e-12	0.847971919089585	0.097	0.056	3.15804835649251e-08
AT4G39980	1.97460138017939e-12	0.915370600370759	0.116	0.071	3.37301407762244e-08
AT1G74590	2.26106068589312e-12	5.7247186542778	0.011	0	3.86234386364263e-08
AT1G15380	2.26119560323123e-12	5.98187649377493	0.011	0	3.86257432943959e-08
AT2G30620	2.34255725891623e-12	1.15905845432952	0.061	0.029	4.00155630968071e-08
AT3G22060	2.39170857712562e-12	0.717214808789756	0.162	0.11	4.08551659144599e-08
AT4G03510	2.7938709070756e-12	0.803937670885846	0.095	0.054	4.77249028346653e-08
AT1G65040	3.1687158830181e-12	0.744780609268879	0.119	0.073	5.41280047137152e-08
AT3G48000	3.19698818666918e-12	0.672211522692854	0.121	0.074	5.46109522046829e-08
AT3G45290	3.48310157421033e-12	0.598982324882794	0.147	0.096	5.94983410906608e-08
AT3G12740	3.69350682983376e-12	0.548420376202682	0.203	0.145	6.30924836672203e-08
AT3G19260	4.27643248388774e-12	1.01352969504502	0.082	0.045	7.30500196897704e-08
AT1G05680	4.39213498503334e-12	6.20005666382446	0.011	0	7.50264498143395e-08
AT2G03760	5.34654056175594e-12	1.35738562886714	0.04	0.015	9.1329605875915e-08
AT3G55970	5.68722488010953e-12	3.28999878913726	0.017	0.002	9.71491754020309e-08
AT2G23680	6.46081466919326e-12	0.562158633744254	0.195	0.138	1.10363636179159e-07
AT4G27830	6.80115069300201e-12	1.05735748472095	0.067	0.034	1.1617725613786e-07
AT2G39420	6.86621226528892e-12	0.63781423960339	0.206	0.149	1.17288637915665e-07
AT1G23390	8.61911930458709e-12	0.881739822489478	0.08	0.043	1.47231795960957e-07
AT5G65660	9.02101750722823e-12	0.703450037524153	0.101	0.06	1.54097021058473e-07
AT1G78030	9.82048428679939e-12	1.65934740115303	0.032	0.011	1.67753512587107e-07
AT5G46080	1.10328919233883e-11	1.30576610499558	0.045	0.018	1.88463859835319e-07
AT5G26742	1.18886631466179e-11	0.545450718706271	0.181	0.126	2.03082143870528e-07
AT4G28390	1.21320840895869e-11	1.61812822319294	0.031	0.01	2.07240260418323e-07
AT1G06180	1.22687466007019e-11	2.31202509546726	0.021	0.004	2.0957472943319e-07
AT3G21690	1.2583093156954e-11	0.971237973328582	0.063	0.031	2.14944397307089e-07
AT3G60120	1.31134823334438e-11	2.30827296060615	0.021	0.005	2.24004505219886e-07
AT5G25350	1.41189175419589e-11	0.525993942218702	0.191	0.135	2.41179349451742e-07
AT5G28630	1.42453258390892e-11	1.5115565589949	0.039	0.015	2.43338655983322e-07
AT4G05070	1.58262834312461e-11	0.518612610430966	0.21	0.153	2.70344573572546e-07
AT5G09330	1.58305425541074e-11	0.70950095520892	0.118	0.074	2.70417327909262e-07
AT3G24080	1.65403126930007e-11	0.883290274052879	0.068	0.035	2.82541621421838e-07
AT4G37390	1.6578220094759e-11	5.92175550133736	0.01	0	2.83189155658674e-07
AT1G74080	1.65782204483324e-11	5.8590197459894	0.01	0	2.83189161698415e-07
AT1G77210	1.70373376594016e-11	1.51654427369795	0.032	0.011	2.91031801897898e-07
AT3G15500	1.78077153829491e-11	0.95812789100232	0.063	0.031	3.04191394171537e-07
AT3G11840	1.83398287198112e-11	0.839471349611415	0.097	0.058	3.13280954191815e-07
AT1G16090	2.03288618832888e-11	1.10824835229816	0.058	0.028	3.47257618690339e-07
AT1G80300	2.09543698325835e-11	1.14210009402495	0.059	0.029	3.57942545480191e-07
ATCG00810	2.57567188238523e-11	0.676932105838506	0.131	0.085	4.39976270949045e-07
AT4G20110	2.89528195595374e-11	0.738647782951825	0.095	0.056	4.94572063716019e-07
AT5G14180	3.22177452522951e-11	5.61509416310331	0.01	0	5.50343524399705e-07
AT3G26500	3.60911390711448e-11	1.18794208747965	0.05	0.023	6.16508837613295e-07
AT5G46780	4.18881379957309e-11	0.680532731043659	0.111	0.069	7.15533173243076e-07
AT2G07708	4.37882831310167e-11	0.915531996717306	0.07	0.037	7.47991452444027e-07
AT5G50200	4.53517545055886e-11	1.28809507866852	0.039	0.015	7.74698670464465e-07
AT3G59820	5.42113547352125e-11	0.986894568541554	0.052	0.024	9.260383615869e-07
AT3G15518	5.43531020144911e-11	1.5402313586326	0.03	0.01	9.28459688611538e-07
AT1G80160	6.26284228092901e-11	5.57662001528867	0.01	0	1.06981871842829e-06
AT3G13435	6.26290443569288e-11	5.57662001528867	0.01	0	1.06982933570506e-06
AT4G37990	6.26326534540752e-11	6.3213629600466	0.01	0	1.06989098630251e-06
AT2G43000	6.40286498901882e-11	3.26025144574321	0.013	0.001	1.09373739742419e-06
AT4G04960	6.56411318442928e-11	1.32016917012255	0.04	0.016	1.12128181416421e-06
AT2G32180	8.41042267057595e-11	1.74567827291345	0.026	0.007	1.43666840058778e-06
AT3G21790	9.05835376337061e-11	1.08193649771173	0.057	0.028	1.54734798985897e-06
AT1G60730	1.13561808639653e-10	1.8696669901889	0.023	0.006	1.93986281518255e-06
AT1G10417	1.23877397323817e-10	1.29821929594223	0.039	0.016	2.11607370108544e-06
AT4G35750	1.27496652378945e-10	0.517192093664328	0.184	0.132	2.17789781593714e-06
AT5G18780	1.36306750975366e-10	1.0138060469357	0.062	0.031	2.3283919201612e-06
AT5G48590	1.37925341102235e-10	0.860412981289261	0.072	0.039	2.35604067670838e-06
AT2G07727	1.47132522239167e-10	1.29316606821594	0.041	0.017	2.51331774488945e-06
AT1G33840	1.87302987174141e-10	0.851496787274385	0.064	0.033	3.19950962690868e-06
ATCG00670	2.08776493140571e-10	0.551933998696251	0.152	0.104	3.56632005582724e-06
AT1G08050	2.2428760971313e-10	1.13616109801856	0.045	0.02	3.83128094911968e-06
AT4G32480	2.61083047789569e-10	0.85532671738394	0.08	0.046	4.45982062234142e-06
AT2G31570	2.74544886069524e-10	0.789399650342768	0.087	0.051	4.68977574383962e-06
AT5G11920	2.98385130721448e-10	1.20115669822079	0.042	0.018	5.09701480298378e-06
AT2G27660	3.01809058628165e-10	0.682827986144724	0.105	0.065	5.15550233948632e-06
AT3G59940	3.03550494068938e-10	0.675797921933625	0.106	0.067	5.1852495396856e-06
AT4G26600	3.1072324690705e-10	1.61292306406168	0.023	0.007	5.30777450366622e-06
AT3G26680	3.19519481776899e-10	1.23710610909535	0.043	0.019	5.45803178771298e-06
AT4G17500	3.27979545761907e-10	0.633812309045893	0.124	0.081	5.60254660070489e-06
AT5G19120	3.61220409292225e-10	1.05748215052711	0.055	0.027	6.17036703152979e-06
AT1G65690	3.66687691026908e-10	0.604450061102649	0.104	0.065	6.26375913812165e-06
AT3G16460	3.83477907173153e-10	1.95212915038088	0.02	0.005	6.5505696103318e-06
AT1G21100	4.015945509776e-10	2.98187649377493	0.013	0.002	6.86003811979936e-06
AT1G33055	4.26273961587381e-10	2.49961694568337	0.015	0.002	7.28161181183565e-06
AT2G25200	4.66656583208127e-10	1.39182870389399	0.033	0.012	7.97142775436123e-06
AT1G05300	4.75422130631557e-10	1.93420724238361	0.021	0.005	8.12116083544826e-06
AT1G35230	5.00276096491833e-10	1.34610503413189	0.035	0.013	8.54571628027349e-06
AT3G13065	5.10531333494565e-10	0.767160268714114	0.085	0.05	8.72089623875416e-06
AT2G36770	5.95882918970847e-10	2.55159122079715	0.014	0.002	1.017887202186e-05
AT2G44290	6.2060497251511e-10	0.583327117284654	0.138	0.093	1.06011741405031e-05
AT5G26180	6.27224163211131e-10	0.826598268297018	0.067	0.037	1.07142431559725e-05
AT3G03470	6.66243492060563e-10	0.992206589756212	0.058	0.03	1.13807713313785e-05
AT5G17860	7.52767050110624e-10	1.67382798789377	0.026	0.008	1.28587667499897e-05
AT4G21120	7.66927561880091e-10	1.13167857071159	0.038	0.016	1.31006566120357e-05
AT5G67420	8.16813754086574e-10	0.740078673265888	0.095	0.058	1.39528125473069e-05
AT2G45030	1.10934218115721e-09	1.40464135507838	0.032	0.012	1.89497831385275e-05
AT1G51860	1.19770205427403e-09	1.58475808473235	0.027	0.009	2.04591464911089e-05
AT2G39210	1.25510606097444e-09	1.00103875086182	0.048	0.023	2.14397217335654e-05
AT1G03210	1.42734648631068e-09	0.674546435977928	0.099	0.062	2.4381932679159e-05
AT3G23560	1.43329291640724e-09	2.36716664965972	0.015	0.002	2.44835095980685e-05
AT5G07830	1.45032280215844e-09	0.675462878959316	0.105	0.067	2.47744141064704e-05
AT4G00700	1.51818397865276e-09	0.739135427046678	0.077	0.045	2.59336187233464e-05
AT3G10500	1.56634644266935e-09	0.759484072438481	0.084	0.05	2.67563299336779e-05
AT5G38250	1.57936307665419e-09	1.2061042169272	0.035	0.014	2.69786800754069e-05
AT2G37770	1.6558611241243e-09	3.43755597755112	0.011	0.001	2.82854197222912e-05
AT1G72330	1.7033653956711e-09	0.944933648976673	0.055	0.028	2.90968876888538e-05
AT1G35580	1.84892703322297e-09	0.705752088500691	0.101	0.064	3.15833715815148e-05
AT2G29990	1.89416198737848e-09	1.02043516377179	0.048	0.023	3.23560750683991e-05
AT1G13990	2.03144516188865e-09	0.52694709369649	0.13	0.087	3.4701146255382e-05
AT2G03980	2.22979341753156e-09	1.13046639163939	0.036	0.015	3.80893311582742e-05
AT4G18170	2.34964812575717e-09	2.52244487513763	0.013	0.002	4.0136689284184e-05
AT4G02450	2.87540877109269e-09	0.610645646861733	0.113	0.074	4.91177326278054e-05
AT3G54090	3.0573165767493e-09	2.24163576757586	0.015	0.003	5.22250817640315e-05
AT1G33390	3.08266102589167e-09	0.769767045700341	0.079	0.047	5.26580156442815e-05
AT2G02160	3.15725965772629e-09	0.667024486442007	0.099	0.063	5.39323094732806e-05
AT1G48320	3.21366222796121e-09	0.616526118596438	0.116	0.077	5.48957781780334e-05
AT5G45100	3.48424394795793e-09	0.966413376387124	0.055	0.029	5.95178551190174e-05
AT4G37120	3.78197355719818e-09	0.573845423034878	0.126	0.085	6.46036723040593e-05
AT2G25735	4.88950850937338e-09	0.572449825694812	0.119	0.079	8.35225843571161e-05
AT2G21060	4.98757396929966e-09	2.50467017340966	0.012	0.002	8.51977385435768e-05
AT2G40110	5.12890747395993e-09	0.883416400296862	0.064	0.036	8.76119974701835e-05
AT1G80820	5.20212963591172e-09	1.41779272272969	0.02	0.006	8.8862778440644e-05
ATCG00360	5.23892304225095e-09	0.853827076769073	0.065	0.036	8.94912834077307e-05
AT5G28500	5.26485598644123e-09	1.05841394352009	0.047	0.023	8.99342699603891e-05
AT5G46920	6.21409356636131e-09	1.9278816041342	0.017	0.004	0.000106149146300584
AT3G02150	6.74694029384601e-09	1.13472056365935	0.039	0.018	0.000115251234099478
AT4G13250	7.03298040663344e-09	0.510452526003661	0.138	0.096	0.000120137371306112
AT3G49210	7.65135171108193e-09	1.05973812446747	0.043	0.02	0.000130700389928701
ATCG00770	7.89339865481945e-09	0.703791255753785	0.099	0.064	0.000134835035821626
AT3G43240	8.06534460386958e-09	1.07203861411607	0.044	0.021	0.0001377722165233
AT1G30860	8.42060542460686e-09	1.7960099484636	0.02	0.006	0.000143840781863134
AT1G65190	8.42163344916792e-09	0.986076482304215	0.047	0.024	0.000143858342578686
AT1G33520	8.91790817877133e-09	1.28227775207321	0.034	0.015	0.000152335707509772
AT4G27410	9.56719145698059e-09	0.659495362287553	0.096	0.061	0.000163426764468143
AT4G25070	9.70358119368995e-09	0.517621786903808	0.108	0.071	0.000165756573950612
AT5G45140	9.78951627545684e-09	1.01102283943445	0.042	0.02	0.000167224517017354
AT2G16900	1.03574292368876e-08	1.45617165571847	0.029	0.011	0.000176925606224513
AT4G14450	1.08138697612798e-08	0.754648426418003	0.06	0.033	0.000184722523262181
AT1G10580	1.20023106931412e-08	1.18532832667391	0.035	0.016	0.000205023471260237
AT3G50810	1.24188483117327e-08	1.56181408051326	0.027	0.01	0.000212138766861018
AT1G45332	1.25330017667036e-08	1.69901021341217	0.02	0.006	0.000214088736178831
AT5G48180	1.25336174966656e-08	1.0480982089116	0.049	0.025	0.000214099254078042
AT3G59880	1.4298893786675e-08	1.72080360427442	0.019	0.006	0.000244253703663982
AT1G78410	1.42991166720653e-08	1.90321954989993	0.017	0.004	0.000244257510992219
ATCG01120	1.45555207344572e-08	1.45058265784736	0.026	0.009	0.000248637405185997
AT2G20610	1.56771744647122e-08	0.666726931518628	0.108	0.072	0.000267797494206214
AT1G01340	1.58647424696819e-08	0.747988433600651	0.067	0.039	0.000271001530867107
AT1G56240	1.70301198366855e-08	2.53709165110203	0.014	0.003	0.000290908507050261
AT1G69070	1.70697259141659e-08	0.83250923078663	0.059	0.032	0.000291585058065782
AT1G08880	1.82682227765092e-08	1.44424287267836	0.039	0.018	0.000312057781468331
AT1G10140	1.94756750295034e-08	1.02768018338805	0.041	0.019	0.000332683480853977
AT3G22600	1.9617739218621e-08	1.11849	0.038	0.017	0.000335110221332484
AT5G60100	2.0049685581874e-08	1.32574672227974	0.028	0.011	0.000342488729109571
AT1G29600	2.12629320069022e-08	1.40464135507838	0.03	0.012	0.000363213404541904
AT5G48470	2.21156136225015e-08	2.28143677563384	0.014	0.003	0.000377778911899571
AT3G22942	2.33880305000717e-08	0.857971656556529	0.059	0.033	0.000399514337002226
AT5G66010	2.37409580394766e-08	1.27095133440042	0.032	0.014	0.00040554304523034
AT3G59100	2.52113661720654e-08	1.3799906900173	0.027	0.01	0.000430660556951221
AT3G44720	2.68124519018081e-08	0.591953586136551	0.107	0.071	0.000458010303386686
AT3G46600	2.70156224932514e-08	0.620923241905504	0.086	0.054	0.00046148086342972
AT3G47540	2.74939396401007e-08	1.08513128189587	0.044	0.022	0.000469651476932201
AT1G52160	2.95809730770221e-08	0.90917700519633	0.048	0.025	0.000505302182101691
AT4G37520	2.96623878853897e-08	0.645467812146825	0.051	0.027	0.000506692909858227
AT2G38870	3.08058820566608e-08	2.19498567427704	0.017	0.004	0.00052622607729188
AT3G18680	3.19549341089895e-08	0.741362054164056	0.073	0.044	0.000545854184449759
AT2G29720	3.201385643811e-08	0.874961289858417	0.049	0.026	0.000546860695675796
AT1G61490	3.26327599806695e-08	1.76770457924345	0.019	0.005	0.000557432805989797
AT2G16500	3.52770841604757e-08	0.540441304431477	0.131	0.092	0.000602603151629246
AT4G03420	3.73577911568639e-08	0.531911411996353	0.108	0.073	0.000638145788541548
AT2G25670	3.77392276879472e-08	0.670235717295767	0.097	0.064	0.000644661487365514
AT4G28460	4.16938571640681e-08	2.68909474454708	0.012	0.002	0.000712214468076611
AT5G40690	4.48071185980739e-08	1.78939965034277	0.018	0.005	0.000765395199892298
AT5G50450	4.60727736164825e-08	0.709353583530883	0.068	0.04	0.000787015118916754
AT2G01540	4.71008124695822e-08	0.882866487943763	0.05	0.026	0.000804576078605404
AT2G16380	4.81890739045232e-08	1.25613533727098	0.027	0.011	0.000823165760437065
AT1G69530	4.84480197279647e-08	0.512814248064947	0.138	0.098	0.000827589072993094
AT5G59780	4.84609269549499e-08	0.714579716101804	0.067	0.039	0.000827809554244454
AT4G15260	4.85467079370203e-08	1.04788813318631	0.031	0.013	0.000829274864980181
AT3G23510	5.02147503376729e-08	1.49115536693517	0.023	0.008	0.000857768365268128
AT3G49240	5.06030050132328e-08	2.1585800278483	0.013	0.002	0.000864400531636043
AT3G02800	5.42584034121851e-08	1.80210370637627	0.018	0.005	0.000926842047086945
AT1G78210	5.43329364171532e-08	1.07570383549941	0.036	0.017	0.000928115219877811
AT1G28210	5.59901107009136e-08	1.32231241387546	0.026	0.01	0.000956423070993005
AT5G44585	5.80899445782177e-08	1.31405531320016	0.035	0.016	0.000992292433285114
AT1G80180	5.84685200167238e-08	0.810773301135336	0.057	0.032	0.000998759258925676
AT1G72680	6.22566065975081e-08	0.987318578843177	0.045	0.023	0.00106346735389863
AT5G20400	7.13600710067206e-08	0.928593635920087	0.041	0.021	0.0012189727329368
AT2G21440	7.36754301082603e-08	0.817828058669285	0.065	0.039	0.0012585236971093
AT4G27010	7.39997333002462e-08	1.19568618171537	0.029	0.012	0.0012640634442348
AT5G39020	7.43652739279259e-08	0.657245878507744	0.077	0.047	0.00127030760923683
AT4G21390	7.48432253517759e-08	1.12349756869286	0.033	0.015	0.00127847197545904
AT3G49620	7.49865545866883e-08	0.924907681645852	0.045	0.023	0.00128092032544981
AT4G03450	7.580416552567e-08	0.898613641053875	0.046	0.024	0.0012948867555095
AT3G07350	7.61871781823741e-08	0.751216456454881	0.07	0.043	0.00130142937771131
AT2G44480	8.07382258318257e-08	0.947359906233005	0.039	0.019	0.00137917037365925
AT5G17270	8.18914101472573e-08	1.22698899161146	0.027	0.011	0.00139886906813545
AT1G76070	8.50424244349617e-08	1.75049528921123	0.017	0.005	0.00145269469419802
AT2G19570	8.64828986173668e-08	1.54166438089186	0.021	0.007	0.00147730087418186
AT3G26220	9.68531051531443e-08	0.591030458212837	0.089	0.058	0.00165444474222601
AT1G77840	1.07769649459966e-07	1.23314930168803	0.03	0.013	0.00184092115207514
AT1G29418	1.10741888118469e-07	1.00103875086182	0.038	0.019	0.00189169293283969
AT4G14746	1.12517940712134e-07	0.735661563001534	0.065	0.038	0.00192203146324468
AT3G26230	1.13914952108977e-07	0.649896856834434	0.092	0.061	0.00194589521192555
AT1G56145	1.16712177247106e-07	0.938582618542928	0.043	0.022	0.00199367741173506
AT5G24890	1.21995686475755e-07	0.518352120503748	0.106	0.072	0.00208393031637885
AT4G39670	1.2411242357273e-07	0.570801012708808	0.106	0.073	0.00212008841946937
AT3G13780	1.24849299833636e-07	0.942075485716954	0.039	0.019	0.00213267573975817
AT1G21310	1.32665412510117e-07	0.710975800935767	0.122	0.086	0.00226619057649782
AT3G60690	1.33562755874672e-07	1.23471635363607	0.029	0.013	0.00228151899585115
AT4G20860	1.57815637467379e-07	0.648579584808369	0.081	0.052	0.00269580671921776
AT1G61420	1.71733969932556e-07	0.740749721766846	0.068	0.042	0.00293355967438792
AT3G26670	1.71955136947361e-07	0.713969413186112	0.089	0.059	0.00293733764933483
AT1G61260	1.76752765123182e-07	0.775350477897502	0.073	0.045	0.00301929073383419
AT5G45800	1.83844638601169e-07	0.549071228818633	0.147	0.108	0.00314043411658517
AT1G12210	1.83980450974841e-07	1.55981172760212	0.018	0.006	0.00314275406355224
AT2G03440	1.85614115148186e-07	0.826598268297018	0.051	0.029	0.00317066031496131
AT4G23160	1.88915214403123e-07	0.807295129901394	0.061	0.036	0.00322704969243415
AT3G05160	2.05375418939806e-07	0.562533281023595	0.102	0.07	0.00350822290632976
AT1G69200	2.26050010739687e-07	1.95212915038088	0.014	0.004	0.00386138628345533
AT1G16500	2.26735622494373e-07	1.92355999818411	0.014	0.004	0.00387309790344888
AT1G05675	2.35753056731214e-07	0.878666988439855	0.049	0.027	0.00402713371508259
AT4G25900	2.38721940684764e-07	0.597912858326049	0.11	0.077	0.00407784819077714
AT2G43850	2.40166590256392e-07	0.513430521052058	0.117	0.082	0.00410252569475969
AT1G80830	2.53188078270731e-07	1.6209232419055	0.017	0.005	0.00432495875302063
ATCG00750	2.53499312628231e-07	0.547048775680207	0.111	0.077	0.00433027525831544
AT5G26860	2.54795327700635e-07	1.18430259250991	0.03	0.013	0.00435241378778225
AT1G01910	2.55542651575139e-07	0.731506907230795	0.064	0.039	0.00436517957420653
ATCG00780	2.56488322058684e-07	0.535794846483581	0.111	0.077	0.00438133351740644
AT5G07710	2.58057840402123e-07	1.36716664965972	0.021	0.008	0.00440814402974907
AT5G55920	2.6372408263333e-07	0.952129150380877	0.045	0.024	0.00450493477954254
AT2G25000	2.68606096920734e-07	1.22343117219827	0.028	0.012	0.00458832934759997
AT3G60480	2.69443648561514e-07	1.72973672904443	0.015	0.004	0.00460263640472779
AT1G17745	2.7932882432734e-07	0.815924766782565	0.068	0.042	0.00477149497715962
AT5G61940	2.8106540263296e-07	1.50102239639451	0.021	0.008	0.00480115920777623
AT2G32650	2.85113846507969e-07	1.35104698429644	0.025	0.01	0.00487031472604913
AT5G12930	2.87564957281498e-07	2.24163576757586	0.012	0.002	0.00491218460028255
AT5G15700	2.93594282009522e-07	0.852593476829962	0.046	0.025	0.00501517752528666
AT1G26270	3.04432311888812e-07	0.714437592661546	0.056	0.033	0.00520031275168468
AT4G34881	3.0533896408875e-07	0.745084693377865	0.067	0.041	0.00521580018456403
AT1G60870	3.18974246792417e-07	0.874961289858417	0.05	0.028	0.00544871808370807
AT1G62200	3.42314993656475e-07	0.661832664542625	0.068	0.042	0.00584742472163991
AT3G51650	3.70967648992392e-07	0.957911502974883	0.035	0.017	0.00633686938008805
AT3G23010	3.73662800654723e-07	0.77745061896793	0.055	0.032	0.00638290796078397
AT5G58290	3.8031011400898e-07	0.566804314743655	0.088	0.059	0.0064964573675014
AT5G17380	3.84504132362773e-07	0.902376115183777	0.046	0.025	0.00656809958902089
AT3G17170	3.90518930977488e-07	0.693230519116288	0.069	0.043	0.00667084437895744
AT5G15870	3.92626111873614e-07	1.52329	0.021	0.008	0.00670683924302507
AT3G04060	3.98063552704983e-07	1.26459691601917	0.026	0.011	0.00679972160730652
AT1G30680	4.00857429208995e-07	0.946460400294185	0.036	0.018	0.00684744660574805
AT1G07520	4.08222713176704e-07	1.12431012576356	0.033	0.016	0.00697326038648445
AT2G44670	4.25995763385958e-07	0.974324896495073	0.036	0.018	0.00727685963015894
AT1G66100	4.35998396929588e-07	0.749739753692053	0.064	0.039	0.00744772461635123
AT3G12570	4.36343695785849e-07	1.07411967475949	0.03	0.014	0.00745362301141387
AT1G80190	4.4389352549632e-07	0.81837776149205	0.048	0.026	0.00758258920252813
AT1G35210	4.51629482839153e-07	0.625478645251111	0.068	0.042	0.00771473482585841
AT2G32250	4.6810385308244e-07	0.656673266854705	0.072	0.046	0.00799615001835423
AT4G27860	4.71039050423469e-07	0.818545996002285	0.051	0.029	0.0080462890593337
AT3G14990	4.86630065490317e-07	0.594577145762793	0.047	0.026	0.00831261477870559
AT4G04800	4.90247807732457e-07	1.03111744652771	0.034	0.017	0.00837441305168583
AT1G17665	4.91093793272134e-07	1.92516210278061	0.014	0.004	0.00838886417667459
AT1G48570	5.00301579108075e-07	1.17452157171732	0.023	0.009	0.00854615157432414
AT5G19230	5.28601048197427e-07	1.12534872973562	0.035	0.018	0.00902956310530845
AT4G24230	5.29447690951013e-07	0.614747403087001	0.07	0.044	0.00904402545682521
AT1G77660	5.36730472455679e-07	0.866737659150233	0.045	0.025	0.0091684299304879
AT3G61180	5.64106682262085e-07	0.74318226010938	0.062	0.038	0.00963607034640093
AT5G14105	5.66078066610638e-07	1.44516916166099	0.02	0.007	0.00966974553384293
AT1G56110	5.71793029650718e-07	0.609868053396508	0.079	0.052	0.00976736853249356
AT1G68990	5.78318152186986e-07	0.649843928464589	0.073	0.047	0.00987883067565809
AT5G17760	5.79357282068443e-07	0.890313142779121	0.053	0.03	0.00989658109229314
