# Supplementary material for: snRNA‐Seq Unveils Cell‐Type‐Specific Immune Dynamics in Arabidopsis During Pinewood Nematode Infection
Source: Mol Plant Pathol. 2025 Aug 18;26(8):e70136. doi: 10.1111/mpp.70136 (PMC12361641; doi:10.1111/mpp.70136)
Supplement: Supplementary file 13 — Table S6: List of differentially expressed transcription factors. [file MPP-26-e70136-s013.xlsx]

## Sheet: MC
Locus	Gene Type	Description	Other Name(Type)	Keywords
AT5G49520	protein_coding	Encodes WRKY48; a member of the WRKY Transcription Factor. WRKY48 is a stress- and pathogen-induced transcriptional activator that represses plant basal defense. The mRNA is cell-to-cell mobile.	ARABIDOPSIS THALIANA WRKY DNA-BINDING PROTEIN 48;ATWRKY48;WRKY DNA-BINDING PROTEIN 48;WRKY48	defense response to bacterium;positive regulation of DNA-templated transcription;response to bacterium;nucleus;DNA binding;DNA-binding transcription factor activity;transcription cis-regulatory region binding;LP.04 four leaves visible stage;LP.06 six leaves visible stage;LP.08 eight leaves visible stage;LP.10 ten leaves visible stage;LP.12 twelve leaves visible stage;flowering stage;petal differe…
AT4G31800	protein_coding	Pathogen-induced transcription factor. Binds W-box sequences in vitro. Forms protein complexes with itself and with WRKY40 and WRKY60. Constitutive expression of WRKY18 enhanced resistance to P. syringae; but its coexpression with WRKY40 or WRKY60 made plants more susceptible to both P. syringae and B. cinerea. WRKY18, WRKY40, and WRKY60 have partially redundant roles in response to the hemibiotr…	ARABIDOPSIS THALIANA WRKY DNA-BINDING PROTEIN 18;ATWRKY18;WRKY DNA-BINDING PROTEIN 18;WRKY18	defense response to bacterium;defense response to fungus;regulation of defense response;regulation of defense response to virus by host;response to molecule of bacterial origin;response to salicylic acid;regulation of DNA-templated transcription;cytoplasm;nucleus;DNA-binding transcription factor activity;identical protein binding;protein binding;sequence-specific DNA binding;LP.02 two leaves visi…
AT3G49530	protein_coding	Transcription factor that serves as a molecular link between cold signals and pathogen resistance responses. Undergoes proteolytic processing triggered by cold-induced changes in membrane fluidity.It relocates from the plasma membrane to the nucleus in response to ER stress. NAC062 is phosphorylated by SnRK2.8 at Thr-142.	ANAC062;NAC domain containing protein 62;NAC062;NTL6;NTM1 (NAC WITH TRANSMEMBRANE MOTIF 1)-LIKE 6	cellular response to cold;defense response to other organism;positive regulation of endoplasmic reticulum unfolded protein response;regulation of DNA-templated transcription;nucleus;plasma membrane;DNA binding;DNA-binding transcription factor activity;transcription cis-regulatory region binding;LP.02 two leaves visible stage;LP.04 four leaves visible stage;LP.06 six leaves visible stage;LP.08 eig…
AT3G56400	protein_coding	Member of WRKY Transcription Factor; Group III. Function as activator of SA-dependent defense genes and a repressor of JA-regulated genes. WRKY70-controlled suppression of JA-signaling is partly executed by NPR1.	ARABIDOPSIS THALIANA WRKY DNA-BINDING PROTEIN 70;ATWRKY70;WRKY DNA-BINDING PROTEIN 70;WRKY70	camalexin biosynthetic process;indole glucosinolate biosynthetic process;induced systemic resistance, jasmonic acid mediated signaling pathway;cellular response to hypoxia;defense response to bacterium;defense response to fungus;negative regulation of DNA-templated transcription;negative regulation of leaf senescence;regulation of defense response;response to jasmonic acid;response to salicylic a…
AT4G25470	protein_coding	Encodes a member of the DREB subfamily A-1 of ERF/AP2 transcription factor family (CBF2). The protein contains one AP2 domain. There are six members in this subfamily; including CBF1, CBF2, and CBF3. This gene is involved in response to low temperature, abscisic acid, and circadian rhythm. Overexpressing this gene leads to increased freeze tolerance and induces the expression level of 85 cold-ind…	ATCBF2;C-REPEAT/DRE BINDING FACTOR 2;CBF2;DRE/CRT-BINDING PROTEIN 1C;DREB1C;FREEZING TOLERANCE QTL 4;FTQ4	cold acclimation;response to cold;regulation of DNA-templated transcription;nucleus;DNA-binding transcription factor activity;protein binding;transcription cis-regulatory region binding;LP.02 two leaves visible stage;LP.04 four leaves visible stage;LP.06 six leaves visible stage;LP.08 eight leaves visible stage;LP.10 ten leaves visible stage;flowering stage;petal differentiation and expansion sta…
AT4G25490	protein_coding	Transcriptional activator that binds to the DRE/CRT regulatory element and induces COR (cold-regulated) gene expression increasing plant freezing tolerance. It encodes a member of the DREB subfamily A-1 of ERF/AP2 transcription factor family (CBF1). The protein contains one AP2 domain. There are six members in this subfamily; including CBF1, CBF2, and CBF3. This gene is involved in response to lo…	ATCBF1;C-REPEAT/DRE BINDING FACTOR 1;CBF1;DRE BINDING PROTEIN 1B;DREB1B	cold acclimation;positive regulation of DNA-templated transcription;response to cold;response to water deprivation;nucleus;DNA binding;DNA-binding transcription factor activity;protein binding;LP.02 two leaves visible stage;flowering stage;petal differentiation and expansion stage;plant embryo globular stage;carpel;cotyledon;flower pedicel;guard cell;hypocotyl;plant embryo;root;shoot apex;stamen;…
AT5G05410	protein_coding	Encodes a transcription factor that specifically binds to DRE/CRT cis elements (responsive to drought and low-temperature stress). Belongs to the DREB subfamily A-2 of ERF/AP2 transcription factor family (DREB2A). There are eight members in this subfamily including DREB2B. The protein contains one AP2 domain. Overexpression of transcriptional activation domain of DREB2A resulted in significant dr…	DEHYDRATION-RESPONSIVE ELEMENT BINDING PROTEIN 2;DRE-BINDING PROTEIN 2A;DREB2;DREB2A	cellular response to hypoxia;heat acclimation;regulation of DNA-templated transcription;response to UV-B;response to heat;response to hydrogen peroxide;response to water deprivation;positive regulation of DNA-templated transcription;response to heat;response to stress;nucleus;nucleus;DNA-binding transcription factor activity;protein binding;transcription cis-regulatory region binding;LP.02 two le…
AT3G15210	protein_coding	Encodes a member of the ERF (ethylene response factor) subfamily B-1 of ERF/AP2 transcription factor family (ATERF-4). The protein contains one AP2 domain. Acts as a negative regulator of JA-responsive defense gene expression and resistance to the necrotrophic fungal pathogen Fusarium oxysporum and antagonizes JA inhibition of root elongation. The mRNA is cell-to-cell mobile.	ATERF-4;ATERF4;ERF4;ETHYLENE RESPONSIVE ELEMENT BINDING FACTOR 4;RAP2.5;RELATED TO AP2 5	cellular response to hypoxia;induced systemic resistance, jasmonic acid mediated signaling pathway;negative regulation of DNA-templated transcription;negative regulation of ethylene-activated signaling pathway;regulation of DNA-templated transcription;response to abscisic acid;response to ethylene;mucilage metabolic process involved in seed coat development;negative regulation of gene expression;…
AT2G38470	protein_coding	Member of the plant WRKY transcription factor family. Regulates the antagonistic relationship between defense pathways mediating responses to P. syringae and necrotrophic fungal pathogens. Located in nucleus. Involved in response to various abiotic stresses - especially salt stress. Regulates cytochrome P450 gene CYP94B1 to control apoplastic barrier formation in roots to confer salt tolerance.	ATWRKY33;WRKY DNA-BINDING PROTEIN 33;WRKY33	camalexin biosynthetic process;cellular heat acclimation;cellular response to heat;defense response to bacterium;defense response to fungus;positive regulation of autophagy;response to cold;response to heat;response to osmotic stress;response to salt stress;response to water deprivation;systemic acquired resistance;regulation of DNA-templated transcription;nucleus;DNA-binding transcription factor…
AT1G53170	protein_coding	encodes a member of the ERF (ethylene response factor) subfamily B-1 of ERF/AP2 transcription factor family (ATERF-8). The protein contains one AP2 domain. There are 15 members in this subfamily including ATERF-3; ATERF-4, ATERF-7, and leafy petiole.	ATERF-8;ATERF8;ERF8;ETHYLENE RESPONSE ELEMENT BINDING FACTOR 4;ethylene response factor 8	ethylene-activated signaling pathway;regulation of DNA-templated transcription;regulation of DNA-templated transcription;intracellular anatomical structure;nucleus;DNA binding;DNA-binding transcription factor activity;protein binding;transcription cis-regulatory region binding;LP.02 two leaves visible stage;LP.04 four leaves visible stage;LP.06 six leaves visible stage;LP.08 eight leaves visible …
AT1G13260	protein_coding	Encodes an AP2/B3 domain transcription factor which is upregulated in response to low temperature. It contains a B3 DNA binding domain. It has circadian regulation and may function as a negative growth regulator. The mRNA is cell-to-cell mobile.	ATRAV1;EDF4;ETHYLENE RESPONSE DNA BINDING FACTOR 4;RAV1;RELATED TO ABI3/VP1 1	cellular response to hypoxia;lateral root development;leaf development;negative regulation of DNA-templated transcription;negative regulation of flower development;response to brassinosteroid;nucleus;DNA binding;DNA-binding transcription factor activity;transcription cis-regulatory region binding;LP.02 two leaves visible stage;LP.04 four leaves visible stage;LP.06 six leaves visible stage;LP.08 e…
AT4G34410	protein_coding	Encodes a member of the ERF (ethylene response factor) subfamily B-3 of ERF/AP2 transcription factor family. The protein contains one AP2 domain. There are 18 members in this subfamily including ATERF-1; ATERF-2, AND ATERF-5. Regulates programmed cell death (PCD) inhibitor genes. Involved in retarding programmed cell death under salt stress due to the regulation of processes participating in ROS …	ERF109;ETHYLENE RESPONSE FACTOR 109;RRTF1;redox responsive transcription factor 1	cell division;defense response to fungus;phloem or xylem histogenesis;regulation of L-tryptophan metabolic process;regulation of auxin mediated signaling pathway;root regeneration;regulation of DNA-templated transcription;nucleus;DNA-binding transcription factor activity;transcription cis-regulatory region binding;LP.02 two leaves visible stage;LP.04 four leaves visible stage;LP.06 six leaves vis…
AT5G54470	protein_coding	B-Box transcription factor (TF) family protein which integrates photomorphogenic signaling with defense responses by promoting flavonoid; sinapate and glucosinolate accumulation in leavees. Orchestrates the accumulation of specific light-induced metabolites and regulates resistance against pathogens and herbivores.	B-BOX DOMAIN PROTEIN 29;BBX29	cellular response to hypoxia;pollen development;regulation of DNA-templated transcription;response to cold;nucleus;DNA-binding transcription factor activity;protein binding;transcription cis-regulatory region binding;zinc ion binding;flowering stage;mature plant embryo stage;petal differentiation and expansion stage;plant embryo bilateral stage;plant embryo cotyledonary stage;carpel;collective le…
AT1G80840	protein_coding	Pathogen-induced transcription factor. Binds W-box sequences in vitro. Forms protein complexes with itself and with WRKY40 and WRKY60. Coexpression with WRKY18 or WRKY60 made plants more susceptible to both P. syringae and B. cinerea. WRKY18; WRKY40, and WRKY60 have partially redundant roles in response to the hemibiotrophic bacterial pathogen Pseudomonas syringae and the necrotrophic fungal path…	ATWRKY40;WRKY DNA-BINDING PROTEIN 40;WRKY40	defense response to bacterium;defense response to fungus;negative regulation of DNA-templated transcription;regulation of defense response;regulation of defense response to virus by host;response to molecule of bacterial origin;response to salicylic acid;response to wounding;negative regulation of DNA-templated transcription;nucleus;DNA-binding transcription factor activity;protein binding;transc…
AT5G24590	protein_coding	Member of NAc protein family. Interacts with turnip crinkle virus (TCV) capsid protein. Transcription factor involved in regulating the defense response of Arabidopsis to TCV.	ANAC091;ANAC91;Arabidopsis NAC domain containing protein 91;NAC091;TCV-INTERACTING PROTEIN;TIP	cellular response to hypoxia;defense response to virus;positive regulation of defense response to virus by host;response to molecule of bacterial origin;response to virus;viral process;nucleus;DNA binding;DNA-binding transcription factor activity;protein binding;transcription cis-regulatory region binding;transcription coactivator activity;LP.02 two leaves visible stage;LP.04 four leaves visible …
AT5G08780	protein_coding	winged-helix DNA-binding transcription factor family protein;(source:Araport11)	N/A	chromosome condensation;negative regulation of DNA recombination;nucleosome assembly;nucleolus;nucleus;double-stranded DNA binding;nucleosomal DNA binding;guard cell,
AT3G24520	protein_coding	member of Heat Stress Transcription Factor (Hsf) family	AT-HSFC1;HEAT SHOCK TRANSCRIPTION FACTOR C1;HSFC1	cellular response to heat;regulation of transcription by RNA polymerase II;nucleus;nucleus;DNA-binding transcription factor activity;protein binding;LP.04 four leaves visible stage;LP.06 six leaves visible stage;LP.08 eight leaves visible stage;flowering stage;petal differentiation and expansion stage;carpel;cauline leaf;cotyledon;flower;flower pedicel;guard cell;hypocotyl;inflorescence meristem;…
AT5G13080	protein_coding	WRKY75 is one of several transcription factors induced during Pi deprivation. It is nuclear localized and regulated differentially during Pi starvation. RNAi mediated suppression of WRKY75 made the plants more susceptible to Pi stress as indicated by the higher accumulation of anthocyanin during Pi starvation.	ARABIDOPSIS THALIANA WRKY DNA-BINDING PROTEIN 75;ATWRKY75;WRKY DNA-BINDING PROTEIN 75;WRKY75	atrichoblast differentiation;lateral root development;negative regulation of transcription by RNA polymerase II;regulation of response to nutrient levels;nucleus;DNA-binding transcription factor activity;RNA polymerase II cis-regulatory region sequence-specific DNA binding;protein binding;transcription cis-regulatory region binding;flowering stage;carpel;endosperm;lateral root;leaf;pollen;primary…
AT2G47070	protein_coding	member of SPL gene family; encodes DNA binding proteins and putative transcription factors. All have the SBP-box, which encodes the SBP-domain, required for and sufficient for interaction with DNA.	SPL1;SQUAMOSA PROMOTER BINDING PROTEIN-LIKE 1	regulation of DNA-templated transcription;nucleus;DNA binding;DNA-binding transcription factor activity;LP.02 two leaves visible stage;LP.04 four leaves visible stage;LP.06 six leaves visible stage;LP.08 eight leaves visible stage;LP.10 ten leaves visible stage;LP.12 twelve leaves visible stage;flowering stage;mature plant embryo stage;petal differentiation and expansion stage;plant embryo bilate…
AT5G28300	protein_coding	Encodes a Ca(2+)-dependent CaM-binding protein. AtGT2L specifically targets the nucleus and possesses both transcriptional activation and DNA-binding abilities; implicating its function as a nuclear transcription factor.	ATGT2L;GT-2LIKE PROTEIN;GT2L	positive regulation of DNA-templated transcription;regulation of DNA-templated transcription;nucleus;DNA-binding transcription factor activity;calmodulin binding;cis-regulatory region sequence-specific DNA binding;LP.02 two leaves visible stage;LP.04 four leaves visible stage;LP.06 six leaves visible stage;LP.08 eight leaves visible stage;LP.10 ten leaves visible stage;LP.12 twelve leaves visible…
AT3G20310	protein_coding	Encodes a member of the ERF (ethylene response factor) subfamily B-1 of ERF/AP2 transcription factor family (ATERF-7). The protein contains one AP2 domain. Phosphorylated by PKS3 in vitro. Involved in ABA-mediated responses. Acts as a repressor of GCC boxmediated transcription together with AtSin3 and HDA19.	ATERF-7;ATERF7;ERF7;ethylene response factor 7	ethylene-activated signaling pathway;negative regulation of DNA-templated transcription;regulation of DNA-templated transcription;response to abscisic acid;response to water deprivation;intracellular anatomical structure;nucleus;DNA binding;DNA-binding transcription factor activity;protein binding;sequence-specific DNA binding;transcription cis-regulatory region binding;L mature pollen stage;LP.0…
AT3G59060	protein_coding	Encodes a novel Myc-related bHLH transcription factor; which physically associated with APRR1/TOC1 and is a member of PIF3 transcription factor family. Involved in shade avoidance. Functions as negative regulator of PhyB. Protein levels are modulated by phytochrome B. Controls the resistance to B. cinerea in a COI1- and EIN2-dependent manner.	A-PUT2;BHLHB1;PHYTOCHROME INTERACTING FACTOR 3-LIKE 6;PHYTOCHROME-INTERACTING FACTOR 5;PIF5;PIL6	ethylene biosynthetic process;red, far-red light phototransduction;regulation of auxin biosynthetic process;regulation of auxin mediated signaling pathway;regulation of DNA-templated transcription;response to brassinosteroid;response to cold;response to low fluence blue light stimulus by blue low-fluence system;nucleus;nucleus;DNA-binding transcription factor activity;promoter-specific chromatin …
AT3G54620	protein_coding	bZIP transcription factor-like protein mRNA	ARABIDOPSIS THALIANA BASIC LEUCINE ZIPPER 25;AtbZIP25;BASIC LEUCINE ZIPPER 25;BASIC LEUCINE ZIPPER O2 HOMOLOG 4;BZIP25;BZO2H4	positive regulation of DNA-templated transcription;positive regulation of seed maturation;nucleus;DNA-binding transcription factor activity;protein binding;protein heterodimerization activity;L mature pollen stage;LP.02 two leaves visible stage;LP.04 four leaves visible stage;LP.06 six leaves visible stage;LP.08 eight leaves visible stage;LP.10 ten leaves visible stage;LP.12 twelve leaves visible…
AT5G46710	protein_coding	PLATZ transcription factor family protein;(source:Araport11)	N/A	mitochondrion;nucleus;molecular_function;LP.02 two leaves visible stage;LP.04 four leaves visible stage;LP.06 six leaves visible stage;LP.08 eight leaves visible stage;LP.10 ten leaves visible stage;LP.12 twelve leaves visible stage;flowering stage;mature plant embryo stage;petal differentiation and expansion stage;plant embryo bilateral stage;plant embryo cotyledonary stage;plant embryo globular…
AT1G76590	protein_coding	PLATZ transcription factor family protein;(source:Araport11)	PLATZ2	mitochondrion;molecular_function;LP.02 two leaves visible stage;LP.04 four leaves visible stage;LP.06 six leaves visible stage;LP.08 eight leaves visible stage;LP.10 ten leaves visible stage;LP.12 twelve leaves visible stage;M germinated pollen stage;flowering stage;petal differentiation and expansion stage;plant embryo globular stage;vascular leaf senescent stage;carpel;cauline leaf;collective l…
AT4G25480	protein_coding	Encodes a member of the DREB subfamily A-1 of ERF/AP2 transcription factor family (CBF3). The protein contains one AP2 domain. There are six members in this subfamily; including CBF1, CBF2, and CBF3. This gene is involved in response to low temperature and abscisic acid.	ATCBF3;C-REPEAT BINDING FACTOR 3;CBF3;DEHYDRATION RESPONSE ELEMENT B1A;DREB1A	cold acclimation;positive regulation of gene expression;response to cold;response to water deprivation;regulation of DNA-templated transcription;nucleus;DNA-binding transcription factor activity;cis-regulatory region sequence-specific DNA binding;protein binding;transcription cis-regulatory region binding;LP.02 two leaves visible stage;LP.04 four leaves visible stage;LP.06 six leaves visible stag…
AT1G69490	protein_coding	Encodes a member of the NAC transcription factor gene family. It is expressed in floral primordia and upregulated by AP3 and PI. Its expression is associated with leaf senescence. The mRNA is cell-to-cell mobile.	ANAC029;ATNAP;Arabidopsis NAC domain containing protein 29;NAC-LIKE, ACTIVATED BY AP3/PI;NAC-like, activated by AP3/PI;NAP	flower development;fruit ripening;leaf senescence;multidimensional cell growth;embryo development ending in seed dormancy;fruit ripening;regulation of DNA-templated transcription;nucleus;DNA-binding transcription factor activity;protein binding;transcription cis-regulatory region binding;D locules established stage;LP.04 four leaves visible stage;flowering stage;petal differentiation and expansio…
AT4G17500	protein_coding	Encodes a member of the ERF (ethylene response factor) subfamily B-3 of ERF/AP2 transcription factor family (ATERF-1). The protein contains one AP2 domain. There are 18 members in this subfamily including ATERF-1; ATERF-2, AND ATERF-5. The mRNA is cell-to-cell mobile.	ATERF#100;ATERF-1;ERF-1;ERF100;ERF1A;ETHYLENE RESPONSIVE ELEMENT BINDING FACTOR 1;ethylene responsive element binding factor 1	cell division;phloem or xylem histogenesis;positive regulation of DNA-templated transcription;regulation of DNA-templated transcription;response to nematode;regulation of DNA-templated transcription;nucleus;DNA binding;DNA-binding transcription factor activity;protein binding;transcription cis-regulatory region binding;LP.02 two leaves visible stage;LP.04 four leaves visible stage;LP.06 six leave…
AT3G16770	protein_coding	Encodes a member of the ERF (ethylene response factor) subfamily B-2 of the plant specific ERF/AP2 transcription factor family (RAP2.3). The protein contains one AP2 domain. There are 5 members in this subfamily including RAP2.2 AND RAP2.12.It is localized to the nucleus and acts as a transcriptional activator through the GCC-box. It has been identified as a suppressor of Bax-induced cell death b…	ATEBP;EBP;ERF72;ETHYLENE RESPONSE FACTOR 72;ETHYLENE-RESPONSIVE ELEMENT BINDING PROTEIN;RAP2.3;RELATED TO AP2 3;ethylene-responsive element binding protein	ethylene-activated signaling pathway;heat acclimation;positive regulation of DNA-templated transcription;programmed cell death;regulation of DNA-templated transcription;response to cytokinin;response to ethylene;response to other organism;response to ethylene;response to hypoxia;response to jasmonic acid;response to nitrate starvation;cytoplasm;nucleus;plasma membrane;DNA binding;DNA-binding tran…
AT2G42380	protein_coding	Encodes a member of the BZIP family of transcription factors. Forms heterodimers with the related protein AtbZIP61. Binds to G-boxes in vitro and is localized to the nucleus in onion epidermal cells.	ATBZIP34;BZIP34;DEG7	pollen development;positive regulation of DNA-templated transcription;positive regulation of DNA-templated transcription;nucleus;nucleus;DNA binding;DNA-binding transcription factor activity;protein binding;L mature pollen stage;M germinated pollen stage;flowering stage;petal differentiation and expansion stage;carpel;flower;guard cell;pollen,
AT1G62300	protein_coding	Encodes a transcription factor WRKY6. Regulates Phosphate1 (Pho1) expression in response to low phosphate (Pi) stress. Together with WRKY28 and WRKY41 plays a role redundant to WRKY51 in the suppression of RPW8.1	ATWRKY6;WRKY6	cellular response to boron-containing substance deprivation;cellular response to phosphate starvation;negative regulation of DNA-templated transcription;nucleus;DNA-binding transcription factor activity;protein binding;transcription cis-regulatory region binding;LP.04 four leaves visible stage;LP.06 six leaves visible stage;LP.12 twelve leaves visible stage;flowering stage;petal differentiation a…
AT5G39610	protein_coding	Encodes a NAC-domain transcription factor. Positively regulates aging-induced cell death and senescence in leaves. This gene is upregulated in response to salt stress in wildtype as well as NTHK1 transgenic lines although in the latter case the induction was drastically reduced. It was also upregulated by ABA; ACC and NAA treatment, although in the latter two cases, the induction occurred relativ…	ANAC092;ARABIDOPSIS NAC DOMAIN CONTAINING PROTEIN 92;ATNAC2;ATNAC6;NAC domain containing protein 2;NAC domain containing protein 6;NAC2;NAC6;ORE1;ORESARA 1	floral organ senescence;leaf senescence;positive regulation of DNA-templated transcription;positive regulation of programmed cell death;regulation of gene expression;response to oxidative stress;response to salt stress;lateral root development;positive regulation of DNA-binding transcription factor activity;positive regulation of age-related resistance;positive regulation of leaf senescence;posit…
AT4G23810	protein_coding	member of WRKY Transcription Factor; Group III; t WRKY53 and CRK5 are antagonistic regulators of chlorophyll synthesis/degradation; senescence, and stomatal conductance.	ATWRKY53;WRKY53	defense response to bacterium;leaf senescence;positive regulation of DNA-templated transcription;regulation of defense response;response to hydrogen peroxide;response to ozone;response to salicylic acid;defense response to bacterium;regulation of jasmonic acid mediated signaling pathway;response to bacterium;response to salicylic acid;nucleus;chloroplast;nucleus;DNA binding;DNA-binding transcript…
AT3G15500	protein_coding	Encodes an ATAF-like NAC-domain transcription factor that doesn't contain C-terminal sequences shared by CUC1; CUC2 and NAM. Note: this protein (AtNAC3) is not to be confused with the protein encoded by locus AT3G29035, which, on occasion, has also been referred to as AtNAC3. The mRNA is cell-to-cell mobile.	ANAC055;ANAC55;ATNAC3;NAC domain containing protein 3;NAC domain containing protein 55;NAC055;NAC3	jasmonic acid mediated signaling pathway;response to water deprivation;regulation of DNA-templated transcription;nucleus;DNA-binding transcription factor activity;protein binding;flowering stage;petal differentiation and expansion stage;plant embryo globular stage;carpel;collective leaf structure;cultured plant cell;endosperm;flower;guard cell;petal;plant embryo;pollen;root;sepal;stamen;stem;vasc…
AT2G24690	protein_coding	Transcriptional factor B3 family protein;(source:Araport11)	N/A	biological_process;nucleus;molecular_function;guard cell,
AT1G22190	protein_coding	The gene encodes a putative transcription factor belongings to the abiotic stress-associated DREB A-6 clade. The mRNA is cell-to-cell mobile.	ERF58;RAP2.4;RAP2.4D;RELATED TO AP2.4D;WIND2;related to AP2 4	gibberellin catabolic process;response to cold;response to fungus;response to osmotic stress;response to water deprivation;negative regulation of seed germination;positive regulation of abscisic acid biosynthetic process;regulation of DNA-templated transcription;nucleus;nucleus;DNA binding;DNA-binding transcription factor activity;protein binding;sequence-specific DNA binding;transcription cis-re…
AT1G02220	protein_coding	NAC domain transcription factor which functions as a negative regulator of the TDIF-PXY module and fine-tunes TDIF signaling in vascular development. Controls the balance of xylem formation and cambial cell divisions.	ANAC003;NAC domain containing protein 3;NAC003;XVP	regulation of DNA-templated transcription;nucleus;plasma membrane;DNA-binding transcription factor activity;protein binding;transcription cis-regulatory region binding;LP.04 four leaves visible stage;LP.06 six leaves visible stage;flowering stage;petal differentiation and expansion stage;vascular leaf senescent stage;carpel;cauline leaf;collective leaf structure;cotyledon;endosperm;flower;guard c…
AT3G58680	protein_coding	One of three genes in A. thaliana encoding multiprotein bridging factor 1; a highly conserved transcriptional coactivator. May serve as a bridging factor between a bZIP factor and TBP. Its expression is developmentally regulated. The mRNA is cell-to-cell mobile.	ATMBF1B;MBF1B;MULTIPROTEIN BRIDGING FACTOR 1B	positive regulation of DNA-templated transcription;nucleus;cytoplasm;cytosol;nucleolus;nucleus;mRNA binding;protein binding;transcription coactivator activity;L mature pollen stage;LP.02 two leaves visible stage;LP.04 four leaves visible stage;LP.06 six leaves visible stage;LP.08 eight leaves visible stage;LP.10 ten leaves visible stage;LP.12 twelve leaves visible stage;M germinated pollen stage;…
AT2G40750	protein_coding	member of WRKY Transcription Factor; Group III. Together with WRKY70 positively regulates SARD1 and CBP60g expression in plant immunity.	ATWRKY54;WRKY DNA-BINDING PROTEIN 54;WRKY54	negative regulation of leaf senescence;regulation of defense response;response to salicylic acid;defense response to bacterium;defense response to fungus;regulation of DNA-templated transcription;regulation of brassinosteroid mediated signaling pathway;regulation of ethylene-activated signaling pathway;regulation of jasmonic acid mediated signaling pathway;regulation of response to osmotic stress…
AT4G18880	protein_coding	Encodes a member of Heat Stress Transcription Factor(Hsf) family that is a substrate of the MPK3/MPK6 signaling and regulates stress responses.	ARABIDOPSIS THALIANA HEAT SHOCK TRANSCRIPTION FACTOR A4A;AT-HSFA4A;HEAT SHOCK TRANSCRIPTION FACTOR A4A;HSF A4A	positive regulation of DNA-templated transcription;regulation of DNA-templated transcription;response to reactive oxygen species;cellular response to heat;regulation of transcription by RNA polymerase II;nucleus;nucleus;DNA-binding transcription factor activity;protein binding;protein homodimerization activity;transcription cis-regulatory region binding;LP.02 two leaves visible stage;LP.04 four l…
AT4G31550	protein_coding	member of WRKY Transcription Factor; Group II-d; negative regulator of basal resistance to Pseudomonas syringae.	AtWRKY11;WRKY DNA-BINDING PROTEIN 11;WRKY11	defense response to bacterium;defense response to bacterium;induced systemic resistance;regulation of DNA-templated transcription;regulation of jasmonic acid mediated signaling pathway;response to bacterium;nucleus;DNA-binding transcription factor activity;calmodulin binding;sequence-specific DNA binding;transcription cis-regulatory region binding;LP.02 two leaves visible stage;LP.04 four leaves …
AT1G74930	protein_coding	encodes a member of the DREB subfamily A-5 of ERF/AP2 transcription factor family. The protein contains one AP2 domain. There are 15 members in this subfamily including RAP2.1; RAP2.9 and RAP2.10. The mRNA is cell-to-cell mobile.	ACRE3;ACTIVATOR PROTEIN BINDING TO CMSRE-1 3;ERF018;ORA47	cell division;defense response to insect;phloem or xylem histogenesis;response to wounding;regulation of DNA-templated transcription;nucleus;DNA-binding transcription factor activity;transcription cis-regulatory region binding;LP.02 two leaves visible stage;LP.04 four leaves visible stage;LP.06 six leaves visible stage;LP.08 eight leaves visible stage;LP.10 ten leaves visible stage;LP.12 twelve l…
AT1G33760	protein_coding	Encodes a member of the DREB subfamily A-4 of ERF/AP2 transcription factor family. The protein contains one AP2 domain. There are 17 members in this subfamily including TINY. Expressed throughout the plant; involved in root growth.	ERF022;ETHYLENE RESPONSE FACTOR022	regulation of DNA-templated transcription;regulation of DNA-templated transcription;regulation of root development;nucleus;nucleus;DNA-binding transcription factor activity;LP.04 four leaves visible stage;LP.06 six leaves visible stage;LP.08 eight leaves visible stage;LP.10 ten leaves visible stage;LP.12 twelve leaves visible stage;cauline leaf;collective leaf structure;cotyledon;guard cell;seed;…
AT4G01250	protein_coding	AtWRKY22 is a member of WRKY Transcription Factor; Group II-e. It is involved in regulation of dark induced leaf senescence.	AtWRKY22;WRKY22	cellular response to hypoxia;leaf senescence;regulation of DNA-templated transcription;nucleus;nucleus;DNA-binding transcription factor activity;transcription cis-regulatory region binding;LP.02 two leaves visible stage;LP.04 four leaves visible stage;LP.06 six leaves visible stage;LP.08 eight leaves visible stage;LP.10 ten leaves visible stage;LP.12 twelve leaves visible stage;flowering stage;ma…
AT1G52890	protein_coding	encodes a NAC transcription factor whose expression is induced by drought; high salt, and abscisic acid. This gene binds to ERD1 promoter in vitro.	ANAC019;ANAC19;NAC domain containing protein 19;NAC019	response to water deprivation;regulation of DNA-templated transcription;nucleus;DNA-binding transcription factor activity;protein binding;LP.02 two leaves visible stage;LP.04 four leaves visible stage;LP.06 six leaves visible stage;LP.08 eight leaves visible stage;LP.10 ten leaves visible stage;flowering stage;mature plant embryo stage;petal differentiation and expansion stage;plant embryo bilate…
AT1G12610	protein_coding	Encodes a member of the DREB subfamily A-1 of ERF/AP2 transcription factor family (DDF1). The protein contains one AP2 domain. There are six members in this subfamily; including CBF1, CBF2, and CBF3. Overexpression of this gene results in delayed flowering and dwarfism, reduction of gibberellic acid biosynthesis, and increased tolerance to high levels of salt. This gene is expressed in all tissue…	ATDDF1;DDF1;DWARF AND DELAYED FLOWERING 1	glucosinolate metabolic process;regulation of gibberellin biosynthetic process;regulation of timing of transition from vegetative to reproductive phase;regulation of unidimensional cell growth;response to freezing;response to heat;response to salt stress;response to water deprivation;regulation of DNA-templated transcription;nucleus;DNA-binding transcription factor activity;sequence-specific DNA …

## Sheet: VC
TAIR Accession	Locus	Gene Type	Description	Other Name(Type)
Locus:2116224	AT4G34410	protein_coding	Encodes a member of the ERF (ethylene response factor) subfamily B-3 of ERF/AP2 transcription factor family. The protein contains one AP2 domain. There are 18 members in this subfamily including ATERF-1; ATERF-2, AND ATERF-5. Regulates programmed cell death (PCD) inhibitor genes. Involved in retarding programmed cell death under salt stress due to the regulation of processes participating in ROS …	ERF109;ETHYLENE RESPONSE FACTOR 109;RRTF1;redox responsive transcription factor 1
Locus:2157829	AT5G49520	protein_coding	Encodes WRKY48; a member of the WRKY Transcription Factor. WRKY48 is a stress- and pathogen-induced transcriptional activator that represses plant basal defense. The mRNA is cell-to-cell mobile.	ARABIDOPSIS THALIANA WRKY DNA-BINDING PROTEIN 48;ATWRKY48;WRKY DNA-BINDING PROTEIN 48;WRKY48
Locus:2025687	AT1G80840	protein_coding	Pathogen-induced transcription factor. Binds W-box sequences in vitro. Forms protein complexes with itself and with WRKY40 and WRKY60. Coexpression with WRKY18 or WRKY60 made plants more susceptible to both P. syringae and B. cinerea. WRKY18; WRKY40, and WRKY60 have partially redundant roles in response to the hemibiotrophic bacterial pathogen Pseudomonas syringae and the necrotrophic fungal path…	ATWRKY40;WRKY DNA-BINDING PROTEIN 40;WRKY40
Locus:2153899	AT5G24590	protein_coding	Member of NAc protein family. Interacts with turnip crinkle virus (TCV) capsid protein. Transcription factor involved in regulating the defense response of Arabidopsis to TCV.	ANAC091;ANAC91;Arabidopsis NAC domain containing protein 91;NAC091;TCV-INTERACTING PROTEIN;TIP
Locus:2091762	AT3G24520	protein_coding	member of Heat Stress Transcription Factor (Hsf) family	AT-HSFC1;HEAT SHOCK TRANSCRIPTION FACTOR C1;HSFC1
Locus:2064806	AT2G40750	protein_coding	member of WRKY Transcription Factor; Group III. Together with WRKY70 positively regulates SARD1 and CBP60g expression in plant immunity.	ATWRKY54;WRKY DNA-BINDING PROTEIN 54;WRKY54
Locus:2027171	AT1G74930	protein_coding	encodes a member of the DREB subfamily A-5 of ERF/AP2 transcription factor family. The protein contains one AP2 domain. There are 15 members in this subfamily including RAP2.1; RAP2.9 and RAP2.10. The mRNA is cell-to-cell mobile.	ACRE3;ACTIVATOR PROTEIN BINDING TO CMSRE-1 3;ERF018;ORA47
Locus:2102539	AT3G56400	protein_coding	Member of WRKY Transcription Factor; Group III. Function as activator of SA-dependent defense genes and a repressor of JA-regulated genes. WRKY70-controlled suppression of JA-signaling is partly executed by NPR1.	ARABIDOPSIS THALIANA WRKY DNA-BINDING PROTEIN 70;ATWRKY70;WRKY DNA-BINDING PROTEIN 70;WRKY70
Locus:2131834	AT4G25470	protein_coding	Encodes a member of the DREB subfamily A-1 of ERF/AP2 transcription factor family (CBF2). The protein contains one AP2 domain. There are six members in this subfamily; including CBF1, CBF2, and CBF3. This gene is involved in response to low temperature, abscisic acid, and circadian rhythm. Overexpressing this gene leads to increased freeze tolerance and induces the expression level of 85 cold-ind…	ATCBF2;C-REPEAT/DRE BINDING FACTOR 2;CBF2;DRE/CRT-BINDING PROTEIN 1C;DREB1C;FREEZING TOLERANCE QTL 4;FTQ4
Locus:2131854	AT4G25490	protein_coding	Transcriptional activator that binds to the DRE/CRT regulatory element and induces COR (cold-regulated) gene expression increasing plant freezing tolerance. It encodes a member of the DREB subfamily A-1 of ERF/AP2 transcription factor family (CBF1). The protein contains one AP2 domain. There are six members in this subfamily; including CBF1, CBF2, and CBF3. This gene is involved in response to lo…	ATCBF1;C-REPEAT/DRE BINDING FACTOR 1;CBF1;DRE BINDING PROTEIN 1B;DREB1B
Locus:2039119	AT2G46400	protein_coding	Encodes a WRKY transcription factor that contributes to the feedforward inhibition of osmotic/salt stress-dependent LR inhibition via regulation of ABA signaling and auxin homeostasis.	ATWRKY46;WRKY DNA-BINDING PROTEIN 46;WRKY46
Locus:2087065	AT3G15210	protein_coding	Encodes a member of the ERF (ethylene response factor) subfamily B-1 of ERF/AP2 transcription factor family (ATERF-4). The protein contains one AP2 domain. Acts as a negative regulator of JA-responsive defense gene expression and resistance to the necrotrophic fungal pathogen Fusarium oxysporum and antagonizes JA inhibition of root elongation. The mRNA is cell-to-cell mobile.	ATERF-4;ATERF4;ERF4;ETHYLENE RESPONSIVE ELEMENT BINDING FACTOR 4;RAP2.5;RELATED TO AP2 5
Locus:2012653	AT1G33760	protein_coding	Encodes a member of the DREB subfamily A-4 of ERF/AP2 transcription factor family. The protein contains one AP2 domain. There are 17 members in this subfamily including TINY. Expressed throughout the plant; involved in root growth.	ERF022;ETHYLENE RESPONSE FACTOR022
Locus:2114678	AT3G49530	protein_coding	Transcription factor that serves as a molecular link between cold signals and pathogen resistance responses. Undergoes proteolytic processing triggered by cold-induced changes in membrane fluidity.It relocates from the plasma membrane to the nucleus in response to ER stress. NAC062 is phosphorylated by SnRK2.8 at Thr-142.	ANAC062;NAC domain containing protein 62;NAC062;NTL6;NTM1 (NAC WITH TRANSMEMBRANE MOTIF 1)-LIKE 6
Locus:2163233	AT5G61420	protein_coding	Encodes a nuclear localized member of the MYB transcription factor family. Involved in positive regulation of aliphatic glucosinolate biosynthesis.Expression is induced by touch; wounding and glucose.	AtMYB28;HAG1;HIGH ALIPHATIC GLUCOSINOLATE 1;MYB28;PMG1;PRODUCTION OF METHIONINE-DERIVED GLUCOSINOLATE 1;myb domain protein 28
Locus:2131849	AT4G25480	protein_coding	Encodes a member of the DREB subfamily A-1 of ERF/AP2 transcription factor family (CBF3). The protein contains one AP2 domain. There are six members in this subfamily; including CBF1, CBF2, and CBF3. This gene is involved in response to low temperature and abscisic acid.	ATCBF3;C-REPEAT BINDING FACTOR 3;CBF3;DEHYDRATION RESPONSE ELEMENT B1A;DREB1A
Locus:2125043	AT4G01250	protein_coding	AtWRKY22 is a member of WRKY Transcription Factor; Group II-e. It is involved in regulation of dark induced leaf senescence.	AtWRKY22;WRKY22
Locus:2009655	AT1G53170	protein_coding	encodes a member of the ERF (ethylene response factor) subfamily B-1 of ERF/AP2 transcription factor family (ATERF-8). The protein contains one AP2 domain. There are 15 members in this subfamily including ATERF-3; ATERF-4, ATERF-7, and leafy petiole.	ATERF-8;ATERF8;ERF8;ETHYLENE RESPONSE ELEMENT BINDING FACTOR 4;ethylene response factor 8

## Sheet: EC
TAIR Accession	Locus	Gene Type	Description	Other Name(Type)	Keywords
Locus:2116224	AT4G34410	protein_coding	Encodes a member of the ERF (ethylene response factor) subfamily B-3 of ERF/AP2 transcription factor family. The protein contains one AP2 domain. There are 18 members in this subfamily including ATERF-1; ATERF-2, AND ATERF-5. Regulates programmed cell death (PCD) inhibitor genes. Involved in retarding programmed cell death under salt stress due to the regulation of processes participating in ROS …	ERF109;ETHYLENE RESPONSE FACTOR 109;RRTF1;redox responsive transcription factor 1	cell division;defense response to fungus;phloem or xylem histogenesis;regulation of L-tryptophan metabolic process;regulation of auxin mediated signaling pathway;root regeneration;regulation of DNA-templated transcription;nucleus;DNA-binding transcription factor activity;transcription cis-regulatory region binding;LP.02 two leaves visible stage;LP.04 four leaves visible stage;LP.06 six leaves vis…
Locus:2114678	AT3G49530	protein_coding	Transcription factor that serves as a molecular link between cold signals and pathogen resistance responses. Undergoes proteolytic processing triggered by cold-induced changes in membrane fluidity.It relocates from the plasma membrane to the nucleus in response to ER stress. NAC062 is phosphorylated by SnRK2.8 at Thr-142.	ANAC062;NAC domain containing protein 62;NAC062;NTL6;NTM1 (NAC WITH TRANSMEMBRANE MOTIF 1)-LIKE 6	cellular response to cold;defense response to other organism;positive regulation of endoplasmic reticulum unfolded protein response;regulation of DNA-templated transcription;nucleus;plasma membrane;DNA binding;DNA-binding transcription factor activity;transcription cis-regulatory region binding;LP.02 two leaves visible stage;LP.04 four leaves visible stage;LP.06 six leaves visible stage;LP.08 eig…
Locus:2025687	AT1G80840	protein_coding	Pathogen-induced transcription factor. Binds W-box sequences in vitro. Forms protein complexes with itself and with WRKY40 and WRKY60. Coexpression with WRKY18 or WRKY60 made plants more susceptible to both P. syringae and B. cinerea. WRKY18; WRKY40, and WRKY60 have partially redundant roles in response to the hemibiotrophic bacterial pathogen Pseudomonas syringae and the necrotrophic fungal path…	ATWRKY40;WRKY DNA-BINDING PROTEIN 40;WRKY40	defense response to bacterium;defense response to fungus;negative regulation of DNA-templated transcription;regulation of defense response;regulation of defense response to virus by host;response to molecule of bacterial origin;response to salicylic acid;response to wounding;negative regulation of DNA-templated transcription;nucleus;DNA-binding transcription factor activity;protein binding;transc…
Locus:2027171	AT1G74930	protein_coding	encodes a member of the DREB subfamily A-5 of ERF/AP2 transcription factor family. The protein contains one AP2 domain. There are 15 members in this subfamily including RAP2.1; RAP2.9 and RAP2.10. The mRNA is cell-to-cell mobile.	ACRE3;ACTIVATOR PROTEIN BINDING TO CMSRE-1 3;ERF018;ORA47	cell division;defense response to insect;phloem or xylem histogenesis;response to wounding;regulation of DNA-templated transcription;nucleus;DNA-binding transcription factor activity;transcription cis-regulatory region binding;LP.02 two leaves visible stage;LP.04 four leaves visible stage;LP.06 six leaves visible stage;LP.08 eight leaves visible stage;LP.10 ten leaves visible stage;LP.12 twelve l…
Locus:2091762	AT3G24520	protein_coding	member of Heat Stress Transcription Factor (Hsf) family	AT-HSFC1;HEAT SHOCK TRANSCRIPTION FACTOR C1;HSFC1	cellular response to heat;regulation of transcription by RNA polymerase II;nucleus;nucleus;DNA-binding transcription factor activity;protein binding;LP.04 four leaves visible stage;LP.06 six leaves visible stage;LP.08 eight leaves visible stage;flowering stage;petal differentiation and expansion stage;carpel;cauline leaf;cotyledon;flower;flower pedicel;guard cell;hypocotyl;inflorescence meristem;…
Locus:2195052	AT1G12610	protein_coding	Encodes a member of the DREB subfamily A-1 of ERF/AP2 transcription factor family (DDF1). The protein contains one AP2 domain. There are six members in this subfamily; including CBF1, CBF2, and CBF3. Overexpression of this gene results in delayed flowering and dwarfism, reduction of gibberellic acid biosynthesis, and increased tolerance to high levels of salt. This gene is expressed in all tissue…	ATDDF1;DDF1;DWARF AND DELAYED FLOWERING 1	glucosinolate metabolic process;regulation of gibberellin biosynthetic process;regulation of timing of transition from vegetative to reproductive phase;regulation of unidimensional cell growth;response to freezing;response to heat;response to salt stress;response to water deprivation;regulation of DNA-templated transcription;nucleus;DNA-binding transcription factor activity;sequence-specific DNA …
Locus:2154119	AT5G62470	protein_coding	Encodes a R2R3 type Myb transcription factor whose expression is strongly induced by abscisic acid. Mediates abscisic acid signaling during drought stress response. Promotes seed fatty acid accumulation.	ATMYB96;MYB DOMAIN PROTEIN 96;MYB96;MYBCOV1;myb domain protein 96	regulation of DNA-templated transcription;regulation of gene expression;response to water deprivation;wax biosynthetic process;positive regulation of DNA-templated transcription;positive regulation of abscisic acid-activated signaling pathway;positive regulation of wax biosynthetic process;regulation of abscisic acid biosynthetic process;regulation of abscisic acid-activated signaling pathway;reg…
Locus:2124874	AT4G31800	protein_coding	Pathogen-induced transcription factor. Binds W-box sequences in vitro. Forms protein complexes with itself and with WRKY40 and WRKY60. Constitutive expression of WRKY18 enhanced resistance to P. syringae; but its coexpression with WRKY40 or WRKY60 made plants more susceptible to both P. syringae and B. cinerea. WRKY18, WRKY40, and WRKY60 have partially redundant roles in response to the hemibiotr…	ARABIDOPSIS THALIANA WRKY DNA-BINDING PROTEIN 18;ATWRKY18;WRKY DNA-BINDING PROTEIN 18;WRKY18	defense response to bacterium;defense response to fungus;regulation of defense response;regulation of defense response to virus by host;response to molecule of bacterial origin;response to salicylic acid;regulation of DNA-templated transcription;cytoplasm;nucleus;DNA-binding transcription factor activity;identical protein binding;protein binding;sequence-specific DNA binding;LP.02 two leaves visi…
Locus:2064806	AT2G40750	protein_coding	member of WRKY Transcription Factor; Group III. Together with WRKY70 positively regulates SARD1 and CBP60g expression in plant immunity.	ATWRKY54;WRKY DNA-BINDING PROTEIN 54;WRKY54	negative regulation of leaf senescence;regulation of defense response;response to salicylic acid;defense response to bacterium;defense response to fungus;regulation of DNA-templated transcription;regulation of brassinosteroid mediated signaling pathway;regulation of ethylene-activated signaling pathway;regulation of jasmonic acid mediated signaling pathway;regulation of response to osmotic stress…
Locus:2164895	AT5G39610	protein_coding	Encodes a NAC-domain transcription factor. Positively regulates aging-induced cell death and senescence in leaves. This gene is upregulated in response to salt stress in wildtype as well as NTHK1 transgenic lines although in the latter case the induction was drastically reduced. It was also upregulated by ABA; ACC and NAA treatment, although in the latter two cases, the induction occurred relativ…	ANAC092;ARABIDOPSIS NAC DOMAIN CONTAINING PROTEIN 92;ATNAC2;ATNAC6;NAC domain containing protein 2;NAC domain containing protein 6;NAC2;NAC6;ORE1;ORESARA 1	floral organ senescence;leaf senescence;positive regulation of DNA-templated transcription;positive regulation of programmed cell death;regulation of gene expression;response to oxidative stress;response to salt stress;lateral root development;positive regulation of DNA-binding transcription factor activity;positive regulation of age-related resistance;positive regulation of leaf senescence;posit…
Locus:2102539	AT3G56400	protein_coding	Member of WRKY Transcription Factor; Group III. Function as activator of SA-dependent defense genes and a repressor of JA-regulated genes. WRKY70-controlled suppression of JA-signaling is partly executed by NPR1.	ARABIDOPSIS THALIANA WRKY DNA-BINDING PROTEIN 70;ATWRKY70;WRKY DNA-BINDING PROTEIN 70;WRKY70	camalexin biosynthetic process;indole glucosinolate biosynthetic process;induced systemic resistance, jasmonic acid mediated signaling pathway;cellular response to hypoxia;defense response to bacterium;defense response to fungus;negative regulation of DNA-templated transcription;negative regulation of leaf senescence;regulation of defense response;response to jasmonic acid;response to salicylic a…
Locus:2153899	AT5G24590	protein_coding	Member of NAc protein family. Interacts with turnip crinkle virus (TCV) capsid protein. Transcription factor involved in regulating the defense response of Arabidopsis to TCV.	ANAC091;ANAC91;Arabidopsis NAC domain containing protein 91;NAC091;TCV-INTERACTING PROTEIN;TIP	cellular response to hypoxia;defense response to virus;positive regulation of defense response to virus by host;response to molecule of bacterial origin;response to virus;viral process;nucleus;DNA binding;DNA-binding transcription factor activity;protein binding;transcription cis-regulatory region binding;transcription coactivator activity;LP.02 two leaves visible stage;LP.04 four leaves visible …
Locus:2153504	AT5G05410	protein_coding	Encodes a transcription factor that specifically binds to DRE/CRT cis elements (responsive to drought and low-temperature stress). Belongs to the DREB subfamily A-2 of ERF/AP2 transcription factor family (DREB2A). There are eight members in this subfamily including DREB2B. The protein contains one AP2 domain. Overexpression of transcriptional activation domain of DREB2A resulted in significant dr…	DEHYDRATION-RESPONSIVE ELEMENT BINDING PROTEIN 2;DRE-BINDING PROTEIN 2A;DREB2;DREB2A	cellular response to hypoxia;heat acclimation;regulation of DNA-templated transcription;response to UV-B;response to heat;response to hydrogen peroxide;response to water deprivation;positive regulation of DNA-templated transcription;response to heat;response to stress;nucleus;nucleus;DNA-binding transcription factor activity;protein binding;transcription cis-regulatory region binding;LP.02 two le…
Locus:2168073	AT5G59820	protein_coding	Encodes a zinc finger protein involved in high light and cold acclimation. Overexpression of this putative transcription factor increases the expression level of 9 cold-responsive genes and represses the expression level of 15 cold-responsive genes; including CBF genes. Also, lines overexpressing this gene exhibits a small but reproducible increase in freeze tolerance. Because of the repression o…	ATZAT12;RESPONSIVE TO HIGH LIGHT 41;RHL41;ZAT12	cellular response to hypoxia;cold acclimation;hyperosmotic salinity response;photosynthetic acclimation;response to UV-B;response to chitin;response to cold;response to heat;response to light stimulus;response to oxidative stress;response to wounding;response to chitin;response to stress;nucleus;DNA-binding transcription factor activity;transcription cis-regulatory region binding;L mature pollen …
Locus:2131854	AT4G25490	protein_coding	Transcriptional activator that binds to the DRE/CRT regulatory element and induces COR (cold-regulated) gene expression increasing plant freezing tolerance. It encodes a member of the DREB subfamily A-1 of ERF/AP2 transcription factor family (CBF1). The protein contains one AP2 domain. There are six members in this subfamily; including CBF1, CBF2, and CBF3. This gene is involved in response to lo…	ATCBF1;C-REPEAT/DRE BINDING FACTOR 1;CBF1;DRE BINDING PROTEIN 1B;DREB1B	cold acclimation;positive regulation of DNA-templated transcription;response to cold;response to water deprivation;nucleus;DNA binding;DNA-binding transcription factor activity;protein binding;LP.02 two leaves visible stage;flowering stage;petal differentiation and expansion stage;plant embryo globular stage;carpel;cotyledon;flower pedicel;guard cell;hypocotyl;plant embryo;root;shoot apex;stamen;…
Locus:2087065	AT3G15210	protein_coding	Encodes a member of the ERF (ethylene response factor) subfamily B-1 of ERF/AP2 transcription factor family (ATERF-4). The protein contains one AP2 domain. Acts as a negative regulator of JA-responsive defense gene expression and resistance to the necrotrophic fungal pathogen Fusarium oxysporum and antagonizes JA inhibition of root elongation. The mRNA is cell-to-cell mobile.	ATERF-4;ATERF4;ERF4;ETHYLENE RESPONSIVE ELEMENT BINDING FACTOR 4;RAP2.5;RELATED TO AP2 5	cellular response to hypoxia;induced systemic resistance, jasmonic acid mediated signaling pathway;negative regulation of DNA-templated transcription;negative regulation of ethylene-activated signaling pathway;regulation of DNA-templated transcription;response to abscisic acid;response to ethylene;mucilage metabolic process involved in seed coat development;negative regulation of gene expression;…
Locus:2057212	AT2G38470	protein_coding	Member of the plant WRKY transcription factor family. Regulates the antagonistic relationship between defense pathways mediating responses to P. syringae and necrotrophic fungal pathogens. Located in nucleus. Involved in response to various abiotic stresses - especially salt stress. Regulates cytochrome P450 gene CYP94B1 to control apoplastic barrier formation in roots to confer salt tolerance.	ATWRKY33;WRKY DNA-BINDING PROTEIN 33;WRKY33	camalexin biosynthetic process;cellular heat acclimation;cellular response to heat;defense response to bacterium;defense response to fungus;positive regulation of autophagy;response to cold;response to heat;response to osmotic stress;response to salt stress;response to water deprivation;systemic acquired resistance;regulation of DNA-templated transcription;nucleus;DNA-binding transcription factor…
Locus:2014185	AT1G64380	protein_coding	encodes a member of the DREB subfamily A-6 of ERF/AP2 transcription factor family. The protein contains one AP2 domain. There are 8 members in this subfamily including RAP2.4.	ERF61	regulation of DNA-templated transcription;nucleus;DNA-binding transcription factor activity;LP.02 two leaves visible stage;LP.04 four leaves visible stage;LP.06 six leaves visible stage;LP.08 eight leaves visible stage;LP.10 ten leaves visible stage;LP.12 twelve leaves visible stage;flowering stage;mature plant embryo stage;petal differentiation and expansion stage;plant embryo globular stage;vas…
Locus:2009655	AT1G53170	protein_coding	encodes a member of the ERF (ethylene response factor) subfamily B-1 of ERF/AP2 transcription factor family (ATERF-8). The protein contains one AP2 domain. There are 15 members in this subfamily including ATERF-3; ATERF-4, ATERF-7, and leafy petiole.	ATERF-8;ATERF8;ERF8;ETHYLENE RESPONSE ELEMENT BINDING FACTOR 4;ethylene response factor 8	ethylene-activated signaling pathway;regulation of DNA-templated transcription;regulation of DNA-templated transcription;intracellular anatomical structure;nucleus;DNA binding;DNA-binding transcription factor activity;protein binding;transcription cis-regulatory region binding;LP.02 two leaves visible stage;LP.04 four leaves visible stage;LP.06 six leaves visible stage;LP.08 eight leaves visible …
Locus:2205319	AT1G13260	protein_coding	Encodes an AP2/B3 domain transcription factor which is upregulated in response to low temperature. It contains a B3 DNA binding domain. It has circadian regulation and may function as a negative growth regulator. The mRNA is cell-to-cell mobile.	ATRAV1;EDF4;ETHYLENE RESPONSE DNA BINDING FACTOR 4;RAV1;RELATED TO ABI3/VP1 1	cellular response to hypoxia;lateral root development;leaf development;negative regulation of DNA-templated transcription;negative regulation of flower development;response to brassinosteroid;nucleus;DNA binding;DNA-binding transcription factor activity;transcription cis-regulatory region binding;LP.02 two leaves visible stage;LP.04 four leaves visible stage;LP.06 six leaves visible stage;LP.08 e…

## Sheet: CC
TAIR Accession	Locus	Gene Type	Description	Other Name(Type)	Keywords
Locus:2124874	AT4G31800	protein_coding	Pathogen-induced transcription factor. Binds W-box sequences in vitro. Forms protein complexes with itself and with WRKY40 and WRKY60. Constitutive expression of WRKY18 enhanced resistance to P. syringae; but its coexpression with WRKY40 or WRKY60 made plants more susceptible to both P. syringae and B. cinerea. WRKY18, WRKY40, and WRKY60 have partially redundant roles in response to the hemibiotr…	ARABIDOPSIS THALIANA WRKY DNA-BINDING PROTEIN 18;ATWRKY18;WRKY DNA-BINDING PROTEIN 18;WRKY18	defense response to bacterium;defense response to fungus;regulation of defense response;regulation of defense response to virus by host;response to molecule of bacterial origin;response to salicylic acid;regulation of DNA-templated transcription;cytoplasm;nucleus;DNA-binding transcription factor activity;identical protein binding;protein binding;sequence-specific DNA binding;LP.02 two leaves visi…
Locus:2102539	AT3G56400	protein_coding	Member of WRKY Transcription Factor; Group III. Function as activator of SA-dependent defense genes and a repressor of JA-regulated genes. WRKY70-controlled suppression of JA-signaling is partly executed by NPR1.	ARABIDOPSIS THALIANA WRKY DNA-BINDING PROTEIN 70;ATWRKY70;WRKY DNA-BINDING PROTEIN 70;WRKY70	camalexin biosynthetic process;indole glucosinolate biosynthetic process;induced systemic resistance, jasmonic acid mediated signaling pathway;cellular response to hypoxia;defense response to bacterium;defense response to fungus;negative regulation of DNA-templated transcription;negative regulation of leaf senescence;regulation of defense response;response to jasmonic acid;response to salicylic a…
Locus:2125239	AT4G31550	protein_coding	member of WRKY Transcription Factor; Group II-d; negative regulator of basal resistance to Pseudomonas syringae.	AtWRKY11;WRKY DNA-BINDING PROTEIN 11;WRKY11	defense response to bacterium;defense response to bacterium;induced systemic resistance;regulation of DNA-templated transcription;regulation of jasmonic acid mediated signaling pathway;response to bacterium;nucleus;DNA-binding transcription factor activity;calmodulin binding;sequence-specific DNA binding;transcription cis-regulatory region binding;LP.02 two leaves visible stage;LP.04 four leaves …
Locus:2064806	AT2G40750	protein_coding	member of WRKY Transcription Factor; Group III. Together with WRKY70 positively regulates SARD1 and CBP60g expression in plant immunity.	ATWRKY54;WRKY DNA-BINDING PROTEIN 54;WRKY54	negative regulation of leaf senescence;regulation of defense response;response to salicylic acid;defense response to bacterium;defense response to fungus;regulation of DNA-templated transcription;regulation of brassinosteroid mediated signaling pathway;regulation of ethylene-activated signaling pathway;regulation of jasmonic acid mediated signaling pathway;regulation of response to osmotic stress…
Locus:2135967	AT4G24240	protein_coding	Encodes a Ca-dependent calmodulin binding protein. Sequence similarity to the WRKY transcription factor gene family.	ATWRKY7;WRKY DNA-BINDING PROTEIN 7;WRKY7	regulation of DNA-templated transcription;nucleus;DNA-binding transcription factor activity;calmodulin binding;protein binding;sequence-specific DNA binding;transcription cis-regulatory region binding;LP.02 two leaves visible stage;LP.04 four leaves visible stage;LP.06 six leaves visible stage;LP.08 eight leaves visible stage;LP.10 ten leaves visible stage;LP.12 twelve leaves visible stage;flower…
Locus:2096134	AT3G54390	protein_coding	sequence-specific DNA binding transcription factor;(source:Araport11)	N/A	regulation of DNA-templated transcription;nucleus;DNA-binding transcription factor activity;protein binding;transcription cis-regulatory region binding;LP.04 four leaves visible stage;LP.10 ten leaves visible stage;flowering stage;mature plant embryo stage;petal differentiation and expansion stage;plant embryo bilateral stage;plant embryo cotyledonary stage;plant embryo globular stage;vascular le…
Locus:2010232	AT1G49500	protein_coding	transcription initiation factor TFIID subunit 1b-like protein;(source:Araport11)	N/A	cellular_component;molecular_function;LP.02 two leaves visible stage;LP.04 four leaves visible stage;LP.06 six leaves visible stage;LP.08 eight leaves visible stage;LP.10 ten leaves visible stage;LP.12 twelve leaves visible stage;flowering stage;petal differentiation and expansion stage;plant embryo bilateral stage;vascular leaf senescent stage;cauline leaf;collective leaf structure;cotyledon;flo…
Locus:2010346	AT1G12890	protein_coding	encodes a member of the ERF (ethylene response factor) subfamily B-1 of ERF/AP2 transcription factor family. The protein contains one AP2 domain. There are 15 members in this subfamily including ATERF-3; ATERF-4, ATERF-7, and leafy petiole.	N/A	regulation of DNA-templated transcription;regulation of DNA-templated transcription;nucleus;DNA-binding transcription factor activity;protein binding;guard cell,
Locus:2115070	AT4G37180	protein_coding	UIF1 is a nuclear and cytoplasmically localized myb-domain containing member of the GARP G2-like subfamily of transcription factors. Interacts with ULT1 and binds to the WUS promoter. UIF1 binding domains are also found in CUC and AG promoters suggesting they are also direct targets. This locus was also identified as a putative cytoskeletal protein in a yeast screen.	HHO5;HRS1 HOMOLOG5;UIF1;ULT1 INTERACTING FACTOR 1	floral organ formation;negative regulation of gene expression;regulation of DNA-templated transcription;specification of plant organ identity;cytosol;nucleus;DNA binding;DNA-binding transcription factor activity;protein binding;transcription cis-regulatory region binding;L mature pollen stage;LP.02 two leaves visible stage;LP.04 four leaves visible stage;LP.06 six leaves visible stage;LP.08 eight…
Locus:2029491	AT1G78080	protein_coding	Encodes a member of the DREB subfamily A-6 of ERF/AP2 transcription factor family (RAP2.4). The protein contains one AP2 domain. Role in mediating light and ethylene signaling. The mRNA is cell-to-cell mobile.	ATWIND1;ERF59;RAP2.4;WIND1;related to AP2 4;wound induced dedifferentiation 1	cellular response to salt stress;cytokinin-activated signaling pathway;ethylene-activated signaling pathway;red or far-red light signaling pathway;regulation of cell differentiation;response to cold;response to heat;response to light stimulus;response to osmotic stress;response to salt stress;response to water deprivation;response to wounding;regulation of DNA-templated transcription;nucleus;nucl…
Locus:2133852	AT4G26640	protein_coding	member of WRKY Transcription Factor; Group I	AtWRKY20;WRKY20	positive regulation of DNA-templated transcription;response to 1-aminocyclopropane-1-carboxylic acid;response to wounding;regulation of DNA-templated transcription;nucleus;DNA-binding transcription factor activity;sequence-specific DNA binding;transcription cis-regulatory region binding;LP.02 two leaves visible stage;LP.04 four leaves visible stage;LP.06 six leaves visible stage;LP.08 eight leave…
Locus:2184911	AT5G11060	protein_coding	A member of Class II KN1-like homeodomain transcription factors (together with KNAT3 and KNAT5); with greatest homology to the maize knox1 homeobox protein. Expression regulated by light. Detected in all tissues examined, but most prominent in leaves and young siliques. Transient expression of GFP translational fusion protein suggests bipartite localization in nucleus and cytoplasm. KNAT4 promote…	KNAT4;KNOTTED1-LIKE HOMEOBOX GENE 4	response to light stimulus;regulation of DNA-templated transcription;nucleus;cytoplasm;cytosol;nucleus;DNA-binding transcription factor activity;4 root elongation stage;LP.02 two leaves visible stage;LP.04 four leaves visible stage;LP.06 six leaves visible stage;LP.08 eight leaves visible stage;LP.10 ten leaves visible stage;LP.12 twelve leaves visible stage;flowering stage;mature plant embryo st…
Locus:2074723	AT3G11280	protein_coding	Putative transcription factors interacting with the gene product of VHA-B1 (vacuolar ATPase subunit B1; as shown through yeast two-hybrid assay).	N/A	regulation of DNA-templated transcription;response to gibberellin;response to salicylic acid;nucleus;DNA-binding transcription factor activity;transcription cis-regulatory region binding;LP.02 two leaves visible stage;LP.04 four leaves visible stage;LP.06 six leaves visible stage;LP.08 eight leaves visible stage;LP.10 ten leaves visible stage;LP.12 twelve leaves visible stage;flowering stage;matu…
Locus:2057212	AT2G38470	protein_coding	Member of the plant WRKY transcription factor family. Regulates the antagonistic relationship between defense pathways mediating responses to P. syringae and necrotrophic fungal pathogens. Located in nucleus. Involved in response to various abiotic stresses - especially salt stress. Regulates cytochrome P450 gene CYP94B1 to control apoplastic barrier formation in roots to confer salt tolerance.	ATWRKY33;WRKY DNA-BINDING PROTEIN 33;WRKY33	camalexin biosynthetic process;cellular heat acclimation;cellular response to heat;defense response to bacterium;defense response to fungus;positive regulation of autophagy;response to cold;response to heat;response to osmotic stress;response to salt stress;response to water deprivation;systemic acquired resistance;regulation of DNA-templated transcription;nucleus;DNA-binding transcription factor…
Locus:2124014	AT4G27410	protein_coding	Encodes a NAC transcription factor induced in response to desiccation. It is localized to the nucleus and acts as a transcriptional activator in ABA-mediated dehydration response.	ANAC072;ANAC72;ATRD26;Arabidopsis NAC domain containing protein 72;RD26;RESPONSIVE TO DESICCATION 26	positive regulation of DNA-templated transcription;response to abscisic acid;response to water deprivation;regulation of DNA-templated transcription;regulation of leaf senescence;nucleus;DNA binding;DNA-binding transcription factor activity;promoter-specific chromatin binding;sequence-specific DNA binding;transcription cis-regulatory region binding;LP.02 two leaves visible stage;LP.04 four leaves…
Locus:2089368	AT3G16770	protein_coding	Encodes a member of the ERF (ethylene response factor) subfamily B-2 of the plant specific ERF/AP2 transcription factor family (RAP2.3). The protein contains one AP2 domain. There are 5 members in this subfamily including RAP2.2 AND RAP2.12.It is localized to the nucleus and acts as a transcriptional activator through the GCC-box. It has been identified as a suppressor of Bax-induced cell death b…	ATEBP;EBP;ERF72;ETHYLENE RESPONSE FACTOR 72;ETHYLENE-RESPONSIVE ELEMENT BINDING PROTEIN;RAP2.3;RELATED TO AP2 3;ethylene-responsive element binding protein	ethylene-activated signaling pathway;heat acclimation;positive regulation of DNA-templated transcription;programmed cell death;regulation of DNA-templated transcription;response to cytokinin;response to ethylene;response to other organism;response to ethylene;response to hypoxia;response to jasmonic acid;response to nitrate starvation;cytoplasm;nucleus;plasma membrane;DNA binding;DNA-binding tran…
Locus:2125043	AT4G01250	protein_coding	AtWRKY22 is a member of WRKY Transcription Factor; Group II-e. It is involved in regulation of dark induced leaf senescence.	AtWRKY22;WRKY22	cellular response to hypoxia;leaf senescence;regulation of DNA-templated transcription;nucleus;nucleus;DNA-binding transcription factor activity;transcription cis-regulatory region binding;LP.02 two leaves visible stage;LP.04 four leaves visible stage;LP.06 six leaves visible stage;LP.08 eight leaves visible stage;LP.10 ten leaves visible stage;LP.12 twelve leaves visible stage;flowering stage;ma…

## Sheet: Sheet5
Table S4 List of differentially expressed transcription factors
MC,VC,CC,EC	AT3G56400	WRKY70
	AT2G40750	WRKY54
VC	AT2G46400	WRKY46
	AT5G61420	MYB28
EC	AT5G62470	MYB96
	AT1G64380	ERF61
	AT5G59820	ZAT12
MC,VC	AT5G49520	WRKY48
	AT4G25480	CBF3
	AT1G33760	ERF22
	AT4G25470	CBF2
MC	AT5G46710	PLATZ
	AT2G47070	SPL1
	AT1G69490	NAC29
	AT5G54470	BBX29
	AT3G20310	ERF7
	AT5G28300	GT2L
	AT1G76590	PLATZ2
	AT4G18880	HSFA4A
	AT1G02220	NAC3
	AT5G13080	WRKY75
	AT3G15500	NAC55
	AT3G54620	BZIP25
	AT1G62300	WRKY6
	AT3G58680	MBF1B
	AT1G22190	ERF58
	AT5G08780	AT5G08780
	AT3G59060	BHLHB1
	AT4G17500	ERF100
	AT2G42380	BZIP34
	AT4G23810	WRKY53
	AT1G52890	NAC19
	AT2G24690	AT2G24690
MC,EC	AT1G13260	EDF4
	AT1G12610	DDF1
	AT5G39610	NAC92
	AT5G05410	DREB2A
MC,VC,EC	AT3G49530	NAC62
	AT4G25490	CBF1
	AT3G24520	HSFC1
	AT1G74930	ERF18
	AT5G24590	NAC91
	AT3G15210	ERF4
	AT4G34410	ERF109
	AT1G80840	WRKY40
	AT1G53170	ERF8
MC,EC,CC	AT4G31800	WRKY18
	AT2G38470	WRKY33
MC,CC	AT3G16770	ERF72
	AT4G31550	WRKY11
MC,VC,CC,EC	AT4G01250	WRKY22
CC	AT4G26640	WRKY20
	AT4G27410	NAC72
	AT1G12890	AT1G12890
	AT1G78080	ERF59
	AT3G54390	AT3G54390
	AT4G37180	UIF1
	AT4G24240	WRKY7
	AT3G11280	AT3G11280
	AT1G49500	TFIID
	AT5G11060	KNAT4
