# Supplementary material for: snRNA‐Seq Unveils Cell‐Type‐Specific Immune Dynamics in Arabidopsis During Pinewood Nematode Infection
Source: Mol Plant Pathol. 2025 Aug 18;26(8):e70136. doi: 10.1111/mpp.70136 (PMC12361641; doi:10.1111/mpp.70136)
Supplement: Supplementary file 14 — Table S7: List of primers used in the article. [file MPP-26-e70136-s005.xlsx]

## Sheet: Sheet1
Table S5 List of primers used in the article
name	seqence	experiment
TUB-F	CTCGGTGTTCCCTTCACCAA	RT-qPCR
TUB-R	TGACCAGGGAACCTCAGACA
CYP79B2-YG-F	ACGTGTCGAGCTGATGGAGTCTAG
CYP79B2-YG-R	TCACTTCACCGTCGGGTAGAGATG
CBP60G-YG-F	AGACGGAAGAAGCTGGAATGTTCG
CBP60G-YG-R	GCTGCCTTAACCTTACACCACCTG
AtFOX1-YG-F	TAAGCGGTGGAGGGTATGGA
AtFOX1-YG-R	AGAGCTTGCCGTTGACATCA
AtVSP2-YG-F	AAAACCGTGTGCAAAGAGGC
AtVSP2-YG-R	TAACCACAACCAGTACGCCC
AtSAG13-YG-F	ATGACCGCTCTTGTCACTGG
AtSAG13-YG-R	TCGCAGACAGAAGTGGTGAC
AtPR5-YG-F	TGTGTCTCTGACCTCAACGC
AtPR5-YG-R	GCTCCACGGCAGCAATATTG
AtPR2-YG-F	ATCGGACGTTGTGGCTCTTT
AtPR2-YG-R	CTGGGAACGTCGAGGATGAG
AtPR1-YG-F	ACGGGGAAAACTTAGCCTGG
AtPR1-YG-R	TTGGCACATCCGAGTCTCAC
AtLTPG5-YG-F	TCTCTGCTCAGTCAAGCTGC
AtLTPG5-YG-R	GATCCCAAGCTGAGAGCCTC
AtPDF1.2c-YG-F	TCACCTTCCTTTTCGCTGCT
AtPDF1.2c-YG-R	ATGTCCCACTTGGCTTCTCG
AtML3-YG-F	TCTTCTTACCGGCTTTGCGT
AtML3-YG-R	CGGGGATGTTTTTGCTTGCA
AtDEFL206-YG-F	GGCTTCCACCGAAATCCTGA
AtDEFL206-YG-R	GACTCCCTCAACACGTCCAG
CRK4-YG-F	GTCTCTTCCGCCTCGCTCTACTC
CRK4-YG-R	ACGAACAGAAGCAGGAGAGCAATG
pLacZ2μ-PNP-F	ATCTGTCGACCTCGATTTTCTTTAACTTGTTTGTG	Y1H
pLacZ2μ-PNP-R	GAGCACATGCCTCGAGGGAGGATAAGAACAGAGGC
pB42AD-70-F	TGCCTCTCCCGAATTCATGGATACTAATAAAGCAAAAAAGC
pB42AD-70-R	CGAGTCGGCCGAATTCTCAAGATAGATTCGAACATGAACTG
0800-pnp-F	TTCCTGCAGCCCGGGGGATCCTTTTCTTTAACTTGTTTGTG	Dual-Luciferase Reporter Assay
0800-pnp-R	CGCTCTAGAACTAGTGGATCCGGGAGGATAAGAACAGAGGC
62SK-70-F	TAGAACTAGTGGATCATGGATACT
62SK-70-R	CGGTATCGATAAGCTAGATAGATT
LB	ATTTTGCCGATTTCGGAAC	T-DNA insertion line identification
N681890-LP	TTTCCGGATATCCGAAATTTC
N681890-RP	ATGTGATTTAGGGTCTGCGTG
N665593-LP	TGATCTTCGGAATCCATGAA
N665593-RP	CAAACCACACCAAGAGGAAAG
1300-FLAG-F	GGTACCGCGGGCCCGATGGACT	Construction of overexpression vector
1300-flag-R	ACTAGTATTTAAATGTCGACCTTATCGTCATCGTCC
1300-PNP-A-F	AAATCGACTCTAGAAAGCTTAT
1300-PNP-A-flag-R	CGGGCCCGCGGTACCTATCGGTGTGTATACGAC
